# Supplementary material for: SIRT5 is a proviral factor that interacts with SARS-CoV-2 Nsp14 protein
Source: PLoS Pathog. 2022 Sep 12;18(9):e1010811. doi: 10.1371/journal.ppat.1010811 (PMC9499238; doi:10.1371/journal.ppat.1010811)
Supplement: S1 Data — Proteins and peptides identified by mass spectrometry after affinity purification of Nsp14 in HEK293 cells. Two conditions were analyzed: Nsp14 transfected alone, or Nsp14 co-transfected with SIRT5. (XLSX) [file ppat.1010811.s004.xlsx]

## Sheet: proteins for NSP14_
Supplemental Table:		overexpression of NSP14 : protein report
Hit	Score	Score	Sequence
N	Unused	Total	%Cov(95)	Accession	Name	Species	Peptides(95%)
1	258.48	258.48	87.5	sp|P99999|Nsp14_HUMAN	NSP14 OS=Homo sapiens OX=9606 GN=NSP14 PE=1 SV=2	HUMAN	494
4	68.06	68.06	47.13	sp|P02768|ALBU_HUMAN	Albumin OS=Homo sapiens OX=9606 GN=ALB PE=1 SV=2	HUMAN	46
7	58.89	58.89	37.34	sp|P23246|SFPQ_HUMAN	Splicing factor, proline- and glutamine-rich OS=Homo sapiens OX=9606 GN=SFPQ PE=1 SV=2	HUMAN	38
8	50.73	50.73	14.15	sp|Q13085|ACACA_HUMAN	Acetyl-CoA carboxylase 1 OS=Homo sapiens OX=9606 GN=ACACA PE=1 SV=2	HUMAN	27
9	49.36	49.36	43.19	sp|P12268|IMDH2_HUMAN	Inosine-5'-monophosphate dehydrogenase 2 OS=Homo sapiens OX=9606 GN=IMPDH2 PE=1 SV=2	HUMAN	28
10	48.3	48.41	61.19	sp|Q96I24|FUBP3_HUMAN	Far upstream element-binding protein 3 OS=Homo sapiens OX=9606 GN=FUBP3 PE=1 SV=2	HUMAN	34
11	47.8	47.85	32.39	sp|Q15637|SF01_HUMAN	Splicing factor 1 OS=Homo sapiens OX=9606 GN=SF1 PE=1 SV=4	HUMAN	29
12	45.74	49.92	45.44	sp|Q15233|NONO_HUMAN	Non-POU domain-containing octamer-binding protein OS=Homo sapiens OX=9606 GN=NONO PE=1 SV=4	HUMAN	48
13	32.22	32.22	43.12	sp|P06280|AGAL_HUMAN	Alpha-galactosidase A OS=Homo sapiens OX=9606 GN=GLA PE=1 SV=1	HUMAN	23
16	24.65	24.68	54.67	sp|P60709|ACTB_HUMAN	Actin, cytoplasmic 1 OS=Homo sapiens OX=9606 GN=ACTB PE=1 SV=1	HUMAN	19
18	21.56	21.57	27.35	sp|Q9HCC0|MCCB_HUMAN	Methylcrotonoyl-CoA carboxylase beta chain, mitochondrial OS=Homo sapiens OX=9606 GN=MCCC2 PE=1 SV=1	HUMAN	12
19	21.36	21.41	22.6	sp|P11142|HSP7C_HUMAN	Heat shock cognate 71 kDa protein OS=Homo sapiens OX=9606 GN=HSPA8 PE=1 SV=1	HUMAN	15
20	20.64	20.76	37.31	sp|Q7Z5L9|I2BP2_HUMAN	Interferon regulatory factor 2-binding protein 2 OS=Homo sapiens OX=9606 GN=IRF2BP2 PE=1 SV=2	HUMAN	17
21	17.21	17.21	25.97	sp|P08670|VIME_HUMAN	Vimentin OS=Homo sapiens OX=9606 GN=VIM PE=1 SV=4	HUMAN	10
22	15.88	15.88	23.87	sp|P07437|TBB5_HUMAN	Tubulin beta chain OS=Homo sapiens OX=9606 GN=TUBB PE=1 SV=2	HUMAN	10
24	14.96	14.98	16.92	sp|Q01844|EWS_HUMAN	RNA-binding protein EWS OS=Homo sapiens OX=9606 GN=EWSR1 PE=1 SV=1	HUMAN	19
25	14.34	14.34	17.37	sp|P0DOX5|IGG1_HUMAN	Immunoglobulin gamma-1 heavy chain OS=Homo sapiens OX=9606 PE=1 SV=2	HUMAN	10
26	13.78	13.89	2.926	sp|P15924|DESP_HUMAN	Desmoplakin OS=Homo sapiens OX=9606 GN=DSP PE=1 SV=3	HUMAN	9
27	13.56	13.74	8.298	sp|P01024|CO3_HUMAN	Complement C3 OS=Homo sapiens OX=9606 GN=C3 PE=1 SV=2	HUMAN	10
28	13.55	13.67	26.39	sp|P68363|TBA1B_HUMAN	Tubulin alpha-1B chain OS=Homo sapiens OX=9606 GN=TUBA1B PE=1 SV=1	HUMAN	9
29	13.18	13.22	12.05	sp|P17844|DDX5_HUMAN	Probable ATP-dependent RNA helicase DDX5 OS=Homo sapiens OX=9606 GN=DDX5 PE=1 SV=1	HUMAN	6
30	12.66	12.71	33.71	sp|P02647|APOA1_HUMAN	Apolipoprotein A-I OS=Homo sapiens OX=9606 GN=APOA1 PE=1 SV=1	HUMAN	7
31	12.22	12.27	9.742	sp|P02787|TRFE_HUMAN	Serotransferrin OS=Homo sapiens OX=9606 GN=TF PE=1 SV=3	HUMAN	7
32	11.92	12.08	13.91	sp|P11021|BIP_HUMAN	Endoplasmic reticulum chaperone BiP OS=Homo sapiens OX=9606 GN=HSPA5 PE=1 SV=2	HUMAN	8
33	11.85	11.88	17.22	sp|P01009|A1AT_HUMAN	Alpha-1-antitrypsin OS=Homo sapiens OX=9606 GN=SERPINA1 PE=1 SV=3	HUMAN	9
34	11.48	11.49	10.72	sp|Q14444|CAPR1_HUMAN	Caprin-1 OS=Homo sapiens OX=9606 GN=CAPRIN1 PE=1 SV=2	HUMAN	10
35	11.12	11.15	21	sp|Q92734|TFG_HUMAN	Protein TFG OS=Homo sapiens OX=9606 GN=TFG PE=1 SV=2	HUMAN	7
36	10.9	10.96	38.79	sp|P46783|RS10_HUMAN	40S ribosomal protein S10 OS=Homo sapiens OX=9606 GN=RPS10 PE=1 SV=1	HUMAN	6
37	9.9	9.91	13.94	sp|P32121|ARRB2_HUMAN	Beta-arrestin-2 OS=Homo sapiens OX=9606 GN=ARRB2 PE=1 SV=2	HUMAN	5
38	9.84	9.91	11.59	sp|Q96RQ3|MCCA_HUMAN	Methylcrotonoyl-CoA carboxylase subunit alpha, mitochondrial OS=Homo sapiens OX=9606 GN=MCCC1 PE=1 SV=3	HUMAN	7
39	9.5	9.52	8.624	sp|Q8IWX8|CHERP_HUMAN	Calcium homeostasis endoplasmic reticulum protein OS=Homo sapiens OX=9606 GN=CHERP PE=1 SV=3	HUMAN	6
40	9.2	9.21	15.52	sp|Q01105|SET_HUMAN	Protein SET OS=Homo sapiens OX=9606 GN=SET PE=1 SV=3	HUMAN	5
41	8.54	10.64	10.61	sp|P0DMV9|HS71B_HUMAN	Heat shock 70 kDa protein 1B OS=Homo sapiens OX=9606 GN=HSPA1B PE=1 SV=1	HUMAN	6
42	8.25	8.25	11.52	sp|P10809|CH60_HUMAN	60 kDa heat shock protein, mitochondrial OS=Homo sapiens OX=9606 GN=HSPD1 PE=1 SV=2	HUMAN	4
43	8	8	6.047	sp|Q8WWM7|ATX2L_HUMAN	Ataxin-2-like protein OS=Homo sapiens OX=9606 GN=ATXN2L PE=1 SV=2	HUMAN	4
44	8	8	14.45	sp|P01876|IGHA1_HUMAN	Immunoglobulin heavy constant alpha 1 OS=Homo sapiens OX=9606 GN=IGHA1 PE=1 SV=2	HUMAN	5
45	7.73	7.76	8.859	sp|P14923|PLAK_HUMAN	Junction plakoglobin OS=Homo sapiens OX=9606 GN=JUP PE=1 SV=3	HUMAN	5
46	7.34	7.37	5.232	sp|Q96PK6|RBM14_HUMAN	RNA-binding protein 14 OS=Homo sapiens OX=9606 GN=RBM14 PE=1 SV=2	HUMAN	3
47	6.64	6.65	9.833	sp|P05166|PCCB_HUMAN	Propionyl-CoA carboxylase beta chain, mitochondrial OS=Homo sapiens OX=9606 GN=PCCB PE=1 SV=3	HUMAN	4
48	6.48	6.49	4.862	sp|Q02413|DSG1_HUMAN	Desmoglein-1 OS=Homo sapiens OX=9606 GN=DSG1 PE=1 SV=2	HUMAN	5
49	6.2	6.23	3.311	sp|P11498|PYC_HUMAN	Pyruvate carboxylase, mitochondrial OS=Homo sapiens OX=9606 GN=PC PE=1 SV=2	HUMAN	3
50	6.08	6.08	6.579	sp|P35030|TRY3_HUMAN	Trypsin-3 OS=Homo sapiens OX=9606 GN=PRSS3 PE=1 SV=2	HUMAN	15
51	6.03	6.03	24.3	sp|P0DOX7|IGK_HUMAN	Immunoglobulin kappa light chain OS=Homo sapiens OX=9606 PE=1 SV=1	HUMAN	4
52	6	6	10.94	sp|Q13283|G3BP1_HUMAN	Ras GTPase-activating protein-binding protein 1 OS=Homo sapiens OX=9606 GN=G3BP1 PE=1 SV=1	HUMAN	3
53	5.68	5.91	8.526	sp|Q86YZ3|HORN_HUMAN	Hornerin OS=Homo sapiens OX=9606 GN=HRNR PE=1 SV=2	HUMAN	4
54	5.3	5.43	27.31	sp|P22061|PIMT_HUMAN	Protein-L-isoaspartate(D-aspartate) O-methyltransferase OS=Homo sapiens OX=9606 GN=PCMT1 PE=1 SV=4	HUMAN	4
55	5.26	5.33	7.882	sp|P00738|HPT_HUMAN	Haptoglobin OS=Homo sapiens OX=9606 GN=HP PE=1 SV=1	HUMAN	3
56	4.88	4.96	20.63	sp|Q99497|PARK7_HUMAN	Parkinson disease protein 7 OS=Homo sapiens OX=9606 GN=PARK7 PE=1 SV=2	HUMAN	4
57	4.87	4.93	34.91	sp|P0DOY3|IGLC3_HUMAN	Immunoglobulin lambda constant 3 OS=Homo sapiens OX=9606 GN=IGLC3 PE=1 SV=1	HUMAN	3
58	4.8	4.86	2.122	sp|P0C0L5|CO4B_HUMAN	Complement C4-B OS=Homo sapiens OX=9606 GN=C4B PE=1 SV=2	HUMAN	3
59	4.65	4.66	7.536	sp|P02675|FIBB_HUMAN	Fibrinogen beta chain OS=Homo sapiens OX=9606 GN=FGB PE=1 SV=2	HUMAN	3
60	4.59	4.61	4.859	sp|O15042|SR140_HUMAN	U2 snRNP-associated SURP motif-containing protein OS=Homo sapiens OX=9606 GN=U2SURP PE=1 SV=2	HUMAN	3
62	4.23	4.24	7.166	sp|Q92890|UFD1_HUMAN	Ubiquitin recognition factor in ER-associated degradation protein 1 OS=Homo sapiens OX=9606 GN=UFD1 PE=1 SV=3	HUMAN	2
63	4.21	4.22	14.57	sp|Q06830|PRDX1_HUMAN	Peroxiredoxin-1 OS=Homo sapiens OX=9606 GN=PRDX1 PE=1 SV=1	HUMAN	2
64	4.19	4.2	6.619	sp|P01011|AACT_HUMAN	Alpha-1-antichymotrypsin OS=Homo sapiens OX=9606 GN=SERPINA3 PE=1 SV=2	HUMAN	2
65	4.08	4.09	24.49	sp|P02766|TTHY_HUMAN	Transthyretin OS=Homo sapiens OX=9606 GN=TTR PE=1 SV=1	HUMAN	2
66	4.08	4.08	3.397	sp|P51659|DHB4_HUMAN	Peroxisomal multifunctional enzyme type 2 OS=Homo sapiens OX=9606 GN=HSD17B4 PE=1 SV=3	HUMAN	2
67	4.07	4.08	12.04	sp|P23284|PPIB_HUMAN	Peptidyl-prolyl cis-trans isomerase B OS=Homo sapiens OX=9606 GN=PPIB PE=1 SV=2	HUMAN	2
68	4.04	4.04	14.06	sp|P62987|RL40_HUMAN	Ubiquitin-60S ribosomal protein L40 OS=Homo sapiens OX=9606 GN=UBA52 PE=1 SV=2	HUMAN	2
69	4.02	4.02	2.177	sp|Q9Y6Q9|NCOA3_HUMAN	Nuclear receptor coactivator 3 OS=Homo sapiens OX=9606 GN=NCOA3 PE=1 SV=1	HUMAN	2
70	4	4.05	9.871	sp|Q9NYP9|MS18A_HUMAN	Protein Mis18-alpha OS=Homo sapiens OX=9606 GN=MIS18A PE=1 SV=1	HUMAN	3
71	4	4	0.9619	sp|Q5D862|FILA2_HUMAN	Filaggrin-2 OS=Homo sapiens OX=9606 GN=FLG2 PE=1 SV=1	HUMAN	2
72	4	4	4.918	sp|P20073|ANXA7_HUMAN	Annexin A7 OS=Homo sapiens OX=9606 GN=ANXA7 PE=1 SV=3	HUMAN	2
73	4	4	7.08	sp|P07355|ANXA2_HUMAN	Annexin A2 OS=Homo sapiens OX=9606 GN=ANXA2 PE=1 SV=2	HUMAN	2
74	3.93	3.97	5.916	sp|Q53ET0|CRTC2_HUMAN	CREB-regulated transcription coactivator 2 OS=Homo sapiens OX=9606 GN=CRTC2 PE=1 SV=2	HUMAN	2
75	3.85	3.9	2.014	sp|Q7Z417|NUFP2_HUMAN	Nuclear fragile X mental retardation-interacting protein 2 OS=Homo sapiens OX=9606 GN=NUFIP2 PE=1 SV=1	HUMAN	2
76	3.18	3.21	9.341	sp|P04075|ALDOA_HUMAN	Fructose-bisphosphate aldolase A OS=Homo sapiens OX=9606 GN=ALDOA PE=1 SV=2	HUMAN	2
77	3.06	3.09	3.427	sp|P22735|TGM1_HUMAN	Protein-glutamine gamma-glutamyltransferase K OS=Homo sapiens OX=9606 GN=TGM1 PE=1 SV=4	HUMAN	2
78	3.04	3.07	14.36	sp|O43665|RGS10_HUMAN	Regulator of G-protein signaling 10 OS=Homo sapiens OX=9606 GN=RGS10 PE=1 SV=3	HUMAN	2

## Sheet: proteins_NSP14_Sirt5_4h_DDA_
Supplemental Table:		overexpression of NSP14 and Sirt5: protein report
Hit #	Score	Score	Sequence
N	Unused	Total	%Cov(95)	Accession	Name	Species	Peptides(95%)
1	96.01	96.01	64.64	sp|P99999|Nsp14_HUMAN	NSP14 OS=Homo sapiens OX=9606 GN=NSP14 PE=1 SV=2	HUMAN	120
2	70.43	70.43	50.57	sp|P02768|ALBU_HUMAN	Albumin OS=Homo sapiens OX=9606 GN=ALB PE=1 SV=2	HUMAN	44
3	53.66	53.66	52.9	sp|Q9NXA8|SIR5_HUMAN	NAD-dependent protein deacylase sirtuin-5, mitochondrial OS=Homo sapiens OX=9606 GN=SIRT5 PE=1 SV=2	HUMAN	42
5	34.35	34.35	20.65	sp|P23246|SFPQ_HUMAN	Splicing factor, proline- and glutamine-rich OS=Homo sapiens OX=9606 GN=SFPQ PE=1 SV=2	HUMAN	18
6	30.65	30.65	7.118	sp|Q13085|ACACA_HUMAN	Acetyl-CoA carboxylase 1 OS=Homo sapiens OX=9606 GN=ACACA PE=1 SV=2	HUMAN	14
8	28.16	32.5	33.33	sp|Q15233|NONO_HUMAN	Non-POU domain-containing octamer-binding protein OS=Homo sapiens OX=9606 GN=NONO PE=1 SV=4	HUMAN	41
11	21.81	21.96	26.57	sp|Q96I24|FUBP3_HUMAN	Far upstream element-binding protein 3 OS=Homo sapiens OX=9606 GN=FUBP3 PE=1 SV=2	HUMAN	16
12	19.91	19.91	17.53	sp|Q15637|SF01_HUMAN	Splicing factor 1 OS=Homo sapiens OX=9606 GN=SF1 PE=1 SV=4	HUMAN	13
13	14.64	14.64	12.54	sp|P17844|DDX5_HUMAN	Probable ATP-dependent RNA helicase DDX5 OS=Homo sapiens OX=9606 GN=DDX5 PE=1 SV=1	HUMAN	7
14	13.76	13.78	16.73	sp|P12268|IMDH2_HUMAN	Inosine-5'-monophosphate dehydrogenase 2 OS=Homo sapiens OX=9606 GN=IMPDH2 PE=1 SV=2	HUMAN	7
16	12.33	12.34	12.23	sp|P11142|HSP7C_HUMAN	Heat shock cognate 71 kDa protein OS=Homo sapiens OX=9606 GN=HSPA8 PE=1 SV=1	HUMAN	6
18	10.44	10.5	11.6	sp|P02787|TRFE_HUMAN	Serotransferrin OS=Homo sapiens OX=9606 GN=TF PE=1 SV=3	HUMAN	8
19	9.8	9.82	14.21	sp|Q9HCC0|MCCB_HUMAN	Methylcrotonoyl-CoA carboxylase beta chain, mitochondrial OS=Homo sapiens OX=9606 GN=MCCC2 PE=1 SV=1	HUMAN	7
20	9.64	9.69	12.69	sp|P0DOX5|IGG1_HUMAN	Immunoglobulin gamma-1 heavy chain OS=Homo sapiens OX=9606 PE=1 SV=2	HUMAN	5
21	9.24	9.28	6.985	sp|Q7Z5L9|I2BP2_HUMAN	Interferon regulatory factor 2-binding protein 2 OS=Homo sapiens OX=9606 GN=IRF2BP2 PE=1 SV=2	HUMAN	4
22	8.36	8.56	11.13	sp|Q01844|EWS_HUMAN	RNA-binding protein EWS OS=Homo sapiens OX=9606 GN=EWSR1 PE=1 SV=1	HUMAN	10
23	7.98	8.01	7.616	sp|Q14444|CAPR1_HUMAN	Caprin-1 OS=Homo sapiens OX=9606 GN=CAPRIN1 PE=1 SV=2	HUMAN	7
24	7.8	7.82	10.02	sp|P32121|ARRB2_HUMAN	Beta-arrestin-2 OS=Homo sapiens OX=9606 GN=ARRB2 PE=1 SV=2	HUMAN	4
25	6.7	6.74	7.922	sp|Q96PK6|RBM14_HUMAN	RNA-binding protein 14 OS=Homo sapiens OX=9606 GN=RBM14 PE=1 SV=2	HUMAN	4
26	6.42	6.42	4.966	sp|Q96RQ3|MCCA_HUMAN	Methylcrotonoyl-CoA carboxylase subunit alpha, mitochondrial OS=Homo sapiens OX=9606 GN=MCCC1 PE=1 SV=3	HUMAN	3
27	6.24	6.28	21.55	sp|O43665|RGS10_HUMAN	Regulator of G-protein signaling 10 OS=Homo sapiens OX=9606 GN=RGS10 PE=1 SV=3	HUMAN	4
28	5.66	5.68	6.22	sp|P01009|A1AT_HUMAN	Alpha-1-antitrypsin OS=Homo sapiens OX=9606 GN=SERPINA1 PE=1 SV=3	HUMAN	3
30	5.42	5.48	8.858	sp|P06280|AGAL_HUMAN	Alpha-galactosidase A OS=Homo sapiens OX=9606 GN=GLA PE=1 SV=1	HUMAN	3
31	5.34	5.36	8.782	sp|P01876|IGHA1_HUMAN	Immunoglobulin heavy constant alpha 1 OS=Homo sapiens OX=9606 GN=IGHA1 PE=1 SV=2	HUMAN	3
32	4.83	4.87	9.31	sp|Q01105|SET_HUMAN	Protein SET OS=Homo sapiens OX=9606 GN=SET PE=1 SV=3	HUMAN	3
33	4.69	4.71	6.081	sp|P07437|TBB5_HUMAN	Tubulin beta chain OS=Homo sapiens OX=9606 GN=TUBB PE=1 SV=2	HUMAN	2
34	4.55	4.57	12.04	sp|P23284|PPIB_HUMAN	Peptidyl-prolyl cis-trans isomerase B OS=Homo sapiens OX=9606 GN=PPIB PE=1 SV=2	HUMAN	3
35	4.4	4.42	9.067	sp|P63261|ACTG_HUMAN	Actin, cytoplasmic 2 OS=Homo sapiens OX=9606 GN=ACTG1 PE=1 SV=1	HUMAN	2
36	4.23	5.86	10.12	sp|P01859|IGHG2_HUMAN	Immunoglobulin heavy constant gamma 2 OS=Homo sapiens OX=9606 GN=IGHG2 PE=1 SV=2	HUMAN	3
38	4	4	13.85	sp|Q3MHD2|LSM12_HUMAN	Protein LSM12 homolog OS=Homo sapiens OX=9606 GN=LSM12 PE=1 SV=2	HUMAN	2
39	3.68	3.71	2.014	sp|Q7Z417|NUFP2_HUMAN	Nuclear fragile X mental retardation-interacting protein 2 OS=Homo sapiens OX=9606 GN=NUFIP2 PE=1 SV=1	HUMAN	3
40	3.62	3.64	3.387	sp|P38646|GRP75_HUMAN	Stress-70 protein, mitochondrial OS=Homo sapiens OX=9606 GN=HSPA9 PE=1 SV=2	HUMAN	2
41	3.48	3.52	8.24	sp|P02647|APOA1_HUMAN	Apolipoprotein A-I OS=Homo sapiens OX=9606 GN=APOA1 PE=1 SV=1	HUMAN	2
42	3.46	3.51	3.07	sp|Q8WWM7|ATX2L_HUMAN	Ataxin-2-like protein OS=Homo sapiens OX=9606 GN=ATXN2L PE=1 SV=2	HUMAN	2
43	3.15	3.17	1.563	sp|P01024|CO3_HUMAN	Complement C3 OS=Homo sapiens OX=9606 GN=C3 PE=1 SV=2	HUMAN	2
44	3.04	5.31	6.084	sp|P0DMV9|HS71B_HUMAN	Heat shock 70 kDa protein 1B OS=Homo sapiens OX=9606 GN=HSPA1B PE=1 SV=1	HUMAN	3

## Sheet: peptides NSP14_
Supplemental Table:		overexpression of NSP14: peptide report
Hit #	Score	Score	Sequence			Score	Score
N	Unused	Total	%Cov(95)	Accessions	Names	Contribution	Confidence	Sequence	Modifications	ProteinModifications	Cleavages	dMass	Obs MW	Obs m/z	Theor MW	Theor m/z	Theor z	Sc	Spectrum	Acq Time	Intensity (Peptide)	PrecursorIntensityAcquisition	Apex Time (Peptide)	Elution Peak Width (Peptide)	MS2Counts
1	258.48	258.48	87.5	NSP14 viral	NSP14 viral	2	99	AAAENVTGLFKDCSK	Carbamidomethyl(C)@13		cleaved A-A@N-term; missed K-D@11	-0.000360793	1609.78	805.896	1609.78	805.896	2	16	3.1.1.1963.7	104.837	140.833	140.833			972.389
1	258.48	258.48	87.5	NSP14 viral	NSP14 viral	2	99	AAENVTGLFKDCSK	Carbamidomethyl(C)@12		cleaved A-A@N-term; missed K-D@10	-0.00715011	1538.73	770.374	1538.74	770.377	2	17	3.1.1.1961.5	104.725	1531.11	1194.02	104.62	0.62	2377.87
1	258.48	258.48	87.5	NSP14 viral	NSP14 viral	2	99	AALLADKFPV			cleaved V-L@C-term; missed K-F@7	-0.00954868	1043.59	522.803	1043.6	522.808	2	10	1.1.1.2555.3	139.496	2025.34	1616.36	139.6	0.56	3093.44
1	258.48	258.48	87.5	NSP14 viral	NSP14 viral	2	99	AALLADKFPVLHDIGNPK	Cation:K(D)@6		missed K-F@7	-0.0189333	1956	653.009	1956.02	653.015	3	14	1.1.1.2695.4	147.505	149.448	149.448			2124.96
1	258.48	258.48	87.5	NSP14 viral	NSP14 viral	2	99	AALLADKFPVLHDIGNPKAIK			missed K-F@7; missed K-A@18	-0.00385613	2230.28	558.577	2230.28	558.578	4	27	1.1.1.2685.6	146.949	12904.8	5436.88	146.63	0.51	6779.57
1	258.48	258.48	87.5	NSP14 viral	NSP14 viral	2	99	ADKFPVLHDIGNPK			cleaved L-A@N-term; missed K-F@3	-0.0118163	1549.81	775.914	1549.83	775.92	2	14	1.1.1.2689.5	147.182	168.273	168.273			1713.03
1	258.48	258.48	87.5	NSP14 viral	NSP14 viral	2	99	AENVTGLFKDCSK	Carbamidomethyl(C)@11		cleaved A-A@N-term; missed K-D@9	-0.00465325	1467.7	734.856	1467.7	734.859	2	18	3.1.1.1958.4	104.543	2776.45	1855.37	104.67	0.51	2555.99
1	258.48	258.48	87.5	NSP14 viral	NSP14 viral	2	99	AHVASCDAIMTR	Carbamidomethyl(C)@6		cleaved N-A@N-term	0.00311803	1330.62	444.546	1330.61	444.545	3	14	1.1.1.834.2	45.5874	9781.31	8540.39	45.47	0.47	4337.62
1	258.48	258.48	87.5	NSP14 viral	NSP14 viral	2	99	AIKCVPQADVEWK	Carbamidomethyl(C)@4		missed K-C@3	-0.00424332	1542.78	515.268	1542.79	515.269	3	19	2.1.1.1742.4	88.4548	2662.5	2489.05	88.47	0.51	7515.82
1	258.48	258.48	87.5	NSP14 viral	NSP14 viral	2	99	ATHSDKFTDGVCLFWNCNVDR	Carbamidomethyl(C)@12; Carbamidomethyl(C)@17		cleaved Y-A@N-term; missed K-F@6	-0.00774716	2541.11	848.043	2541.12	848.046	3	9	1.1.1.2674.17	146.333	946.61	727.79	146.4	0.29	633.706
1	258.48	258.48	87.5	NSP14 viral	NSP14 viral	2	99	AWIGFDVEGCHATR	Carbamidomethyl(C)@10			-0.00392973	1617.73	540.251	1617.74	540.253	3	10	1.1.1.2606.2	142.399	3890.7	3661.9	142.45	0.57	2899.07
1	258.48	258.48	87.5	NSP14 viral	NSP14 viral	2	99	AYKIEELFYSY			cleaved Y-A@C-term; missed K-I@3	-0.000400792	1424.69	713.35	1424.69	713.35	2	13	1.1.1.3167.8	174.097	3919.24	3756.53	174.13	0.57	1139.75
1	258.48	258.48	87.5	NSP14 viral	NSP14 viral	2	99	AYKIEELFYSYATHSDK			missed K-I@3	0.00352104	2063.99	689.003	2063.98	689.002	3	20	1.1.1.2963.7	162.545	145330	11812	161.54	0.69	3614.88
1	258.48	258.48	87.5	NSP14 viral	NSP14 viral	2	99	CLAVHECFVK	Carbamidomethyl(C)@1; Carbamidomethyl(C)@7			-0.00233902	1261.59	631.803	1261.59	631.805	2	14	2.1.1.1486.11	75.025	7040.95	6016.97	74.95	0.45	2818.13
1	258.48	258.48	87.5	NSP14 viral	NSP14 viral	2	99	CLAVHECFVKR	Carbamidomethyl(C)@1; Carbamidomethyl(C)@7		missed K-R@10	0.00262931	1417.7	473.573	1417.7	473.573	3	14	1.1.1.1101.7	59.4671	70348.3	19023.7	59.05	0.52	7931.27
1	258.48	258.48	87.5	NSP14 viral	NSP14 viral	2	99	CNLGGAVCR	Carbamidomethyl(C)@1; Deamidated(N)@2; Carbamidomethyl(C)@8			0.00485347	1006.44	504.226	1006.43	504.223	2	6	1.1.1.812.5	44.3104	7466.57	1644.89	42.96	1.11	2026.46
1	258.48	258.48	87.5	NSP14 viral	NSP14 viral	2	99	CVPQADVEWKFYDAQPCSDK	Carbamidomethyl(C)@1; Carbamidomethyl(C)@17		missed K-F@10	0.00332189	2442.07	815.029	2442.06	815.028	3	15	3.1.1.2370.6	127.055	11963	4568.14	126.72	0.46	2464.39
1	258.48	258.48	87.5	NSP14 viral	NSP14 viral	2	99	DCSKVITGLHPTQAPTHLSVDTK	Carbamidomethyl(C)@2		missed K-V@4	0.00764106	2504.28	627.077	2504.27	627.075	4	26	3.1.1.1780.13	94.5517	172782	39468.8	94	0.63	15420.9
1	258.48	258.48	87.5	NSP14 viral	NSP14 viral	2	99	DCSKVITGLHPTQAPTHLSVDTKFK	Carbamidomethyl(C)@2		missed K-V@4; missed K-F@23	0.0171892	2779.45	556.897	2779.43	556.894	5	20	3.1.1.1987.3	106.052	6244.03	5780.51	105.92	0.4	2981.23
1	258.48	258.48	87.5	NSP14 viral	NSP14 viral	2	99	EAVGTNLPLQLGFSTGVNLVAVPTGYVDTPNNTDFSR				0.00949468	3862.95	966.744	3862.94	966.742	4	20	1.1.1.3772.25	208.664	18168	17204.4	208.68	0.11	5814.22
1	258.48	258.48	87.5	NSP14 viral	NSP14 viral	2	99	EKGAAAAENVTGLFKDCSK	Carbamidomethyl(C)@17		cleaved F-E@N-term; missed K-G@2; missed K-D@15	-0.020688	1994.95	665.991	1994.97	665.998	3	19	3.1.1.1965.6	104.95	122.98	122.98			6557.07
1	258.48	258.48	87.5	NSP14 viral	NSP14 viral	2	99	FDTRVLSNLNLPGCDGGSLYVNK	Carbamidomethyl(C)@14		missed R-V@4	0.00695629	2538.26	847.094	2538.25	847.092	3	17	1.1.1.2986.10	163.877	8535.46	5894.92	163.72	0.46	1755.96
1	258.48	258.48	87.5	NSP14 viral	NSP14 viral	2	99	FKTEGLCVDIPGIPK	Carbamidomethyl(C)@7		missed K-T@2	0.000398105	1672.89	419.229	1672.89	419.229	4	16	1.1.1.2738.2	149.74	8360.42	5726.81	149.95	0.45	14676.8
1	258.48	258.48	87.5	NSP14 viral	NSP14 viral	2	99	FKTEGLCVDIPGIPKDMTYR	Carbamidomethyl(C)@7; Oxidation(M)@17		missed K-T@2; missed K-D@15	0.000281569	2355.16	589.797	2355.16	589.797	4	20	1.1.1.2567.7	140.193	137635	54446.1	139.72	0.68	19498.7
1	258.48	258.48	87.5	NSP14 viral	NSP14 viral	2	99	FKTEGLCVDIPGIPKDMTYRR	Carbamidomethyl(C)@7		missed K-T@2; missed K-D@15; missed R-R@20	0.00349163	2495.27	500.061	2495.27	500.061	5	10	1.1.1.2639.4	144.286	47148.9	13181.4	143.71	0.74	4480.74
1	258.48	258.48	87.5	NSP14 viral	NSP14 viral	2	99	FPVLHDIGNPK				-0.00145034	1235.66	618.84	1235.67	618.84	2	12	1.1.1.1788.23	97.1085	12189.5	2346.3	96.1	1.32	1828.65
1	258.48	258.48	87.5	NSP14 viral	NSP14 viral	2	99	FTDGVCLFWNCNVDR	Carbamidomethyl(C)@6; Carbamidomethyl(C)@11			-0.00166606	1901.82	634.946	1901.82	634.947	3	14	1.1.1.3065.3	168.368	2601.78	961.38	167.9	0.52	1319.43
1	258.48	258.48	87.5	NSP14 viral	NSP14 viral	2	99	FYDAQPCSDK	Deamidated(Q)@5; Carbamidomethyl(C)@7			0.0182451	1230.5	411.175	1230.49	411.169	3	8	1.1.1.785.2	42.734	8699.53	673.77	41.07	0.4	1660.05
1	258.48	258.48	87.5	NSP14 viral	NSP14 viral	2	99	FYDAQPCSDKAYK	Carbamidomethyl(C)@7		missed K-A@10	0.000970225	1591.7	531.573	1591.7	531.573	3	10	1.1.1.944.11	51.1278	455410	57223.7	50.42	0.57	6200.25
1	258.48	258.48	87.5	NSP14 viral	NSP14 viral	2	99	FYDAQPCSDKAYKIEELFYSYATHSDK	Carbamidomethyl(C)@7		missed K-A@10; missed K-I@13	0.00632746	3275.48	656.104	3275.48	656.102	5	12	1.1.1.3247.9	178.677	14329.3	5760.77	178.3	0.52	5238.89
1	258.48	258.48	87.5	NSP14 viral	NSP14 viral	2	99	GAAAAENVTGLFK				-0.00259277	1247.65	624.832	1247.65	624.833	2	14	1.1.1.2734.2	149.605	2871.82	549.12	150.75	0.85	5888.91
1	258.48	258.48	87.5	NSP14 viral	NSP14 viral	2	99	GAAAAENVTGLFKD			cleaved D-C@C-term; missed K-D@13	-0.00449552	1362.67	682.344	1362.68	682.346	2	12	3.1.1.2231.17	119.259	2872.85	2596.79	119.04	0.97	1465.77
1	258.48	258.48	87.5	NSP14 viral	NSP14 viral	2	99	GAAAAENVTGLFKDCSK	Carbamidomethyl(C)@15		missed K-D@13	-0.00191333	1737.83	580.285	1737.84	580.286	3	13	1.1.1.2465.4	134.57	4390.39	1397.42	134.25	0.34	2780.41
1	258.48	258.48	87.5	NSP14 viral	NSP14 viral	2	99	GAAAAENVTGLFKDCSKVITGLHPTQAPTHLSVDTK	Carbamidomethyl(C)@15		missed K-D@13; missed K-V@17	0.0131424	3733.92	623.328	3733.91	623.326	6	12	1.1.1.2749.3	150.358	233712	6525.83	150.97	0.57	5023.88
1	258.48	258.48	87.5	NSP14 viral	NSP14 viral	2	99	GAAAAENVTGLFKDCSKVITGLHPTQAPTHLSVDTKFKTEGLCVDIPGIPK	Carbamidomethyl(C)@15; Carbamidomethyl(C)@43		missed K-D@13; missed K-V@17; missed K-F@36; missed K-T@38	0.0312661	5388.82	770.838	5388.79	770.834	7	13	1.1.1.3265.11	179.727	10040.3	6016.85	179.56	0.46	1782.16
1	258.48	258.48	87.5	NSP14 viral	NSP14 viral	2	99	GGGSGGGSGGGSWSHPQFEK				0.00296132	1831.79	611.604	1831.79	611.603	3	11	1.1.1.1008.19	54.8511	9251.18	2226.5	55.22	0.46	1095.1
1	258.48	258.48	87.5	NSP14 viral	NSP14 viral	2	99	GGGSGGGSGGGSWSHPQFEKGAAAAENVTGLFK			missed K-G@20	0.00457555	3061.43	766.365	3061.43	766.364	4	21	1.1.1.2681.4	146.732	74403.7	747.3	146.11	0.57	2064.65
1	258.48	258.48	87.5	NSP14 viral	NSP14 viral	2	99	GGGSGGGSGGGSWSHPQFEKGAAAAENVTGLFKDCSK	Carbamidomethyl(C)@35		missed K-G@20; missed K-D@33	0.00878846	3551.62	592.944	3551.61	592.943	6	12	1.1.1.2557.11	139.622	9094.83	8109.48	139.55	0.45	2650.82
1	258.48	258.48	87.5	NSP14 viral	NSP14 viral	2	99	GGGSGGGSGGGSWSHPQFEKGAAAAENVTGLFKDCSKVITGLHPTQAPTHLSVDTK	Carbamidomethyl(C)@35		missed K-G@20; missed K-D@33; missed K-V@37	0.0284933	5547.72	793.538	5547.69	793.534	7	22	1.1.1.2981.8	163.567	162223	156717	163.49	0.69	6055.77
1	258.48	258.48	87.5	NSP14 viral	NSP14 viral	2	99	GGGSGGGSWSHPQFEK			cleaved S-G@N-term	0.00446556	1573.7	787.855	1573.69	787.853	2	22	3.1.1.1190.2	64.4656	397.61	362.93	64.35	0.37	652.457
1	258.48	258.48	87.5	NSP14 viral	NSP14 viral	2	99	GLPWNVVR				-0.00413448	939.525	470.77	939.529	470.772	2	10	1.1.1.2442.3	133.244	12711.1	12574.9	133.17	0.91	10259.3
1	258.48	258.48	87.5	NSP14 viral	NSP14 viral	2	99	HAFHTPAFDK				0.00605245	1169.57	585.791	1169.56	585.788	2	13	1.1.1.1044.3	56.6009	134.151	134.151			1944.35
1	258.48	258.48	87.5	NSP14 viral	NSP14 viral	2	99	HAFHTPAFDKSAFVNLK			missed K-S@10	-0.000854469	1928.99	483.255	1928.99	483.255	4	19	2.1.1.2265.2	117.36	21397.2	15972.7	117.58	1.26	15964.5
1	258.48	258.48	87.5	NSP14 viral	NSP14 viral	2	99	HAFHTPAFDKSAFVNLKQLPFFYYSDSPCESHGK	Carbamidomethyl(C)@29		missed K-S@10; missed K-Q@17	0.012345	3971.89	568.419	3971.87	568.418	7	17	1.1.1.3185.4	175.126	2596.32	1974.76	175.05	0.34	2138.58
1	258.48	258.48	87.5	NSP14 viral	NSP14 viral	2	99	HLIPLMYK				0.0111962	1013.58	507.8	1013.57	507.794	2	11	1.1.1.2475.3	135.108	2332.42	2023.51	135.16	0.51	2467.03
1	258.48	258.48	87.5	NSP14 viral	NSP14 viral	2	99	HLIPLMYKGLPWNVVR			missed K-G@8	-0.00814748	1935.08	646.035	1935.09	646.038	3	9	1.1.1.3118.11	171.299	2535.79	887.45	170.81	0.63	1208.94
1	258.48	258.48	87.5	NSP14 viral	NSP14 viral	2	99	HVRAWIGFDVEGCHATR	Carbamidomethyl(C)@13		missed R-A@3	0.000877911	2009.97	503.499	2009.96	503.498	4	17	1.1.1.1822.9	99.0361	11470.8	10876.1	99.07	0.69	5897.86
1	258.48	258.48	87.5	NSP14 viral	NSP14 viral	2	99	IEELFYSYATHSDK				0.000429466	1701.79	568.27	1701.79	568.27	3	13	2.1.1.2269.3	117.499	5472.66	692.49	117.91	0.45	2044.55
1	258.48	258.48	87.5	NSP14 viral	NSP14 viral	2	99	IGPERTCCLCDR	Carbamidomethyl(C)@7; Carbamidomethyl(C)@8; Carbamidomethyl(C)@10		missed R-T@5	-0.00554126	1535.66	512.894	1535.66	512.895	3	13	1.1.1.890.2	48.2376	10854.3	4059.97	48.58	0.47	7151.9
1	258.48	258.48	87.5	NSP14 viral	NSP14 viral	2	99	IKIVQMLSDTLK			missed K-I@2	-0.00603117	1387.8	694.91	1387.81	694.913	2	15	1.1.1.2935.15	160.945	2793.56	2342.09	160.62	0.46	1217.35
1	258.48	258.48	87.5	NSP14 viral	NSP14 viral	2	99	INAACRKVQHMVVKAALLADKFPVLHDIGNPK	Carbamidomethyl(C)@5; Oxidation(M)@11		missed R-K@6; missed K-V@7; missed K-A@14; missed K-F@21	0.00270014	3568.95	595.832	3568.95	595.832	6	12	1.1.1.2576.8	140.702	24014.4	11863.9	140.06	0.97	4946.1
1	258.48	258.48	87.5	NSP14 viral	NSP14 viral	2	99	IVQMLSDTLK				-0.00160721	1146.63	574.322	1146.63	574.323	2	13	3.1.1.2086.6	111.638	19292.9	8948.76	111.22	0.57	4237.55
1	258.48	258.48	87.5	NSP14 viral	NSP14 viral	2	99	KAALLADKFPVLHDIGNPK	Acetyl@N-term	Acetyl@351	cleaved V-K@N-term; missed K-A@1; missed K-F@8	-0.00775059	2088.17	523.049	2088.17	523.051	4	17	1.1.1.2710.5	148.235	15564.8	14288.6	148.26	0.22	46525.2
1	258.48	258.48	87.5	NSP14 viral	NSP14 viral	2	99	KGAAAAENVTGLFKDCSK	Deamidated(N)@8; Carbamidomethyl(C)@16		cleaved E-K@N-term; missed K-G@1; missed K-D@14	-0.00190513	1866.91	623.312	1866.91	623.312	3	18	3.1.1.1963.4	104.812	130630	52606.7	104.45	0.51	48146
1	258.48	258.48	87.5	NSP14 viral	NSP14 viral	2	99	KVQHMVVKAALLADKFPVLHDIGNPK			missed K-V@1; missed K-A@8; missed K-F@15	0.00748235	2867.63	717.914	2867.62	717.912	4	11	1.1.1.2639.12	144.311	3721.78	1828.66	143.99	0.91	1347.76
1	258.48	258.48	87.5	NSP14 viral	NSP14 viral	2	99	LADKFPVLHDIGNPK			cleaved L-L@N-term; missed K-F@4	0.00154094	1662.91	555.311	1662.91	555.31	3	17	1.1.1.2712.4	148.371	3024.9	2286.89	148.32	0.28	5418.69
1	258.48	258.48	87.5	NSP14 viral	NSP14 viral	2	99	LISMMGFK				-0.00397353	925.473	463.744	925.477	463.746	2	7	1.1.1.2564.2	140.004	10342.1	8786.39	139.66	1.87	5210.18
1	258.48	258.48	87.5	NSP14 viral	NSP14 viral	2	99	LKQLPFFYYSDSPCESHGK	Formyl@N-term; Deamidated(Q)@3; Carbamidomethyl(C)@14		cleaved N-L@N-term; missed K-Q@2	-0.00713978	2331.04	778.022	2331.05	778.025	3	15	1.1.1.2529.3	138.184	150.94	150.94			10616.6
1	258.48	258.48	87.5	NSP14 viral	NSP14 viral	2	99	LLADKFPVLHDIGNPK			cleaved A-L@N-term; missed K-F@5	-0.00281487	1775.99	593.004	1775.99	593.005	3	24	1.1.1.2700.3	147.782	33178.5	26700.3	147.69	0.34	16616.5
1	258.48	258.48	87.5	NSP14 viral	NSP14 viral	2	99	LNLPGCDGGSLYVNK	Carbamidomethyl(C)@6		cleaved N-L@N-term	-0.000954882	1605.78	803.898	1605.78	803.898	2	9	3.1.1.2161.14	115.393	5749.23	1014.73	115.8	0.46	428.067
1	258.48	258.48	87.5	NSP14 viral	NSP14 viral	2	99	LPGCDGGSLYVNK	Carbamidomethyl(C)@4		cleaved N-L@N-term	-0.00180543	1378.65	690.334	1378.66	690.335	2	16	3.1.1.1483.14	78.2625	5822.38	2254.2	77.93	0.51	1906.17
1	258.48	258.48	87.5	NSP14 viral	NSP14 viral	2	99	LVAVPTGYVDTPNNTDFSR			cleaved N-L@N-term	0.00437151	2065.02	1033.52	2065.01	1033.51	2	9	2.1.1.2469.21	128.891	2380.49	502.37	129.18	0.4	225.491
1	258.48	258.48	87.5	NSP14 viral	NSP14 viral	2	99	MNYQVNGYPNMFITR				-0.00421769	1846.85	924.43	1846.85	924.432	2	13	1.1.1.2774.22	151.819	10.2232	10.2232			658.208
1	258.48	258.48	87.5	NSP14 viral	NSP14 viral	2	99	MNYQVNGYPNMFITREEAIR			missed R-E@15	-0.000586573	2445.16	816.059	2445.16	816.06	3	8	1.1.1.2765.8	151.302	2069.47	1396.32	151.43	0.46	2387.28
1	258.48	258.48	87.5	NSP14 viral	NSP14 viral	2	99	MWSHPQFEK	Acetyl@N-term	Acetyl@1		0.00343225	1230.55	616.284	1230.55	616.282	2	11	1.1.1.2672.10	146.189	5504.8	4582.51	146.4	0.63	2942.66
1	258.48	258.48	87.5	NSP14 viral	NSP14 viral	2	99	MWSHPQFEKGGGSGGGSGGGSWSHPQFEK	Acetyl@N-term	Acetyl@1	missed K-G@9	0.00681499	3044.33	762.091	3044.33	762.089	4	10	1.1.1.2459.14	134.244	2820.2	2006.08	134.08	0.75	924.207
1	258.48	258.48	87.5	NSP14 viral	NSP14 viral	2	99	MWSHPQFEKGGGSGGGSGGGSWSHPQFEKGAAAAENVTGLFKDCSK	Acetyl@N-term; Oxidation(W)@2; Carbamidomethyl(C)@44	Acetyl@1	missed K-G@9; missed K-G@29; missed K-D@42	0.0231289	4780.17	797.702	4780.15	797.698	6	29	1.1.1.2733.5	149.549	225023	50028.8	149.84	0.39	31244.9
1	258.48	258.48	87.5	NSP14 viral	NSP14 viral	2	99	NLSDRVVFVLWAHGFELTSMK			missed R-V@5	0.00403572	2448.27	817.096	2448.26	817.095	3	13	1.1.1.3771.15	208.603	1636.43	1631.34	208.57	0.11	1006.84
1	258.48	258.48	87.5	NSP14 viral	NSP14 viral	2	99	PFFYYSDSPCESHGK	Carbamidomethyl(C)@10		cleaved L-P@N-term	0.991678	1820.74	911.379	1819.75	910.883	2	10	1.1.1.2618.11	143.125	11.3236	11.3236			332.367
1	258.48	258.48	87.5	NSP14 viral	NSP14 viral	2	99	PGCDGGSLYVNK	Carbamidomethyl(C)@3		cleaved L-P@N-term	-0.00603083	1265.57	633.79	1265.57	633.793	2	20	1.1.1.2491.6	136.031	18485.3	15730.4	135.83	0.56	7907.88
1	258.48	258.48	87.5	NSP14 viral	NSP14 viral	2	99	PQADVEWK			cleaved V-P@N-term	-0.001576	971.47	486.742	971.471	486.743	2	13	1.1.1.2474.2	135.052	14480	7941.91	134.77	0.62	4161.02
1	258.48	258.48	87.5	NSP14 viral	NSP14 viral	2	99	PVLHDIGNPK			cleaved F-P@N-term	-0.00483746	1088.59	545.304	1088.6	545.306	2	12	1.1.1.2711.4	148.301	12003.5	10222.5	148.15	0.67	4741.13
1	258.48	258.48	87.5	NSP14 viral	NSP14 viral	2	99	QFDTYNLWNTFTR				-0.000387316	1704.79	569.27	1704.79	569.271	3	8	1.1.1.3367.8	185.538	23228.9	2488.84	184.84	0.63	1727.26
1	258.48	258.48	87.5	NSP14 viral	NSP14 viral	2	99	QLPFFYYSDSPCESHGK	Carbamidomethyl(C)@12			0.00038884	2060.89	516.231	2060.89	516.231	4	10	1.1.1.2583.4	141.089	4884.49	3525.74	140.91	0.63	3022.73
1	258.48	258.48	87.5	NSP14 viral	NSP14 viral	2	99	QLPFFYYSDSPCESHGKQVVSDIDYVPLK	Carbamidomethyl(C)@12		missed K-Q@17	0.0161502	3417.64	684.535	3417.62	684.532	5	15	1.1.1.3170.9	174.276	689.24	659.14	174.3	0.52	979.104
1	258.48	258.48	87.5	NSP14 viral	NSP14 viral	2	99	QVVSDIDYVPLK				-0.0144172	1374.73	459.249	1374.74	459.254	3	12	1.1.1.2475.2	135.105	518.32	509.61	135.1	0.68	2717.55
1	258.48	258.48	87.5	NSP14 viral	NSP14 viral	2	99	QVVSDIDYVPLKSAT			cleaved T-C@C-term; missed K-S@12	-0.00271978	1633.85	817.934	1633.86	817.935	2	10	2.1.1.2377.12	123.644	1164.06	722.51	123.83	0.4	564.876
1	258.48	258.48	87.5	NSP14 viral	NSP14 viral	2	99	QVVSDIDYVPLKSATCITR	Carbamidomethyl(C)@16		missed K-S@12	-0.0006222	2164.12	722.38	2164.12	722.381	3	11	1.1.1.2574.12	140.608	7147.31	6807.38	140.57	0.57	2247.62
1	258.48	258.48	87.5	NSP14 viral	NSP14 viral	2	99	RLISMMGFK	Phospho(S)@4	Phospho(S)@89	missed R-L@1	-0.00308956	1161.54	581.778	1161.54	581.779	2	10	1.1.1.2741.2	149.914	33167.5	4836.2	150.35	0.68	4425.81
1	258.48	258.48	87.5	NSP14 viral	NSP14 viral	2	99	RVDWTIEYPIIGDELK			missed R-V@1	0.0032602	1946.02	649.68	1946.01	649.679	3	10	1.1.1.3196.6	175.767	163438	892.2	176.65	0.68	920.619
1	258.48	258.48	87.5	NSP14 viral	NSP14 viral	2	99	RVDWTIEYPIIGDELKINAACR	Carbamidomethyl(C)@21		missed R-V@1; missed K-I@16	0.00768653	2631.36	658.846	2631.35	658.844	4	21	1.1.1.3232.4	177.801	26223.7	7058.38	178.25	0.63	2277.42
1	258.48	258.48	87.5	NSP14 viral	NSP14 viral	2	99	RVDWTIEYPIIGDELKINAACRK	Carbamidomethyl(C)@21		missed R-V@1; missed K-I@16; missed R-K@22	0.00660819	2759.45	690.87	2759.44	690.868	4	18	1.1.1.3017.11	165.631	11465.7	10047.2	165.77	0.63	2066.31
1	258.48	258.48	87.5	NSP14 viral	NSP14 viral	2	99	RVSAKPPPGDQFK	Carbamidomethyl@N-term		cleaved S-R@N-term; missed R-V@1	-0.00815007	1482.79	495.269	1482.79	495.272	3	12	1.1.1.701.3	38.6042	790.21	539.81	38.27	0.45	21007.3
1	258.48	258.48	87.5	NSP14 viral	NSP14 viral	2	99	SAFVNLKQLPFFYYSDSPCESHGK	Carbamidomethyl(C)@19		missed K-Q@7	-0.00413319	2820.32	706.087	2820.32	706.088	4	9	1.1.1.3329.9	183.391	705.85	681.52	183.41	0.52	718.887
1	258.48	258.48	87.5	NSP14 viral	NSP14 viral	2	99	SAKPPPGDQFK			cleaved V-S@N-term	-0.00406888	1170.6	586.307	1170.6	586.309	2	17	1.1.1.698.5	38.4365	112971	91892.8	38.56	0.51	41805.6
1	258.48	258.48	87.5	NSP14 viral	NSP14 viral	2	99	SNLNLPGCDGGSLYVNK	Carbamidomethyl(C)@8		cleaved L-S@N-term	-0.0033186	1806.85	603.292	1806.86	603.293	3	18	3.1.1.2138.3	114.062	1285.71	627.77	114.26	0.45	2773.01
1	258.48	258.48	87.5	NSP14 viral	NSP14 viral	2	99	SRVSAKPPPGDQFK	Arg->GluSA(R)@2		cleaved F-S@N-term; missed R-V@2	0.0292141	1469.78	490.934	1469.75	490.924	3	13	1.1.1.706.3	38.8332	191.492	191.492			17176.4
1	258.48	258.48	87.5	NSP14 viral	NSP14 viral	2	99	STGVNLVAVPTGYVDTPNNTDFSR			cleaved F-S@N-term	0.00349574	2523.23	842.083	2523.22	842.082	3	21	1.1.1.2749.9	150.398	7639.56	2287.48	150.63	0.46	1070.31
1	258.48	258.48	87.5	NSP14 viral	NSP14 viral	2	99	TCCLCDR	Carbamidomethyl(C)@2; Carbamidomethyl(C)@3; Carbamidomethyl(C)@5			-0.00643646	983.356	492.685	983.362	492.688	2	7	3.1.1.373.4	21.58	1139.43	595.36	21.8	0.47	1073.6
1	258.48	258.48	87.5	NSP14 viral	NSP14 viral	2	99	TEGLCVDIPGIPK	Carbamidomethyl(C)@5			-0.00304243	1397.72	466.914	1397.72	466.915	3	10	1.1.1.2751.3	150.465	1032.44	1027.46	150.46	0.68	2714.45
1	258.48	258.48	87.5	NSP14 viral	NSP14 viral	2	99	TEGLCVDIPGIPKDMTYR	Carbamidomethyl(C)@5; Oxidation(M)@15		missed K-D@13	-0.00192673	2080	694.339	2080	694.34	3	18	1.1.1.2548.5	139.126	8772.08	2980.69	138.76	0.4	2784.03
1	258.48	258.48	87.5	NSP14 viral	NSP14 viral	2	99	TEGLCVDIPGIPKDMTYRR	Carbamidomethyl(C)@5		missed K-D@13; missed R-R@18	0.00104475	2220.1	556.033	2220.1	556.033	4	12	1.1.1.2640.4	144.348	78219.4	4949.92	143.31	0.8	2608.24
1	258.48	258.48	87.5	NSP14 viral	NSP14 viral	2	99	TGLHPTQAPTHLSVDTK			cleaved I-T@N-term	0.00268891	1801.93	601.652	1801.93	601.651	3	24	3.1.1.1631.4	86.5224	74381.8	27210.6	86.19	0.56	25462.4
1	258.48	258.48	87.5	NSP14 viral	NSP14 viral	2	99	VAVPTGYVDTPNNTDFSR			cleaved L-V@N-term	0.0466431	1951.97	976.994	1951.93	976.971	2	13	3.1.1.2130.9	113.639	301.84	297.97	113.64	0.17	381.946
1	258.48	258.48	87.5	NSP14 viral	NSP14 viral	2	99	VDWTIEYPIIGDELK				-0.00183683	1789.91	895.963	1789.91	895.964	2	11	3.1.1.3523.7	192.05	900.08	411.4	192.28	0.51	392.152
1	258.48	258.48	87.5	NSP14 viral	NSP14 viral	2	99	VITGLHPTQAPT			cleaved T-H@C-term	0.00105891	1233.67	617.844	1233.67	617.843	2	18	3.1.1.1285.4	68.8387	25576.6	2483.73	69.58	0.5	4368.61
1	258.48	258.48	87.5	NSP14 viral	NSP14 viral	2	99	VITGLHPTQAPTHLSVDTK				-0.00636164	2014.08	504.527	2014.08	504.528	4	17	1.1.1.2550.2	139.221	4501.1	784.87	140.34	1.02	3744.28
1	258.48	258.48	87.5	NSP14 viral	NSP14 viral	2	99	VITGLHPTQAPTHLSVDTKFK			missed K-F@19	0.00295826	2289.25	458.858	2289.25	458.857	5	24	3.1.1.1887.5	100.63	227526	226546	100.62	0.63	155315
1	258.48	258.48	87.5	NSP14 viral	NSP14 viral	2	99	VITGLHPTQAPTHLSVDTKFKTEGLCVDIPGIPK	Carbamidomethyl(C)@26		missed K-F@19; missed K-T@21	0.00797807	3668.97	734.801	3668.96	734.799	5	15	1.1.1.2840.12	155.517	32826.6	6271.73	154.96	0.57	1204.75
1	258.48	258.48	87.5	NSP14 viral	NSP14 viral	2	99	VKAALLADKFPVLHDIGNPK	Acetyl@N-term	Acetyl@350	cleaved V-V@N-term; missed K-A@2; missed K-F@9	-0.0443488	2187.2	547.807	2187.24	547.818	4	19	1.1.1.2691.5	147.284	1542.1	1177.97	147.18	1.13	13365.1
1	258.48	258.48	87.5	NSP14 viral	NSP14 viral	2	99	VLSNLNLPGCDG	Carbamidomethyl(C)@10		cleaved G-G@C-term	-0.00945004	1257.59	629.804	1257.6	629.808	2	11	3.1.1.2201.4	117.561	1034.71	570.91	117.68	0.68	1535.32
1	258.48	258.48	87.5	NSP14 viral	NSP14 viral	2	99	VLSNLNLPGCDGGSLYVNK	Carbamidomethyl(C)@10			-0.0163403	2018.99	1010.5	2019.01	1010.51	2	17	1.1.1.2737.4	149.723	80.7497	80.7497			1153.18
1	258.48	258.48	87.5	NSP14 viral	NSP14 viral	2	99	VLSNLNLPGCDGGSLYVNKH	Carbamidomethyl(C)@10		cleaved H-A@C-term; missed K-H@19	-0.002587	2156.07	719.696	2156.07	719.697	3	15	3.1.1.2346.4	125.688	14162.3	4153.9	125.92	0.45	1877.34
1	258.48	258.48	87.5	NSP14 viral	NSP14 viral	2	99	VLSNLNLPGCDGGSLYVNKHAFH	Carbamidomethyl(C)@10; Deamidated(N)@18; Delta:H(2)C(2)(H)@23		cleaved H-T@C-term; missed K-H@19	0.0232748	2538.26	847.092	2538.23	847.085	3	13	1.1.1.2718.9	148.708	1885.96	1448.59	148.77	0.28	1358.43
1	258.48	258.48	87.5	NSP14 viral	NSP14 viral	2	99	VLSNLNLPGCDGGSLYVNKHAFHTPAFDK	Carbamidomethyl(C)@10		missed K-H@19	0.00702336	3170.57	635.121	3170.56	635.119	5	17	1.1.1.2603.9	142.244	163863	11951.2	141.48	0.57	3203.78
1	258.48	258.48	87.5	NSP14 viral	NSP14 viral	2	99	VQHMVVKAALLADKFPVLHDIGNPK	Oxidation(M)@4		missed K-A@7; missed K-F@14	-0.00109779	2755.52	552.111	2755.52	552.111	5	13	1.1.1.2573.5	140.528	12967	7881.71	140	0.8	3465.8
1	258.48	258.48	87.5	NSP14 viral	NSP14 viral	2	99	VRAWIGFDVEGCHATR	Arg->GluSA(R)@2; Carbamidomethyl(C)@12		cleaved H-V@N-term; missed R-A@2	0.0234383	1829.88	610.966	1829.85	610.958	3	14	3.1.1.2271.4	121.526	13954.9	2535.81	121.21	0.34	9314.84
1	258.48	258.48	87.5	NSP14 viral	NSP14 viral	2	99	VSAKPPPGDQFK				0.00441876	1269.68	424.233	1269.67	424.231	3	6	1.1.1.578.2	33.51	8649.75	3942.67	32.75	1.05	1055.8
1	258.48	258.48	87.5	NSP14 viral	NSP14 viral	2	99	VSAKPPPGDQFKHLIPLMYK			missed K-H@12	0.00196872	2265.24	454.055	2265.23	454.054	5	20	1.1.1.2506.2	136.847	7674.67	7609.36	136.9	0.28	6081.35
1	258.48	258.48	87.5	NSP14 viral	NSP14 viral	2	99	YPANSIVCR	Carbamidomethyl(C)@8			-0.00193732	1078.52	540.268	1078.52	540.269	2	12	1.1.1.997.2	54.2134	6225.63	3473.66	53.85	0.92	4334.61
1	258.48	258.48	87.5	NSP14 viral	NSP14 viral	1.82391	99	CNVDRYPANSIVCR	Carbamidomethyl(C)@1; Carbamidomethyl(C)@13		cleaved N-C@N-term; missed R-Y@5	0.000354497	1722.79	575.272	1722.79	575.272	3	17	1.1.1.1278.4	68.9674	7318.5	1820.94	69.21	0.34	4132.19
1	258.48	258.48	87.5	NSP14 viral	NSP14 viral	1.33724	99	EAVGTNLPLQLGF			cleaved F-S@C-term	-0.00188273	1357.72	679.868	1357.72	679.869	2	16	3.1.1.3525.4	192.165	6063.41	2806.68	191.83	0.68	1569.42
1	258.48	258.48	87.5	NSP14 viral	NSP14 viral	1.3098	99	NLPGCDGGSLYVNK	Carbamidomethyl(C)@5		cleaved L-N@N-term	0.00091039	1492.7	747.357	1492.7	747.356	2	16	3.1.1.1578.8	83.5653	12088	5731.89	83.8	0.45	3473.76
1	258.48	258.48	87.5	NSP14 viral	NSP14 viral	1.29243	99	RVDWTIEYPIIGDELKINAACRKVQHMVVKAALLADKFPVLHDIGNPK	Carbamidomethyl(C)@21; Oxidation(M)@27		missed R-V@1; missed K-I@16; missed R-K@22; missed K-V@23; missed K-A@30; missed K-F@37	0.0354559	5496.99	786.291	5496.95	786.286	7	14	1.1.1.3764.16	208.204	9520.54	7877.05	208.27	0.11	1591.88
1	258.48	258.48	87.5	NSP14 viral	NSP14 viral	1.20761	99	EAVGTNLPLQL			cleaved L-G@C-term	-0.00478779	1153.63	577.822	1153.63	577.824	2	16	1.1.1.2903.6	159.103	4676	3962.71	159.25	0.57	1838.86
1	258.48	258.48	87.5	NSP14 viral	NSP14 viral	0.982967	99	AALLADKFPVLHDIGN			cleaved N-P@C-term; missed K-F@7	-0.00687835	1692.91	565.312	1692.92	565.314	3	21	1.1.1.2981.4	163.554	12562.1	12184.6	163.49	0.57	3028.78
1	258.48	258.48	87.5	NSP14 viral	NSP14 viral	0.673664	99	WSHPQFEK			cleaved M-W@N-term	-0.00408748	1057.49	529.754	1057.5	529.756	2	11	1.1.1.2068.2	112.392	45002.8	27674.1	112.2	0.74	5718.1
1	258.48	258.48	87.5	NSP14 viral	NSP14 viral	0.543634	99	IEELFYSYATH			cleaved H-S@C-term	-0.00214597	1371.63	686.823	1371.63	686.825	2	11	1.1.1.2423.26	132.185	1199.93	810.02	132.31	0.57	899.788
1	258.48	258.48	87.5	NSP14 viral	NSP14 viral	0.527244	99	HDLYCQVHGNAHVASCDAIMTR	Carbamidomethyl(C)@5; Carbamidomethyl(C)@16		cleaved N-H@N-term	0.00525449	2554.13	639.54	2554.13	639.539	4	14	1.1.1.1463.17	78.9985	5159.15	4857.64	79.07	0.46	1996.11
1	258.48	258.48	87.5	NSP14 viral	NSP14 viral	0.368556	99	ENVTGLFKDCSK	Carbamidomethyl(C)@10		cleaved A-E@N-term; missed K-D@8	-0.0091635	1396.66	699.336	1396.67	699.34	2	15	1.1.1.1903.15	103.544	5279.15	4364.4	103.67	0.34	5083.61
1	258.48	258.48	87.5	NSP14 viral	NSP14 viral	0.31158	99	VASCDAIMTR	Carbamidomethyl(C)@4		cleaved H-V@N-term	-0.00347125	1122.51	562.264	1122.52	562.265	2	16	1.1.1.922.10	49.8683	41047.4	19699.7	50.03	0.35	7589.24
1	258.48	258.48	87.5	NSP14 viral	NSP14 viral	0.284833	99	ITGLHPTQAPTHLSVDTK			cleaved V-I@N-term	0.00158706	1915.02	639.347	1915.02	639.346	3	23	1.1.1.1602.3	86.8073	6063.06	3970.28	86.92	0.28	5339.57
1	258.48	258.48	87.5	NSP14 viral	NSP14 viral	0.282329	99	VLSNLNLPGCDGGSLYVNKHAF	Carbamidomethyl(C)@10		cleaved F-H@C-term; missed K-H@19	0.00277916	2374.18	792.399	2374.17	792.399	3	13	3.1.1.2749.5	148.135	1141.5	756.3	148.3	0.45	1472.31
1	258.48	258.48	87.5	NSP14 viral	NSP14 viral	0.255707	99	GVNLVAVPTGYVDTPNNTDFSR			cleaved T-G@N-term	-0.00505791	2335.14	779.387	2335.14	779.389	3	15	3.1.1.2774.9	149.548	3578.55	583.49	149.89	0.4	973.104
1	258.48	258.48	87.5	NSP14 viral	NSP14 viral	0.245652	99	SAFVNLK	Formyl@N-term			-0.00343774	805.43	403.722	805.433	403.724	2	11	1.1.1.1990.2	108.22	17974.4	17669.7	108.16	0.8	14355.3
1	258.48	258.48	87.5	NSP14 viral	NSP14 viral	0.233587	99	FYYSDSPCESHGK	Carbamidomethyl(C)@8		cleaved F-F@N-term	-0.00309187	1575.63	526.216	1575.63	526.217	3	10	1.1.1.922.8	49.8649	19895.4	2124.31	49.39	0.35	1577.55
1	258.48	258.48	87.5	NSP14 viral	NSP14 viral	0.211125	99	GAAAAENVTGL			cleaved L-F@C-term	0.00607605	972.494	487.254	972.488	487.251	2	17	3.1.1.1519.5	80.2905	4289.12	3232.39	80.16	1.14	4216.76
1	258.48	258.48	87.5	NSP14 viral	NSP14 viral	0.204815	99	VITGLHPTQAPTHL			cleaved L-S@C-term	-0.00313551	1483.81	495.611	1483.81	495.612	3	12	3.1.1.1735.9	91.9685	28868.5	13667.8	91.66	0.57	12517
1	258.48	258.48	87.5	NSP14 viral	NSP14 viral	0.154282	99	QLPFFYYSDSPCESH	Carbamidomethyl(C)@12		cleaved H-G@C-term	0.000279196	1875.78	938.896	1875.78	938.896	2	11	1.1.1.2899.6	158.902	1243.9	323.56	158.45	0.57	367.85
1	258.48	258.48	87.5	NSP14 viral	NSP14 viral	0.145087	99	EAVGTNLPLQLGFST			cleaved T-G@C-term	-0.00497049	1545.8	773.907	1545.8	773.909	2	12	3.1.1.3295.9	179.099	1587.04	1298.87	179.16	0.51	1098.91
1	258.48	258.48	87.5	NSP14 viral	NSP14 viral	0.119758	99	GSGGGSWSHPQFEK			cleaved G-G@N-term	0.00977078	1459.66	730.836	1459.65	730.831	2	14	1.1.1.1178.11	63.7021	402.7	377.29	63.71	0.17	966.41
1	258.48	258.48	87.5	NSP14 viral	NSP14 viral	0.0883098	99	GYPNMFITR			cleaved N-G@N-term	-0.00166995	1097.53	549.773	1097.53	549.774	2	8	1.1.1.2074.3	112.694	4666.63	1428.12	113.28	0.73	5737.5
1	258.48	258.48	87.5	NSP14 viral	NSP14 viral	0.0861861	99	NVDRYPANSIVCR	Carbamidomethyl(C)@12		cleaved C-N@N-term; missed R-Y@4	0.0030721	1562.77	521.929	1562.76	521.928	3	13	2.1.1.1197.2	64.6209	4875.57	4803.18	64.56	0.35	1757.85
1	258.48	258.48	87.5	NSP14 viral	NSP14 viral	0.0710923	99	DAQPCSDKAYK	Carbamidomethyl(C)@5		cleaved Y-D@N-term; missed K-A@8	-0.00310966	1281.56	641.789	1281.57	641.79	2	9	1.1.1.929.11	50.3019	2924.35	2691.9	50.31	0.62	1112.12
1	258.48	258.48	87.5	NSP14 viral	NSP14 viral	0.05061	99	FYDAQPCSDKAY	Carbamidomethyl(C)@7		cleaved Y-K@C-term; missed K-A@10	-0.0041046	1463.6	732.807	1463.6	732.809	2	11	1.1.1.1290.16	69.6581	822.08	314.71	69.94	0.4	530.199
1	258.48	258.48	87.5	NSP14 viral	NSP14 viral	0.033389	99	AAAAENVTGLFKDCSK	Carbamidomethyl(C)@14		cleaved G-A@N-term; missed K-D@12	0.00120257	1680.82	561.279	1680.81	561.279	3	15	3.1.1.1897.10	101.21	9941.93	2722.13	100.79	0.57	2287.12
1	258.48	258.48	87.5	NSP14 viral	NSP14 viral	0.0136762	99	VPQADVEWK			cleaved C-V@N-term	0.00157511	1070.54	536.278	1070.54	536.277	2	12	3.1.1.1425.3	75.1149	6342.37	3038.21	75.37	0.52	6216.73
1	258.48	258.48	87.5	NSP14 viral	NSP14 viral	0.00833099	99	QVVSDIDYVPLKSA	Gln->pyro-Glu@N-term		cleaved A-T@C-term; missed K-S@12	-0.00467424	1515.78	758.896	1515.78	758.898	2	11	3.1.1.2858.15	154.33	417.05	163.9	154.63	0.57	613.305
1	258.48	258.48	87.5	NSP14 viral	NSP14 viral	0.00392635	99	RVLSNLNLPGCDGGSLYVNK	Carbamidomethyl@N-term; Carbamidomethyl(C)@11		cleaved T-R@N-term; missed R-V@1	0.0161137	2232.15	745.057	2232.13	745.051	3	13	3.1.1.2555.15	137.126	483.39	431.27	137.21	0.74	2865.36
1	258.48	258.48	87.5	NSP14 viral	NSP14 viral	0.00261361	99	GKQVVSDIDYVPLKSATCITR	Delta:H(2)C(2)(K)@2; Deamidated(Q)@3; Carbamidomethyl(C)@18		cleaved H-G@N-term; missed K-Q@2; missed K-S@14	0.0114348	2376.25	793.09	2376.24	793.086	3	17	3.1.1.2443.2	131.189	740.81	488.04	131.33	0.59	17978.7
1	258.48	258.48	87.5	NSP14 viral	NSP14 viral	0.00217692	99	WNCNVDRYPANSIVCR	Carbamidomethyl(C)@3; Carbamidomethyl(C)@15		cleaved F-W@N-term; missed R-Y@7	0.0010817	2022.92	675.313	2022.92	675.312	3	16	3.1.1.1840.10	97.9741	11602.4	11402.2	97.94	0.51	5101.49
1	258.48	258.48	87.5	NSP14 viral	NSP14 viral	0.00130485	99	IGFDVEGCHATR	Carbamidomethyl(C)@8		cleaved W-I@N-term	-0.00531254	1360.61	681.314	1360.62	681.317	2	14	1.1.1.2200.27	119.842	49154.8	28141.9	120.13	0.45	10025
1	258.48	258.48	87.5	NSP14 viral	NSP14 viral	0.000434506	99	NLKQLPFFYYSDSPCESHGK	Deamidated(N)@1; Deamidated(Q)@4; Carbamidomethyl(C)@15		cleaved V-N@N-term; missed K-Q@3	0.00808029	2418.09	807.038	2418.08	807.035	3	12	3.1.1.2575.8	138.276	638.37	482.96	138.29	0.51	2016.47
1	258.48	258.48	87.5	NSP14 viral	NSP14 viral	0.000434506	99	SKVITGLHPTQAPTHLSVDTK	Formyl@N-term		cleaved C-S@N-term; missed K-V@2	0.00863818	2257.22	565.311	2257.21	565.309	4	16	1.1.1.1595.3	86.3974	1722.59	1257.28	86.19	0.9	18999.8
1	258.48	258.48	87.5	NSP14 viral	NSP14 viral	0	99	AAAENVTGLFKDCSK	Carbamidomethyl(C)@13		cleaved A-A@N-term; missed K-D@11	-5.15288e-05	1609.78	805.896	1609.78	805.896	2	20	1.1.1.1901.9	103.435	10625	2996.7	103.67	0.23	1888.07
1	258.48	258.48	87.5	NSP14 viral	NSP14 viral	0	99	AAAENVTGLFKDCSK	Carbamidomethyl(C)@13		cleaved A-A@N-term; missed K-D@11	-0.00823027	1609.77	805.892	1609.78	805.896	2	24	1.1.1.1923.6	104.518	4862.62	2102.75	103.99	0.4	3768.48
1	258.48	258.48	87.5	NSP14 viral	NSP14 viral	0	99	AAAENVTGLFKDCSK	Carbamidomethyl(C)@13		cleaved A-A@N-term; missed K-D@11	-0.00127224	1609.78	805.895	1609.78	805.896	2	13	1.1.1.1943.9	105.591	1168.26	399.62	105.21	0.39	689.485
1	258.48	258.48	87.5	NSP14 viral	NSP14 viral	0	99	AAENVTGLFKDCSK	Carbamidomethyl(C)@12		cleaved A-A@N-term; missed K-D@10	-0.00883325	1538.73	770.373	1538.74	770.377	2	20	1.1.1.1902.16	103.491	15123.5	5693.53	103.67	0.29	5650.35
1	258.48	258.48	87.5	NSP14 viral	NSP14 viral	0	99	AAENVTGLFKDCSK	Carbamidomethyl(C)@12		cleaved A-A@N-term; missed K-D@10	-0.003218	1538.74	770.376	1538.74	770.377	2	22	1.1.1.1924.6	104.575	8049.13	2035.74	104.24	0.51	7048.62
1	258.48	258.48	87.5	NSP14 viral	NSP14 viral	0	99	AAENVTGLFKDCSK	Carbamidomethyl(C)@12		cleaved A-A@N-term; missed K-D@10	0.00411479	1538.74	770.379	1538.74	770.377	2	20	2.1.1.2035.5	105	1002.63	877.55	104.95	0.8	1982.66
1	258.48	258.48	87.5	NSP14 viral	NSP14 viral	0	99	AALLADKFPVLHDIGN			cleaved N-P@C-term; missed K-F@7	7.96724e-05	1692.92	565.314	1692.92	565.314	3	23	1.1.1.2955.6	162.067	23552	22541.6	162.23	1.26	5940.87
1	258.48	258.48	87.5	NSP14 viral	NSP14 viral	0	99	AALLADKFPVLHDIGN			cleaved N-P@C-term; missed K-F@7	7.96724e-05	1692.92	565.314	1692.92	565.314	3	23	1.1.1.2963.3	162.525	23552	18922.5	162.23	1.26	5988.55
1	258.48	258.48	87.5	NSP14 viral	NSP14 viral	0	99	AALLADKFPVLHDIGN			cleaved N-P@C-term; missed K-F@7	0.0020945	1692.92	565.315	1692.92	565.314	3	17	2.1.1.3069.8	162.002	4132.06	3997.79	161.79	1.31	2357.48
1	258.48	258.48	87.5	NSP14 viral	NSP14 viral	0	99	AALLADKFPVLHDIGN			cleaved N-P@C-term; missed K-F@7	-7.75283e-05	1692.92	565.314	1692.92	565.314	3	20	3.1.1.2986.4	161.609	6658.59	4754.87	161.88	1.14	2339.52
1	258.48	258.48	87.5	NSP14 viral	NSP14 viral	0	99	AALLADKFPVLHDIGN			cleaved N-P@C-term; missed K-F@7	-7.75283e-05	1692.92	565.314	1692.92	565.314	3	21	3.1.1.2991.3	161.892	6658.59	6464.76	161.88	1.14	2713.85
1	258.48	258.48	87.5	NSP14 viral	NSP14 viral	0	99	AALLADKFPVLHDIGN			cleaved N-P@C-term; missed K-F@7	-7.75283e-05	1692.92	565.314	1692.92	565.314	3	20	3.1.1.2992.4	161.952	6658.59	6606.07	161.88	1.14	2566.34
1	258.48	258.48	87.5	NSP14 viral	NSP14 viral	0	99	AALLADKFPVLHDIGN			cleaved N-P@C-term; missed K-F@7	-7.75283e-05	1692.92	565.314	1692.92	565.314	3	20	3.1.1.2996.4	162.185	6658.59	5769.54	161.88	1.14	2598.71
1	258.48	258.48	87.5	NSP14 viral	NSP14 viral	0	99	AALLADKFPVLHDIGN			cleaved N-P@C-term; missed K-F@7	-7.75283e-05	1692.92	565.314	1692.92	565.314	3	18	3.1.1.2984.5	161.498	6658.59	3985.34	161.88	1.14	2273.02
1	258.48	258.48	87.5	NSP14 viral	NSP14 viral	0	99	AALLADKFPVLHDIGN			cleaved N-P@C-term; missed K-F@7	-0.00156828	1692.92	565.313	1692.92	565.314	3	14	1.1.1.2999.8	164.601	12618.5	4957.69	163.77	1.37	2081.7
1	258.48	258.48	87.5	NSP14 viral	NSP14 viral	0	99	AALLADKFPVLHDIGN			cleaved N-P@C-term; missed K-F@7	-0.00530637	1692.91	847.465	1692.92	847.467	2	13	1.1.1.2977.11	163.352	2529.46	2030.89	163.43	0.69	1144.14
1	258.48	258.48	87.5	NSP14 viral	NSP14 viral	0	99	AALLADKFPVLHDIGNPK			missed K-F@7	-0.00116207	1918.07	640.363	1918.07	640.363	3	10	1.1.1.2578.8	140.823	3420.07	3250.63	140.85	0.57	1449.17
1	258.48	258.48	87.5	NSP14 viral	NSP14 viral	0	99	AALLADKFPVLHDIGNPK			missed K-F@7	0.00176761	1918.07	640.364	1918.07	640.363	3	27	1.1.1.2670.10	146.078	2795504	70012.1	147.13	0.62	26023.8
1	258.48	258.48	87.5	NSP14 viral	NSP14 viral	0	99	AALLADKFPVLHDIGNPK			missed K-F@7	0.00407429	1918.07	480.525	1918.07	480.524	4	25	1.1.1.2676.3	146.404	3245269	374362	147.13	0.56	295677
1	258.48	258.48	87.5	NSP14 viral	NSP14 viral	0	99	AALLADKFPVLHDIGNPK			missed K-F@7	0.00407429	1918.07	480.525	1918.07	480.524	4	19	1.1.1.2676.4	146.405	3245269	378442	147.13	0.56	166115
1	258.48	258.48	87.5	NSP14 viral	NSP14 viral	0	99	AALLADKFPVLHDIGNPK			missed K-F@7	0.00407429	1918.07	480.525	1918.07	480.524	4	25	1.1.1.2677.3	146.467	3245269	537327	147.13	0.56	465420
1	258.48	258.48	87.5	NSP14 viral	NSP14 viral	0	99	AALLADKFPVLHDIGNPK			missed K-F@7	0.00407429	1918.07	480.525	1918.07	480.524	4	26	1.1.1.2678.3	146.527	3245269	738228	147.13	0.56	634962
1	258.48	258.48	87.5	NSP14 viral	NSP14 viral	0	99	AALLADKFPVLHDIGNPK			missed K-F@7	0.00407429	1918.07	480.525	1918.07	480.524	4	26	1.1.1.2679.2	146.58	3245269	968975	147.13	0.56	789272
1	258.48	258.48	87.5	NSP14 viral	NSP14 viral	0	99	AALLADKFPVLHDIGNPK			missed K-F@7	0.00407429	1918.07	480.525	1918.07	480.524	4	26	1.1.1.2680.3	146.643	3245269	1304759	147.13	0.56	1014284
1	258.48	258.48	87.5	NSP14 viral	NSP14 viral	0	99	AALLADKFPVLHDIGNPK			missed K-F@7	0.00407429	1918.07	480.525	1918.07	480.524	4	25	1.1.1.2681.2	146.699	3245269	1635796	147.13	0.56	1247863
1	258.48	258.48	87.5	NSP14 viral	NSP14 viral	0	99	AALLADKFPVLHDIGNPK			missed K-F@7	0.00407429	1918.07	480.525	1918.07	480.524	4	25	1.1.1.2682.2	146.748	3245269	1959181	147.13	0.56	1424057
1	258.48	258.48	87.5	NSP14 viral	NSP14 viral	0	99	AALLADKFPVLHDIGNPK			missed K-F@7	0.00407429	1918.07	480.525	1918.07	480.524	4	28	1.1.1.2683.3	146.844	3245269	2488017	147.13	0.56	1756925
1	258.48	258.48	87.5	NSP14 viral	NSP14 viral	0	99	AALLADKFPVLHDIGNPK			missed K-F@7	0.00407429	1918.07	480.525	1918.07	480.524	4	27	1.1.1.2684.3	146.884	3245269	2616677	147.13	0.56	1806849
1	258.48	258.48	87.5	NSP14 viral	NSP14 viral	0	99	AALLADKFPVLHDIGNPK			missed K-F@7	0.00407429	1918.07	480.525	1918.07	480.524	4	26	1.1.1.2685.3	146.924	3245269	2692455	147.13	0.56	1824030
1	258.48	258.48	87.5	NSP14 viral	NSP14 viral	0	99	AALLADKFPVLHDIGNPK	Deamidated(N)@16		missed K-F@7	0.0176894	1919.07	640.697	1919.05	640.691	3	29	1.1.1.2685.7	146.957	1141421	1012342	147.13	0.62	764477
1	258.48	258.48	87.5	NSP14 viral	NSP14 viral	0	99	AALLADKFPVLHDIGNPK			missed K-F@7	0.00407429	1918.07	480.525	1918.07	480.524	4	26	1.1.1.2686.3	146.98	3245269	2763375	147.13	0.56	1882430
1	258.48	258.48	87.5	NSP14 viral	NSP14 viral	0	99	AALLADKFPVLHDIGNPK			missed K-F@7	0.00176761	1918.07	640.364	1918.07	640.363	3	18	1.1.1.2686.7	147.013	2795504	2535291	147.13	0.62	20564.9
1	258.48	258.48	87.5	NSP14 viral	NSP14 viral	0	99	AALLADKFPVLHDIGNPK			missed K-F@7	0.00407429	1918.07	480.525	1918.07	480.524	4	27	1.1.1.2687.3	147.036	3245269	2884063	147.13	0.56	1924578
1	258.48	258.48	87.5	NSP14 viral	NSP14 viral	0	99	AALLADKFPVLHDIGNPK			missed K-F@7	0.00407429	1918.07	480.525	1918.07	480.524	4	28	1.1.1.2688.3	147.109	3245269	3141134	147.13	0.56	1990682
1	258.48	258.48	87.5	NSP14 viral	NSP14 viral	0	99	AALLADKFPVLHDIGNPK	Deamidated(N)@16		missed K-F@7	0.0176894	1919.07	640.697	1919.05	640.691	3	12	1.1.1.2689.4	147.169	1141421	1130488	147.13	0.62	1626.42
1	258.48	258.48	87.5	NSP14 viral	NSP14 viral	0	99	AALLADKFPVLHDIGNPK			missed K-F@7	0.00407429	1918.07	480.525	1918.07	480.524	4	16	1.1.1.2690.3	147.205	3245269	3084592	147.13	0.56	3916.89
1	258.48	258.48	87.5	NSP14 viral	NSP14 viral	0	99	AALLADKFPVLHDIGNPK	Cation:Na(D)@13		missed K-F@7	-0.00883779	1940.04	647.688	1940.05	647.69	3	18	1.1.1.2694.4	147.463	1789.22	810.71	147.3	0.28	3437.75
1	258.48	258.48	87.5	NSP14 viral	NSP14 viral	0	99	AALLADKFPVLHDIGNPK	Deamidated(N)@16		missed K-F@7	0.0180556	1919.07	640.697	1919.05	640.691	3	24	1.1.1.2706.3	148.017	1141774	669604	147.41	0.91	357621
1	258.48	258.48	87.5	NSP14 viral	NSP14 viral	0	99	AALLADKFPVLHDIGNPK	Deamidated(N)@16		missed K-F@7	0.0180556	1919.07	640.697	1919.05	640.691	3	17	1.1.1.2706.4	148.034	1141774	655658	147.41	0.91	14549.4
1	258.48	258.48	87.5	NSP14 viral	NSP14 viral	0	99	AALLADKFPVLHDIGNPK			missed K-F@7	0.00370808	1918.07	480.525	1918.07	480.524	4	25	1.1.1.2708.3	148.109	3004700	1638420	147.41	0.96	1230368
1	258.48	258.48	87.5	NSP14 viral	NSP14 viral	0	99	AALLADKFPVLHDIGNPK	Cation:K(D)@6		missed K-F@7	-0.000213006	1956.02	490.013	1956.02	490.013	4	15	1.1.1.2710.4	148.228	1266.96	888.85	148.43	0.67	3072.95
1	258.48	258.48	87.5	NSP14 viral	NSP14 viral	0	99	AALLADKFPVLHDIGNPK	Deamidated(N)@16		missed K-F@7	0.0181039	1919.07	480.775	1919.05	480.77	4	23	1.1.1.2720.5	148.78	1349007	320019	147.41	1.02	291575
1	258.48	258.48	87.5	NSP14 viral	NSP14 viral	0	99	AALLADKFPVLHDIGNPK			missed K-F@7	0.00370808	1918.07	480.525	1918.07	480.524	4	25	1.1.1.2726.4	149.126	3004700	445793	147.41	0.96	257156
1	258.48	258.48	87.5	NSP14 viral	NSP14 viral	0	99	AALLADKFPVLHDIGNPK	Deamidated(N)@16		missed K-F@7	0.0205453	1919.07	480.775	1919.05	480.77	4	13	1.1.1.2763.5	151.151	55377.8	51972.7	151.09	0.74	48665.9
1	258.48	258.48	87.5	NSP14 viral	NSP14 viral	0	99	AALLADKFPVLHDIGNPK			missed K-F@7	-0.00192506	1918.07	480.524	1918.07	480.524	4	20	1.1.1.2781.5	152.186	95777.9	83973.8	152.74	1.08	43684.2
1	258.48	258.48	87.5	NSP14 viral	NSP14 viral	0	99	AALLADKFPVLHDIGNPK			missed K-F@7	0.000539204	1918.07	640.363	1918.07	640.363	3	27	1.1.1.2789.3	152.649	68066.6	64462.7	152.68	0.8	20457.4
1	258.48	258.48	87.5	NSP14 viral	NSP14 viral	0	99	AALLADKFPVLHDIGNPK			missed K-F@7	-0.00202428	1918.07	640.362	1918.07	640.363	3	25	1.1.1.2813.15	153.957	56035.3	41021.6	153.53	1.36	9436.07
1	258.48	258.48	87.5	NSP14 viral	NSP14 viral	0	99	AALLADKFPVLHDIGNPK			missed K-F@7	0.000150144	1918.07	480.524	1918.07	480.524	4	22	1.1.1.2818.3	154.226	59659.3	53835.6	153.99	0.86	23836.5
1	258.48	258.48	87.5	NSP14 viral	NSP14 viral	0	99	AALLADKFPVLHDIGNPK			missed K-F@7	-0.00220739	1918.07	640.362	1918.07	640.363	3	24	1.1.1.2834.7	155.153	36390	30144.8	154.56	1.38	8940.77
1	258.48	258.48	87.5	NSP14 viral	NSP14 viral	0	99	AALLADKFPVLHDIGNPK			missed K-F@7	-0.000338138	1918.07	480.524	1918.07	480.524	4	22	1.1.1.2836.4	155.258	47635.1	42110.1	154.79	1.09	17276.1
1	258.48	258.48	87.5	NSP14 viral	NSP14 viral	0	99	AALLADKFPVLHDIGNPK			missed K-F@7	0.000882567	1918.07	480.524	1918.07	480.524	4	23	1.1.1.2854.2	156.282	40751.8	40467.2	156.28	0.51	16025.5
1	258.48	258.48	87.5	NSP14 viral	NSP14 viral	0	99	AALLADKFPVLHDIGNPK			missed K-F@7	0.000882567	1918.07	480.524	1918.07	480.524	4	18	1.1.1.2872.3	157.309	31565.3	30884.3	157.36	0.4	8000.98
1	258.48	258.48	87.5	NSP14 viral	NSP14 viral	0	99	AALLADKFPVLHDIGNPK			missed K-F@7	0.000516356	1918.07	480.524	1918.07	480.524	4	17	1.1.1.2890.3	158.34	25588.5	22959.2	158.1	0.57	7073.61
1	258.48	258.48	87.5	NSP14 viral	NSP14 viral	0	99	AALLADKFPVLHDIGNPK			missed K-F@7	-0.00403845	1918.06	640.362	1918.07	640.363	3	18	1.1.1.2912.15	159.616	16873.3	13762.3	159.19	1.32	2948.13
1	258.48	258.48	87.5	NSP14 viral	NSP14 viral	0	99	AALLADKFPVLHDIGNPK			missed K-F@7	0.00401822	1918.07	640.365	1918.07	640.363	3	18	1.1.1.2930.11	160.655	11894.6	11728.9	160.74	0.4	3318.29
1	258.48	258.48	87.5	NSP14 viral	NSP14 viral	0	99	AALLADKFPVLHDIGNPK			missed K-F@7	0.00173706	1918.07	480.525	1918.07	480.524	4	17	1.1.1.2944.3	161.431	14512	14216.5	161.25	0.52	4057.4
1	258.48	258.48	87.5	NSP14 viral	NSP14 viral	0	99	AALLADKFPVLHDIGNPK			missed K-F@7	0.000539204	1918.07	640.363	1918.07	640.363	3	18	1.1.1.2957.14	162.205	10498.9	9447.01	162	1.03	2551.51
1	258.48	258.48	87.5	NSP14 viral	NSP14 viral	0	99	AALLADKFPVLHDIGNPK			missed K-F@7	0.00291958	1918.07	640.364	1918.07	640.363	3	23	1.1.1.2980.5	163.505	9004.82	8397.94	163.37	0.57	3443.37
1	258.48	258.48	87.5	NSP14 viral	NSP14 viral	0	99	AALLADKFPVLHDIGNPK			missed K-F@7	0.00246948	1918.07	480.525	1918.07	480.524	4	17	1.1.1.2981.2	163.549	10675.4	10159.5	163.49	0.23	2998.63
1	258.48	258.48	87.5	NSP14 viral	NSP14 viral	0	99	AALLADKFPVLHDIGNPK			missed K-F@7	0.00173706	1918.07	480.525	1918.07	480.524	4	21	1.1.1.2982.3	163.621	11004.8	10087.1	163.77	0.51	4908.16
1	258.48	258.48	87.5	NSP14 viral	NSP14 viral	0	99	AALLADKFPVLHDIGNPK			missed K-F@7	0.000539204	1918.07	640.363	1918.07	640.363	3	15	1.1.1.2998.10	164.547	7919.13	7717.36	164.63	0.51	2894.3
1	258.48	258.48	87.5	NSP14 viral	NSP14 viral	0	99	AALLADKFPVLHDIGNPK			missed K-F@7	-0.000338138	1918.07	480.524	1918.07	480.524	4	21	1.1.1.3002.3	164.766	9696.99	9377.07	164.63	0.4	4241.31
1	258.48	258.48	87.5	NSP14 viral	NSP14 viral	0	99	AALLADKFPVLHDIGNPK			missed K-F@7	-0.00192506	1918.07	480.524	1918.07	480.524	4	18	1.1.1.3008.3	165.099	9296.04	9087.9	165.09	1.08	3856.11
1	258.48	258.48	87.5	NSP14 viral	NSP14 viral	0	99	AALLADKFPVLHDIGNPK			missed K-F@7	0.00142835	1918.07	640.364	1918.07	640.363	3	13	1.1.1.3057.11	167.915	6056.59	4984.34	168.24	0.92	1607.04
1	258.48	258.48	87.5	NSP14 viral	NSP14 viral	0	99	AALLADKFPVLHDIGNPK			missed K-F@7	0.00142835	1918.07	640.364	1918.07	640.363	3	16	1.1.1.3059.3	168.023	6056.59	5405.58	168.24	0.92	1507.84
1	258.48	258.48	87.5	NSP14 viral	NSP14 viral	0	99	AALLADKFPVLHDIGNPK			missed K-F@7	0.00252258	1918.07	480.525	1918.07	480.524	4	12	1.1.1.3070.2	168.646	6344.12	5975.71	168.76	0.46	2301.88
1	258.48	258.48	87.5	NSP14 viral	NSP14 viral	0	99	AALLADKFPVLHDIGNPK	Deamidated(N)@16		missed K-F@7	-0.0216529	1919.03	640.684	1919.05	640.691	3	14	1.1.1.3089.2	169.693	911.72	468.22	169.32	0.51	3290.34
1	258.48	258.48	87.5	NSP14 viral	NSP14 viral	0	99	AALLADKFPVLHDIGNPK			missed K-F@7	-0.00382506	1918.06	480.523	1918.07	480.524	4	15	1.1.1.3103.5	170.415	5242.05	5185.45	170.75	1.14	2778.51
1	258.48	258.48	87.5	NSP14 viral	NSP14 viral	0	99	AALLADKFPVLHDIGNPK			missed K-F@7	-0.00382506	1918.06	480.523	1918.07	480.524	4	12	1.1.1.3104.3	170.472	5242.05	4851.86	170.75	1.14	2829.66
1	258.48	258.48	87.5	NSP14 viral	NSP14 viral	0	99	AALLADKFPVLHDIGNPK			missed K-F@7	-0.00382506	1918.06	480.523	1918.07	480.524	4	12	1.1.1.3105.3	170.529	5242.05	4663.25	170.75	1.14	2751.55
1	258.48	258.48	87.5	NSP14 viral	NSP14 viral	0	99	AALLADKFPVLHDIGNPK			missed K-F@7	-0.00382506	1918.06	480.523	1918.07	480.524	4	11	1.1.1.3106.5	170.59	5242.05	4429.46	170.75	1.14	2938.06
1	258.48	258.48	87.5	NSP14 viral	NSP14 viral	0	99	AALLADKFPVLHDIGNPK			missed K-F@7	-0.00382506	1918.06	480.523	1918.07	480.524	4	13	1.1.1.3108.5	170.701	5242.05	4851.89	170.75	1.14	2844.92
1	258.48	258.48	87.5	NSP14 viral	NSP14 viral	0	99	AALLADKFPVLHDIGNPK			missed K-F@7	-0.00644516	1918.06	640.361	1918.07	640.363	3	15	1.1.1.3113.9	171.007	4654.23	4267.23	170.69	0.63	1815.99
1	258.48	258.48	87.5	NSP14 viral	NSP14 viral	0	99	AALLADKFPVLHDIGNPK			missed K-F@7	0.00459776	1918.07	480.525	1918.07	480.524	4	12	1.1.1.3126.4	171.728	4805.14	4161.46	172.24	0.74	2632.7
1	258.48	258.48	87.5	NSP14 viral	NSP14 viral	0	99	AALLADKFPVLHDIGNPK			missed K-F@7	-0.00278307	1918.06	640.362	1918.07	640.363	3	12	1.1.1.3139.8	172.493	4194.77	4014.91	173.04	0.92	1302.11
1	258.48	258.48	87.5	NSP14 viral	NSP14 viral	0	99	AALLADKFPVLHDIGNPK			missed K-F@7	0.00374328	1918.07	480.525	1918.07	480.524	4	15	1.1.1.3144.3	172.761	5054.84	4808.05	172.81	0.52	2673.35
1	258.48	258.48	87.5	NSP14 viral	NSP14 viral	0	99	AALLADKFPVLHDIGNPK			missed K-F@7	-0.00333238	1918.06	640.362	1918.07	640.363	3	12	1.1.1.3160.9	173.699	3938.8	3596.01	174.07	1.09	1335.56
1	258.48	258.48	87.5	NSP14 viral	NSP14 viral	0	99	AALLADKFPVLHDIGNPK			missed K-F@7	0.00215637	1918.07	480.525	1918.07	480.524	4	15	1.1.1.3162.4	173.797	4589.38	4062.61	174.01	0.92	2456.13
1	258.48	258.48	87.5	NSP14 viral	NSP14 viral	0	99	AALLADKFPVLHDIGNPK			missed K-F@7	-0.00333238	1918.06	640.362	1918.07	640.363	3	15	1.1.1.3162.8	173.81	3938.8	3562.64	174.07	1.09	1444.96
1	258.48	258.48	87.5	NSP14 viral	NSP14 viral	0	99	AALLADKFPVLHDIGNPK			missed K-F@7	0.00215637	1918.07	480.525	1918.07	480.524	4	13	1.1.1.3180.4	174.829	4546.83	4011.02	175.16	1.72	2336.33
1	258.48	258.48	87.5	NSP14 viral	NSP14 viral	0	99	AALLADKFPVLHDIGNPK			missed K-F@7	-0.0040648	1918.06	640.362	1918.07	640.363	3	11	1.1.1.3198.7	175.872	3285.96	3161.46	176.13	0.57	1245.15
1	258.48	258.48	87.5	NSP14 viral	NSP14 viral	0	99	AALLADKFPVLHDIGNPK			missed K-F@7	0.00459776	1918.07	480.525	1918.07	480.524	4	11	1.1.1.3200.2	175.971	3772.97	3482.69	175.85	0.4	2202.69
1	258.48	258.48	87.5	NSP14 viral	NSP14 viral	0	99	AALLADKFPVLHDIGNPK			missed K-F@7	0.00252698	1918.07	640.364	1918.07	640.363	3	13	1.1.1.3216.6	176.89	3196.06	3153.21	177.73	1.37	1364.66
1	258.48	258.48	87.5	NSP14 viral	NSP14 viral	0	99	AALLADKFPVLHDIGNPK			missed K-F@7	0.00459776	1918.07	480.525	1918.07	480.524	4	16	1.1.1.3219.4	177.062	3708.7	3184.88	176.93	0.34	2368.48
1	258.48	258.48	87.5	NSP14 viral	NSP14 viral	0	99	AALLADKFPVLHDIGNPK			missed K-F@7	0.00459776	1918.07	480.525	1918.07	480.524	4	12	1.1.1.3220.2	177.109	3708.7	3294	176.93	0.34	2322.13
1	258.48	258.48	87.5	NSP14 viral	NSP14 viral	0	99	AALLADKFPVLHDIGNPK			missed K-F@7	0.00161145	1918.07	640.364	1918.07	640.363	3	15	1.1.1.3234.6	177.922	3291.47	2587.71	178.13	0.63	1271.85
1	258.48	258.48	87.5	NSP14 viral	NSP14 viral	0	99	AALLADKFPVLHDIGNPK			missed K-F@7	0.00496397	1918.07	480.525	1918.07	480.524	4	12	1.1.1.3239.3	178.199	3766.68	3494.17	178.25	0.92	2299.52
1	258.48	258.48	87.5	NSP14 viral	NSP14 viral	0	99	AALLADKFPVLHDIGNPK			missed K-F@7	0.00496397	1918.07	480.525	1918.07	480.524	4	15	1.1.1.3242.2	178.367	3766.68	3496.6	178.25	0.92	2089.11
1	258.48	258.48	87.5	NSP14 viral	NSP14 viral	0	99	AALLADKFPVLHDIGNPK			missed K-F@7	0.00252698	1918.07	640.364	1918.07	640.363	3	18	1.1.1.3252.3	178.947	2459.65	2453.75	178.88	0.23	1316.33
1	258.48	258.48	87.5	NSP14 viral	NSP14 viral	0	99	AALLADKFPVLHDIGNPK			missed K-F@7	0.00899228	1918.08	480.526	1918.07	480.524	4	16	1.1.1.3261.3	179.463	3216.77	3159.2	179.45	0.23	2314.3
1	258.48	258.48	87.5	NSP14 viral	NSP14 viral	0	99	AALLADKFPVLHDIGNPK			missed K-F@7	0.00899228	1918.08	480.526	1918.07	480.524	4	10	1.1.1.3262.6	179.519	3216.77	3034.15	179.45	0.23	2024.66
1	258.48	258.48	87.5	NSP14 viral	NSP14 viral	0	99	AALLADKFPVLHDIGNPK			missed K-F@7	-0.00186754	1918.07	640.362	1918.07	640.363	3	13	1.1.1.3270.5	179.982	2690.82	2585.97	180.6	0.97	1169.34
1	258.48	258.48	87.5	NSP14 viral	NSP14 viral	0	99	AALLADKFPVLHDIGNPK			missed K-F@7	-0.00168444	1918.07	640.363	1918.07	640.363	3	13	1.1.1.3288.6	181.02	2479.16	2422.38	181.23	0.63	1171.92
1	258.48	258.48	87.5	NSP14 viral	NSP14 viral	0	99	AALLADKFPVLHDIGNPK			missed K-F@7	0.00106214	1918.07	640.364	1918.07	640.363	3	10	1.1.1.3306.8	182.054	2510.16	2403.26	181.8	0.46	1072.04
1	258.48	258.48	87.5	NSP14 viral	NSP14 viral	0	99	AALLADKFPVLHDIGNPK			missed K-F@7	0.00215637	1918.07	480.525	1918.07	480.524	4	13	1.1.1.3314.4	182.499	2814.48	2743.3	182.49	0.46	3023.47
1	258.48	258.48	87.5	NSP14 viral	NSP14 viral	0	99	AALLADKFPVLHDIGNPK			missed K-F@7	0.000935667	1918.07	480.524	1918.07	480.524	4	12	1.1.1.3342.3	184.1	2721.89	2436.54	184.78	0.92	2026.41
1	258.48	258.48	87.5	NSP14 viral	NSP14 viral	0	99	AALLADKFPVLHDIGNPK			missed K-F@7	0.000512822	1918.07	640.363	1918.07	640.363	3	13	1.1.1.3342.7	184.113	2345.54	2248.61	183.98	0.29	969.235
1	258.48	258.48	87.5	NSP14 viral	NSP14 viral	0	99	AALLADKFPVLHDIGNPK			missed K-F@7	-0.00369859	1918.06	640.362	1918.07	640.363	3	12	1.1.1.3360.9	185.151	2080.76	1882.37	185.01	0.57	1002.33
1	258.48	258.48	87.5	NSP14 viral	NSP14 viral	0	99	AALLADKFPVLHDIGNPK			missed K-F@7	0.000935667	1918.07	480.524	1918.07	480.524	4	14	1.1.1.3361.3	185.192	2547.41	2242.03	185.07	0.34	2025.28
1	258.48	258.48	87.5	NSP14 viral	NSP14 viral	0	99	AALLADKFPVLHDIGNPK			missed K-F@7	-0.00259996	1918.07	640.362	1918.07	640.363	3	13	1.1.1.3378.4	186.178	1540.69	1367.23	186.21	0.45	1237.01
1	258.48	258.48	87.5	NSP14 viral	NSP14 viral	0	99	AALLADKFPVLHDIGNPK			missed K-F@7	-0.0040648	1918.06	640.362	1918.07	640.363	3	10	1.1.1.3396.10	187.205	2297.88	1759.62	187.34	0.8	999.331
1	258.48	258.48	87.5	NSP14 viral	NSP14 viral	0	99	AALLADKFPVLHDIGNPK			missed K-F@7	0.000569457	1918.07	480.524	1918.07	480.524	4	15	1.1.1.3423.3	188.729	2174.01	2081.26	188.77	0.63	2068.58
1	258.48	258.48	87.5	NSP14 viral	NSP14 viral	0	99	AALLADKFPVLHDIGNPK			missed K-F@7	0.000569457	1918.07	480.524	1918.07	480.524	4	13	1.1.1.3429.2	189.073	2174.01	1907.43	188.77	0.63	2567.69
1	258.48	258.48	87.5	NSP14 viral	NSP14 viral	0	99	AALLADKFPVLHDIGNPK			missed K-F@7	-0.0226864	1918.04	640.356	1918.07	640.363	3	14	2.1.1.3638.5	194.013	3436.41	2745.85	193.85	0.51	4032.99
1	258.48	258.48	87.5	NSP14 viral	NSP14 viral	0	99	AALLADKFPVLHDIGNPK			missed K-F@7	-0.0183425	1918.05	640.357	1918.07	640.363	3	13	3.1.1.3556.6	193.914	6094.83	5788.13	194	0.46	6884.7
1	258.48	258.48	87.5	NSP14 viral	NSP14 viral	0	99	AALLADKFPVLHDIGNPK	Formyl@N-term		missed K-F@7	-4.73231e-05	1946.06	649.695	1946.06	649.695	3	19	1.1.1.3403.4	187.612	10180.7	4523.36	188.32	1.2	2473.98
1	258.48	258.48	87.5	NSP14 viral	NSP14 viral	0	99	AALLADKFPVLHDIGNPK	Formyl@N-term		missed K-F@7	-4.73231e-05	1946.06	649.695	1946.06	649.695	3	20	1.1.1.3421.4	188.621	10180.7	9340.69	188.32	1.2	4689.06
1	258.48	258.48	87.5	NSP14 viral	NSP14 viral	0	99	AALLADKFPVLHDIGNPK	Deamidated(N)@16		missed K-F@7	0.0104229	1919.06	640.695	1919.05	640.691	3	19	1.1.1.2825.8	154.646	16748.7	15009.8	154.45	0.4	7510.88
1	258.48	258.48	87.5	NSP14 viral	NSP14 viral	0	99	AALLADKFPVLHDIGNPK			missed K-F@7	-0.00192506	1918.07	480.524	1918.07	480.524	4	18	1.1.1.3003.3	164.816	9296.04	9251.06	165.09	1.08	3776.99
1	258.48	258.48	87.5	NSP14 viral	NSP14 viral	0	99	AALLADKFPVLHDIGNPK			missed K-F@7	-0.00192506	1918.07	480.524	1918.07	480.524	4	18	1.1.1.3006.5	164.999	9296.04	9180.31	165.09	1.08	4318.03
1	258.48	258.48	87.5	NSP14 viral	NSP14 viral	0	99	AALLADKFPVLHDIGNPK	Deamidated(N)@16		missed K-F@7	0.0162823	1919.07	640.697	1919.05	640.691	3	19	1.1.1.2782.15	152.257	26288.7	25223.2	152.34	0.34	12164.8
1	258.48	258.48	87.5	NSP14 viral	NSP14 viral	0	99	AALLADKFPVLHDIGNPK			missed K-F@7	-0.00192506	1918.07	480.524	1918.07	480.524	4	18	1.1.1.3004.3	164.873	9296.04	9077.19	165.09	1.08	4006.52
1	258.48	258.48	87.5	NSP14 viral	NSP14 viral	0	99	AALLADKFPVLHDIGNPK			missed K-F@7	-0.00192506	1918.07	480.524	1918.07	480.524	4	18	1.1.1.3007.2	165.038	9296.04	9190.8	165.09	1.08	3528.38
1	258.48	258.48	87.5	NSP14 viral	NSP14 viral	0	99	AALLADKFPVLHDIGNPK			missed K-F@7	-0.00192506	1918.07	480.524	1918.07	480.524	4	16	1.1.1.3015.5	165.496	9296.04	7763.18	165.09	1.08	3166.95
1	258.48	258.48	87.5	NSP14 viral	NSP14 viral	0	99	AALLADKFPVLHDIGNPK			missed K-F@7	0.000882567	1918.07	480.524	1918.07	480.524	4	17	1.1.1.3034.3	166.586	7485.59	6712.41	166.46	0.69	3073.77
1	258.48	258.48	87.5	NSP14 viral	NSP14 viral	0	99	AALLADKFPVLHDIGNPK			missed K-F@7	0.00212193	1918.07	640.364	1918.07	640.363	3	19	2.1.1.2891.13	151.84	13308.2	12939.5	151.86	0.74	2670.05
1	258.48	258.48	87.5	NSP14 viral	NSP14 viral	0	99	AALLADKFPVLHDIGNPK			missed K-F@7	0.00212193	1918.07	640.364	1918.07	640.363	3	21	2.1.1.2894.9	151.997	13308.2	12132.5	151.86	0.74	3593.11
1	258.48	258.48	87.5	NSP14 viral	NSP14 viral	0	99	AALLADKFPVLHDIGNPK			missed K-F@7	-0.00192506	1918.07	480.524	1918.07	480.524	4	15	1.1.1.3010.4	165.208	9296.04	8926.02	165.09	1.08	3241.79
1	258.48	258.48	87.5	NSP14 viral	NSP14 viral	0	99	AALLADKFPVLHDIGNPK			missed K-F@7	0.00322886	1918.07	480.525	1918.07	480.524	4	18	2.1.1.2901.6	152.384	15505.4	14953.1	152.49	0.34	5566.54
1	258.48	258.48	87.5	NSP14 viral	NSP14 viral	0	99	AALLADKFPVLHDIGNPK			missed K-F@7	-0.00227753	1918.07	640.362	1918.07	640.363	3	30	3.1.1.2735.2	147.31	850544	146819	148.2	1.07	50368.5
1	258.48	258.48	87.5	NSP14 viral	NSP14 viral	0	99	AALLADKFPVLHDIGNPK			missed K-F@7	-0.000314291	1918.07	480.524	1918.07	480.524	4	24	3.1.1.2737.3	147.416	867883	221298	148.2	1.07	138152
1	258.48	258.48	87.5	NSP14 viral	NSP14 viral	0	99	AALLADKFPVLHDIGNPK			missed K-F@7	-0.000314291	1918.07	480.524	1918.07	480.524	4	24	3.1.1.2773.3	149.451	867883	128109	148.2	1.07	69909.1
1	258.48	258.48	87.5	NSP14 viral	NSP14 viral	0	99	AALLADKFPVLHDIGNPK			missed K-F@7	-0.00227753	1918.07	640.362	1918.07	640.363	3	26	3.1.1.2777.3	149.691	850544	72864.7	148.2	1.07	26619.3
1	258.48	258.48	87.5	NSP14 viral	NSP14 viral	0	99	AALLADKFPVLHDIGNPK			missed K-F@7	-0.000314291	1918.07	480.524	1918.07	480.524	4	18	3.1.1.2791.2	150.467	867883	41278.2	148.2	1.07	10649.9
1	258.48	258.48	87.5	NSP14 viral	NSP14 viral	0	99	AALLADKFPVLHDIGNPK	Deamidated(N)@16		missed K-F@7	0.00961753	1919.06	640.694	1919.05	640.691	3	20	3.1.1.2801.7	151.056	11988.4	10152.4	150.86	0.57	4381.66
1	258.48	258.48	87.5	NSP14 viral	NSP14 viral	0	99	AALLADKFPVLHDIGNPK			missed K-F@7	-0.000680501	1918.07	480.524	1918.07	480.524	4	17	3.1.1.2809.2	151.494	26350.1	25363.1	151.55	0.63	7165.01
1	258.48	258.48	87.5	NSP14 viral	NSP14 viral	0	99	AALLADKFPVLHDIGNPK			missed K-F@7	-0.00355927	1918.06	640.362	1918.07	640.363	3	25	3.1.1.2831.6	152.766	16868.8	16805.8	152.75	0.57	4608.08
1	258.48	258.48	87.5	NSP14 viral	NSP14 viral	0	99	AALLADKFPVLHDIGNPK			missed K-F@7	-0.00385433	1918.06	480.523	1918.07	480.524	4	19	3.1.1.2863.4	154.579	12015	11717.4	154.68	1.2	4840.59
1	258.48	258.48	87.5	NSP14 viral	NSP14 viral	0	99	AALLADKFPVLHDIGNPK			missed K-F@7	-0.000314291	1918.07	480.524	1918.07	480.524	4	19	3.1.1.2760.2	148.709	867883	570729	148.2	1.07	67613.4
1	258.48	258.48	87.5	NSP14 viral	NSP14 viral	0	99	AALLADKFPVLHDIGNPK			missed K-F@7	-0.00539033	1918.06	640.361	1918.07	640.363	3	16	3.1.1.2874.10	155.222	10089.9	8881.3	154.74	1.09	2292.82
1	258.48	258.48	87.5	NSP14 viral	NSP14 viral	0	99	AALLADKFPVLHDIGNPK			missed K-F@7	-0.00202428	1918.07	640.362	1918.07	640.363	3	16	1.1.1.2805.9	153.501	56035.3	52729.8	153.53	1.36	5450.73
1	258.48	258.48	87.5	NSP14 viral	NSP14 viral	0	99	AALLADKFPVLHDIGNPK			missed K-F@7	-0.000136717	1918.07	480.524	1918.07	480.524	4	23	2.1.1.2805.3	146.945	626921	30319.7	148.27	1.01	15719.6
1	258.48	258.48	87.5	NSP14 viral	NSP14 viral	0	99	AALLADKFPVLHDIGNPK			missed K-F@7	-0.000136717	1918.07	480.524	1918.07	480.524	4	22	2.1.1.2806.4	147.028	626921	43887.7	148.27	1.01	23002.1
1	258.48	258.48	87.5	NSP14 viral	NSP14 viral	0	99	AALLADKFPVLHDIGNPK			missed K-F@7	-0.000136717	1918.07	480.524	1918.07	480.524	4	22	2.1.1.2807.3	147.067	626921	54409.7	148.27	1.01	26995.1
1	258.48	258.48	87.5	NSP14 viral	NSP14 viral	0	99	AALLADKFPVLHDIGNPK			missed K-F@7	-0.000136717	1918.07	480.524	1918.07	480.524	4	24	2.1.1.2808.2	147.107	626921	64922	148.27	1.01	32788.1
1	258.48	258.48	87.5	NSP14 viral	NSP14 viral	0	99	AALLADKFPVLHDIGNPK			missed K-F@7	-0.000136717	1918.07	480.524	1918.07	480.524	4	24	2.1.1.2809.2	147.157	626921	78348.5	148.27	1.01	37506.7
1	258.48	258.48	87.5	NSP14 viral	NSP14 viral	0	99	AALLADKFPVLHDIGNPK			missed K-F@7	-0.000136717	1918.07	480.524	1918.07	480.524	4	24	2.1.1.2810.2	147.22	626921	100618	148.27	1.01	51910.5
1	258.48	258.48	87.5	NSP14 viral	NSP14 viral	0	99	AALLADKFPVLHDIGNPK			missed K-F@7	-0.000136717	1918.07	480.524	1918.07	480.524	4	24	2.1.1.2811.3	147.293	626921	133240	148.27	1.01	69769.6
1	258.48	258.48	87.5	NSP14 viral	NSP14 viral	0	99	AALLADKFPVLHDIGNPK			missed K-F@7	-0.00265531	1918.06	640.362	1918.07	640.363	3	30	2.1.1.2823.3	147.971	562976	425609	148.27	1.07	194673
1	258.48	258.48	87.5	NSP14 viral	NSP14 viral	0	99	AALLADKFPVLHDIGNPK			missed K-F@7	-0.000136717	1918.07	480.524	1918.07	480.524	4	27	2.1.1.2829.3	148.309	626921	623361	148.27	1.01	497805
1	258.48	258.48	87.5	NSP14 viral	NSP14 viral	0	99	AALLADKFPVLHDIGNPK			missed K-F@7	-0.000136717	1918.07	480.524	1918.07	480.524	4	22	2.1.1.2847.5	149.3	626921	120176	148.27	1.01	55074.3
1	258.48	258.48	87.5	NSP14 viral	NSP14 viral	0	99	AALLADKFPVLHDIGNPK			missed K-F@7	-0.00265531	1918.06	640.362	1918.07	640.363	3	28	2.1.1.2849.5	149.447	562976	69534.5	148.27	1.07	25850.7
1	258.48	258.48	87.5	NSP14 viral	NSP14 viral	0	99	AALLADKFPVLHDIGNPK			missed K-F@7	-0.000136717	1918.07	480.524	1918.07	480.524	4	19	2.1.1.2865.3	150.323	626921	29574.1	148.27	1.01	9696.89
1	258.48	258.48	87.5	NSP14 viral	NSP14 viral	0	99	AALLADKFPVLHDIGNPK			missed K-F@7	0.00212711	1918.07	480.525	1918.07	480.524	4	16	3.1.1.2845.5	153.55	16979	16124	153.37	1.03	4669.74
1	258.48	258.48	87.5	NSP14 viral	NSP14 viral	0	99	AALLADKFPVLHDIGNPK			missed K-F@7	-0.00539033	1918.06	640.361	1918.07	640.363	3	18	3.1.1.2894.10	156.375	6689.03	6371.12	156.23	0.34	3226.39
1	258.48	258.48	87.5	NSP14 viral	NSP14 viral	0	99	AALLADKFPVLHDIGNPK	Formyl@N-term		missed K-F@7	0.000572638	1946.06	649.695	1946.06	649.695	3	16	3.1.1.3454.4	188.135	5267.69	4787.42	188.06	1.03	3044.55
1	258.48	258.48	87.5	NSP14 viral	NSP14 viral	0	99	AALLADKFPVLHDIGNPK			missed K-F@7	-0.0173355	1918.05	640.357	1918.07	640.363	3	17	1.1.1.3522.5	194.408	8707.9	7803.07	194.15	1.37	7938.28
1	258.48	258.48	87.5	NSP14 viral	NSP14 viral	0	99	AALLADKFPVLHDIGNPK			missed K-F@7	0.00127262	1918.07	480.524	1918.07	480.524	4	16	3.1.1.2827.3	152.524	22510.8	20023.9	152.23	0.57	5989.85
1	258.48	258.48	87.5	NSP14 viral	NSP14 viral	0	99	AALLADKFPVLHDIGNPK			missed K-F@7	0.000540201	1918.07	480.524	1918.07	480.524	4	17	3.1.1.2918.3	157.723	6261.01	6145.96	157.77	0.63	3425.2
1	258.48	258.48	87.5	NSP14 viral	NSP14 viral	0	99	AALLADKFPVLHDIGNPK	Formyl@N-term		missed K-F@7	0.000572638	1946.06	649.695	1946.06	649.695	3	15	3.1.1.3436.4	187.119	5267.69	1230.39	188.06	1.03	1288.4
1	258.48	258.48	87.5	NSP14 viral	NSP14 viral	0	99	AALLADKFPVLHDIGNPK	Deamidated(N)@16		missed K-F@7	0.0166485	1919.07	640.697	1919.05	640.691	3	16	1.1.1.2856.9	156.414	11867.5	10987.8	156.22	0.57	4643.08
1	258.48	258.48	87.5	NSP14 viral	NSP14 viral	0	99	AALLADKFPVLHDIGNPK			missed K-F@7	-0.00192506	1918.07	480.524	1918.07	480.524	4	15	1.1.1.3009.4	165.156	9296.04	9062.17	165.09	1.08	3445.9
1	258.48	258.48	87.5	NSP14 viral	NSP14 viral	0	99	AALLADKFPVLHDIGNPK			missed K-F@7	0.0012064	1918.07	640.364	1918.07	640.363	3	15	2.1.1.2955.8	155.471	5561.19	4925.38	155.34	0.91	2109.21
1	258.48	258.48	87.5	NSP14 viral	NSP14 viral	0	99	AALLADKFPVLHDIGNPK			missed K-F@7	0.000540201	1918.07	480.524	1918.07	480.524	4	16	3.1.1.2919.4	157.779	6261.01	6217.17	157.77	0.63	3218.84
1	258.48	258.48	87.5	NSP14 viral	NSP14 viral	0	99	AALLADKFPVLHDIGNPK	Deamidated(N)@16		missed K-F@7	0.0115216	1919.06	640.695	1919.05	640.691	3	15	1.1.1.2969.8	162.876	3851.71	3668.31	162.86	0.57	2936.06
1	258.48	258.48	87.5	NSP14 viral	NSP14 viral	0	99	AALLADKFPVLHDIGNPK			missed K-F@7	0.00173706	1918.07	480.525	1918.07	480.524	4	18	1.1.1.2983.2	163.666	11004.8	10104.1	163.77	0.51	4791.76
1	258.48	258.48	87.5	NSP14 viral	NSP14 viral	0	99	AALLADKFPVLHDIGNPK			missed K-F@7	-0.00192506	1918.07	480.524	1918.07	480.524	4	13	1.1.1.3016.3	165.55	9296.04	7638.76	165.09	1.08	2922.93
1	258.48	258.48	87.5	NSP14 viral	NSP14 viral	0	99	AALLADKFPVLHDIGNPK			missed K-F@7	-0.00265531	1918.06	640.362	1918.07	640.363	3	17	2.1.1.2863.10	150.235	562976	24386.4	148.27	1.07	5412.24
1	258.48	258.48	87.5	NSP14 viral	NSP14 viral	0	99	AALLADKFPVLHDIGNPK			missed K-F@7	0.0010233	1918.07	640.364	1918.07	640.363	3	13	2.1.1.3009.9	158.564	2777.71	2701.74	158.59	0.63	1686.18
1	258.48	258.48	87.5	NSP14 viral	NSP14 viral	0	99	AALLADKFPVLHDIGNPK			missed K-F@7	-0.00648896	1918.06	640.361	1918.07	640.363	3	14	3.1.1.2912.8	157.397	6043.98	5181.78	157.54	0.86	2481.33
1	258.48	258.48	87.5	NSP14 viral	NSP14 viral	0	99	AALLADKFPVLHDIGNPK			missed K-F@7	-0.00265531	1918.06	640.362	1918.07	640.363	3	19	2.1.1.2843.11	149.09	562976	165391	148.27	1.07	24000.1
1	258.48	258.48	87.5	NSP14 viral	NSP14 viral	0	99	AALLADKFPVLHDIGNPK			missed K-F@7	-0.00143677	1918.07	480.524	1918.07	480.524	4	14	1.1.1.2926.2	160.399	18346.9	17042.1	160.16	0.63	5790.86
1	258.48	258.48	87.5	NSP14 viral	NSP14 viral	0	99	AALLADKFPVLHDIGNPK			missed K-F@7	0.000540201	1918.07	480.524	1918.07	480.524	4	18	3.1.1.2917.2	157.664	6261.01	6019.01	157.77	0.63	3592.78
1	258.48	258.48	87.5	NSP14 viral	NSP14 viral	0	99	AALLADKFPVLHDIGNPK			missed K-F@7	-0.00192506	1918.07	480.524	1918.07	480.524	4	13	1.1.1.3013.7	165.385	9296.04	8271.94	165.09	1.08	3103.24
1	258.48	258.48	87.5	NSP14 viral	NSP14 viral	0	99	AALLADKFPVLHDIGNPK			missed K-F@7	-0.000136717	1918.07	480.524	1918.07	480.524	4	20	2.1.1.2845.4	149.19	626921	155388	148.27	1.01	59085.4
1	258.48	258.48	87.5	NSP14 viral	NSP14 viral	0	99	AALLADKFPVLHDIGNPK			missed K-F@7	-0.00265531	1918.06	640.362	1918.07	640.363	3	21	2.1.1.2822.6	147.906	562976	375040	148.27	1.07	75176
1	258.48	258.48	87.5	NSP14 viral	NSP14 viral	0	99	AALLADKFPVLHDIGNPK			missed K-F@7	-0.00227753	1918.07	640.362	1918.07	640.363	3	21	3.1.1.2744.6	147.836	850544	558650	148.2	1.07	107375
1	258.48	258.48	87.5	NSP14 viral	NSP14 viral	0	99	AALLADKFPVLHDIGNPK			missed K-F@7	0.00408766	1918.07	640.365	1918.07	640.363	3	14	1.1.1.3587.2	198.103	1520.95	1418.6	198.38	0.69	829.101
1	258.48	258.48	87.5	NSP14 viral	NSP14 viral	0	99	AALLADKFPVLHDIGNPK			missed K-F@7	0.00145473	1918.07	640.364	1918.07	640.363	3	13	1.1.1.2944.10	161.454	11026.1	10616.1	161.14	0.97	2020.2
1	258.48	258.48	87.5	NSP14 viral	NSP14 viral	0	99	AALLADKFPVLHDIGNPK			missed K-F@7	-0.00192506	1918.07	480.524	1918.07	480.524	4	12	1.1.1.3014.5	165.439	9296.04	7906.67	165.09	1.08	2854.62
1	258.48	258.48	87.5	NSP14 viral	NSP14 viral	0	99	AALLADKFPVLHDIGNPK			missed K-F@7	-0.00227753	1918.07	640.362	1918.07	640.363	3	19	3.1.1.2776.5	149.638	850544	77737.7	148.2	1.07	11978.4
1	258.48	258.48	87.5	NSP14 viral	NSP14 viral	0	99	AALLADKFPVLHDIGNPK			missed K-F@7	-0.00135708	1918.07	640.363	1918.07	640.363	3	15	2.1.1.2973.6	156.503	4694.02	4278.63	156.42	0.29	2542.91
1	258.48	258.48	87.5	NSP14 viral	NSP14 viral	0	99	AALLADKFPVLHDIGNPK			missed K-F@7	-0.000314291	1918.07	480.524	1918.07	480.524	4	25	3.1.1.2755.2	148.447	867883	763124	148.2	1.07	614244
1	258.48	258.48	87.5	NSP14 viral	NSP14 viral	0	99	AALLADKFPVLHDIGNPK			missed K-F@7	-0.000258446	1918.07	640.363	1918.07	640.363	3	12	2.1.1.2923.8	153.647	8908.82	8032.62	153.51	0.29	2672.05
1	258.48	258.48	87.5	NSP14 viral	NSP14 viral	0	99	AALLADKFPVLHDIGNPK			missed K-F@7	-0.00403845	1918.06	640.362	1918.07	640.363	3	12	1.1.1.2915.9	159.785	16873.3	13348.9	159.19	1.32	2194.01
1	258.48	258.48	87.5	NSP14 viral	NSP14 viral	0	99	AALLADKFPVLHDIGNPK			missed K-F@7	-0.00192506	1918.07	480.524	1918.07	480.524	4	12	1.1.1.3011.3	165.264	9296.04	8723.65	165.09	1.08	2707.71
1	258.48	258.48	87.5	NSP14 viral	NSP14 viral	0	99	AALLADKFPVLHDIGNPK			missed K-F@7	-0.00351197	1918.06	480.523	1918.07	480.524	4	12	1.1.1.3052.3	167.615	7013.16	6990.47	167.61	0.29	2512.6
1	258.48	258.48	87.5	NSP14 viral	NSP14 viral	0	99	AALLADKFPVLHDIGNPK			missed K-F@7	-0.000136717	1918.07	480.524	1918.07	480.524	4	14	2.1.1.2837.4	148.747	626921	408627	148.27	1.01	11563.1
1	258.48	258.48	87.5	NSP14 viral	NSP14 viral	0	99	AALLADKFPVLHDIGNPK			missed K-F@7	-0.0019012	1918.07	480.524	1918.07	480.524	4	13	3.1.1.2899.3	156.634	9127.47	7664.1	155.89	1.14	3506.28
1	258.48	258.48	87.5	NSP14 viral	NSP14 viral	0	99	AALLADKFPVLHDIGNPK			missed K-F@7	-0.00265531	1918.06	640.362	1918.07	640.363	3	19	2.1.1.2836.6	148.72	562976	385186	148.27	1.07	13523.6
1	258.48	258.48	87.5	NSP14 viral	NSP14 viral	0	99	AALLADKFPVLHDIGNPK			missed K-F@7	-0.00227753	1918.07	640.362	1918.07	640.363	3	13	3.1.1.2725.9	146.742	850544	11972.4	148.2	1.07	3006.67
1	258.48	258.48	87.5	NSP14 viral	NSP14 viral	0	99	AALLADKFPVLHDIGNPK			missed K-F@7	0.00189041	1918.07	640.364	1918.07	640.363	3	14	1.1.1.3745.8	207.115	1034.85	962.55	207.13	0.74	967.704
1	258.48	258.48	87.5	NSP14 viral	NSP14 viral	0	99	AALLADKFPVLHDIGNPK			missed K-F@7	-0.00250408	1918.07	640.362	1918.07	640.363	3	15	1.1.1.3654.5	201.916	1334.52	1061.71	201.76	0.29	1055.6
1	258.48	258.48	87.5	NSP14 viral	NSP14 viral	0	99	AALLADKFPVLHDIGNPKAIK			missed K-F@7; missed K-A@18	0.00151495	2230.29	558.579	2230.28	558.578	4	17	1.1.1.2709.3	148.185	8729.85	4274.15	147.64	0.85	20236
1	258.48	258.48	87.5	NSP14 viral	NSP14 viral	0	99	AALLADKFPVLHDIGNPKAIK	Acetyl(K)@18	Acetyl(K)@369	missed K-F@7; missed K-A@18	0.00314802	2272.3	569.082	2272.29	569.081	4	23	1.1.1.3023.5	165.963	12074.5	9568.77	166.18	1.03	3095.45
1	258.48	258.48	87.5	NSP14 viral	NSP14 viral	0	99	AALLADKFPVLHDIGNPKAIK			missed K-F@7; missed K-A@18	-0.00365229	2230.28	558.577	2230.28	558.578	4	21	3.1.1.2748.5	148.062	12378.8	6585.44	147.74	0.79	3846.59
1	258.48	258.48	87.5	NSP14 viral	NSP14 viral	0	99	ADKFPVLHDIGNPK			cleaved L-A@N-term; missed K-F@3	-0.00307202	1549.82	517.615	1549.83	517.616	3	21	1.1.1.2680.6	146.668	1124.26	982.8	146.74	0.96	19303.4
1	258.48	258.48	87.5	NSP14 viral	NSP14 viral	0	99	ADKFPVLHDIGNPK			cleaved L-A@N-term; missed K-F@3	-0.00490308	1549.82	517.614	1549.83	517.616	3	21	1.1.1.2704.2	147.896	818.63	771.58	147.92	0.52	38056.2
1	258.48	258.48	87.5	NSP14 viral	NSP14 viral	0	99	AENVTGLFKDCSK	Carbamidomethyl(C)@11		cleaved A-A@N-term; missed K-D@9	-0.00466857	1467.7	734.856	1467.7	734.859	2	19	1.1.1.1901.7	103.422	21183.2	6465.29	103.67	0.23	2361.4
1	258.48	258.48	87.5	NSP14 viral	NSP14 viral	0	99	AENVTGLFKDCSK	Carbamidomethyl(C)@11		cleaved A-A@N-term; missed K-D@9	-0.00210509	1467.7	734.858	1467.7	734.859	2	19	1.1.1.1922.5	104.462	10550.9	5916.39	104.13	0.46	5783.6
1	258.48	258.48	87.5	NSP14 viral	NSP14 viral	0	99	AENVTGLFKDCSK	Carbamidomethyl(C)@11		cleaved A-A@N-term; missed K-D@9	-0.0127252	1467.69	734.852	1467.7	734.859	2	15	1.1.1.1941.8	105.479	1963.7	1958.46	105.48	0.23	1222.41
1	258.48	258.48	87.5	NSP14 viral	NSP14 viral	0	99	AENVTGLFKDCSK	Carbamidomethyl(C)@11		cleaved A-A@N-term; missed K-D@9	-0.00873359	1467.69	734.854	1467.7	734.859	2	17	2.1.1.2036.5	105.056	2788.1	1255.78	104.83	0.47	1526.42
1	258.48	258.48	87.5	NSP14 viral	NSP14 viral	0	99	AENVTGLFKDCSK	Carbamidomethyl(C)@11		cleaved A-A@N-term; missed K-D@9	-0.0141047	1467.69	734.852	1467.7	734.859	2	16	2.1.1.2017.4	104.141	6636.61	6040.87	104.16	0.11	3194.23
1	258.48	258.48	87.5	NSP14 viral	NSP14 viral	0	99	AHVASCDAIMTR	Carbamidomethyl(C)@6		cleaved N-A@N-term	0.000123629	1330.61	444.545	1330.61	444.545	3	13	1.1.1.835.4	45.6489	9781.31	6970.99	45.47	0.47	3801.2
1	258.48	258.48	87.5	NSP14 viral	NSP14 viral	0	99	AHVASCDAIMTR	Carbamidomethyl(C)@6		cleaved N-A@N-term	0.000123629	1330.61	444.545	1330.61	444.545	3	13	1.1.1.836.3	45.7054	9781.31	5521.67	45.47	0.47	3144.54
1	258.48	258.48	87.5	NSP14 viral	NSP14 viral	0	99	AHVASCDAIMTR	Carbamidomethyl(C)@6		cleaved N-A@N-term	0.000123629	1330.61	444.545	1330.61	444.545	3	13	1.1.1.837.3	45.7631	9781.31	4192.93	45.47	0.47	2689.41
1	258.48	258.48	87.5	NSP14 viral	NSP14 viral	0	99	AHVASCDAIMTR	Carbamidomethyl(C)@6		cleaved N-A@N-term	0.000123629	1330.61	444.545	1330.61	444.545	3	15	1.1.1.838.4	45.8317	9781.31	2441.68	45.47	0.47	2648.52
1	258.48	258.48	87.5	NSP14 viral	NSP14 viral	0	99	AHVASCDAIMTR	Carbamidomethyl(C)@6		cleaved N-A@N-term	0.000123629	1330.61	444.545	1330.61	444.545	3	14	1.1.1.839.2	45.8983	9781.31	1248.72	45.47	0.47	3404.04
1	258.48	258.48	87.5	NSP14 viral	NSP14 viral	0	99	AIKCVPQADVEWK	Carbamidomethyl(C)@4		missed K-C@3	-0.000109326	1542.79	515.269	1542.79	515.269	3	21	1.1.1.1622.3	87.9057	142822	27007.5	87.43	0.56	38041
1	258.48	258.48	87.5	NSP14 viral	NSP14 viral	0	99	AIKCVPQADVEWK	Carbamidomethyl(C)@4		missed K-C@3	-0.000109326	1542.79	515.269	1542.79	515.269	3	16	1.1.1.1625.4	88.0363	142822	8382.62	87.43	0.56	20554.9
1	258.48	258.48	87.5	NSP14 viral	NSP14 viral	0	99	AIKCVPQADVEWK	Carbamidomethyl(C)@4		missed K-C@3	-0.00107188	1542.79	772.4	1542.79	772.401	2	15	1.1.1.1625.5	88.0496	9697.6	349.75	87.49	0.39	812.568
1	258.48	258.48	87.5	NSP14 viral	NSP14 viral	0	99	AIKCVPQADVEWK	Carbamidomethyl(C)@4		missed K-C@3	-0.000109326	1542.79	515.269	1542.79	515.269	3	16	1.1.1.1606.5	87.0321	142822	33489.8	87.43	0.56	27366.8
1	258.48	258.48	87.5	NSP14 viral	NSP14 viral	0	99	AIKCVPQADVEWK	Carbamidomethyl(C)@4		missed K-C@3	-0.00299655	1542.78	515.268	1542.79	515.269	3	20	3.1.1.1679.3	88.7839	41087.2	4991.52	88.28	0.36	10895.4
1	258.48	258.48	87.5	NSP14 viral	NSP14 viral	0	99	AIKCVPQADVEWK	Carbamidomethyl(C)@4; Deamidated(Q)@7		missed K-C@3	0.0186097	1543.79	515.604	1543.77	515.597	3	19	3.1.1.1660.2	88.156	18065	14312.3	88.05	0.41	17684.7
1	258.48	258.48	87.5	NSP14 viral	NSP14 viral	0	99	AWIGFDVEGCHATR	Carbamidomethyl(C)@10			-0.00392973	1617.73	540.251	1617.74	540.253	3	11	1.1.1.2449.9	133.639	10100.9	9980.18	133.62	0.97	3988.2
1	258.48	258.48	87.5	NSP14 viral	NSP14 viral	0	99	AWIGFDVEGCHATR	Carbamidomethyl(C)@10			-0.00576078	1617.73	540.251	1617.74	540.253	3	14	1.1.1.2469.4	134.801	6220.52	2029.86	135.16	0.51	5214.57
1	258.48	258.48	87.5	NSP14 viral	NSP14 viral	0	99	AWIGFDVEGCHATR	Carbamidomethyl(C)@10			-0.00521147	1617.73	540.251	1617.74	540.253	3	12	1.1.1.2551.2	139.274	4428.55	1463.91	140	0.68	3500.56
1	258.48	258.48	87.5	NSP14 viral	NSP14 viral	0	99	AWIGFDVEGCHATR	Carbamidomethyl(C)@10			-0.0132681	1617.72	540.248	1617.74	540.253	3	8	1.1.1.2625.6	143.489	3217.26	3036.31	143.42	0.57	2309.48
1	258.48	258.48	87.5	NSP14 viral	NSP14 viral	0	99	AWIGFDVEGCHATR	Carbamidomethyl(C)@10			-0.00374663	1617.73	540.251	1617.74	540.253	3	8	1.1.1.2643.2	144.511	3772.5	3771.53	144.51	0.69	2011.46
1	258.48	258.48	87.5	NSP14 viral	NSP14 viral	0	99	AWIGFDVEGCHATR	Carbamidomethyl(C)@10			0.00101411	1617.74	540.253	1617.74	540.253	3	16	1.1.1.2707.4	148.07	748.78	357.45	148.49	0.62	6892.19
1	258.48	258.48	87.5	NSP14 viral	NSP14 viral	0	99	AWIGFDVEGCHATR	Carbamidomethyl(C)@10			-0.00576078	1617.73	540.251	1617.74	540.253	3	10	1.1.1.2745.13	150.143	2069.13	1179.11	150.63	0.74	2237.48
1	258.48	258.48	87.5	NSP14 viral	NSP14 viral	0	99	AWIGFDVEGCHATR	Carbamidomethyl(C)@10			0.000781141	1617.74	540.253	1617.74	540.253	3	21	2.1.1.2343.4	121.724	601299	182700	121.39	0.45	105187
1	258.48	258.48	87.5	NSP14 viral	NSP14 viral	0	99	AWIGFDVEGCHATR	Carbamidomethyl(C)@10			-0.000866814	1617.74	540.252	1617.74	540.253	3	13	2.1.1.2415.6	125.778	9731.15	5059.05	126.56	1.2	3289.89
1	258.48	258.48	87.5	NSP14 viral	NSP14 viral	0	99	AWIGFDVEGCHATR	Carbamidomethyl(C)@10			-0.000866814	1617.74	540.252	1617.74	540.253	3	15	2.1.1.2433.7	126.809	9731.15	8282.44	126.56	1.2	4384.66
1	258.48	258.48	87.5	NSP14 viral	NSP14 viral	0	99	AWIGFDVEGCHATR	Carbamidomethyl(C)@10			-0.000866814	1617.74	540.252	1617.74	540.253	3	11	2.1.1.2451.5	127.823	3964.03	3493.72	127.81	0.46	2807.56
1	258.48	258.48	87.5	NSP14 viral	NSP14 viral	0	99	AWIGFDVEGCHATR	Carbamidomethyl(C)@10			0.00173275	1617.74	540.253	1617.74	540.253	3	12	3.1.1.2262.8	120.994	1232290	602677	121.21	0.45	41223.3
1	258.48	258.48	87.5	NSP14 viral	NSP14 viral	0	99	AWIGFDVEGCHATR	Dioxidation(W)@2; Carbamidomethyl(C)@10			-0.00434833	1649.72	550.914	1649.73	550.916	3	14	3.1.1.2265.3	121.185	4477.53	3794.45	121.1	0.39	5554.99
1	258.48	258.48	87.5	NSP14 viral	NSP14 viral	0	99	AWIGFDVEGCHATR	Carbamidomethyl(C)@10			0.00173275	1617.74	540.253	1617.74	540.253	3	20	3.1.1.2273.2	121.618	1232290	344630	121.21	0.45	185252
1	258.48	258.48	87.5	NSP14 viral	NSP14 viral	0	99	AWIGFDVEGCHATR	Carbamidomethyl(C)@10			-0.0026618	1617.73	540.252	1617.74	540.253	3	18	3.1.1.2293.3	122.633	61636.8	46276.3	122.22	1.25	22050.7
1	258.48	258.48	87.5	NSP14 viral	NSP14 viral	0	99	AWIGFDVEGCHATR	Carbamidomethyl(C)@10			-0.0026618	1617.73	540.252	1617.74	540.253	3	16	3.1.1.2311.8	123.659	61636.8	22061.8	122.22	1.25	9160.75
1	258.48	258.48	87.5	NSP14 viral	NSP14 viral	0	99	AWIGFDVEGCHATR	Carbamidomethyl(C)@10			-0.00143673	1617.73	540.252	1617.74	540.253	3	12	3.1.1.2329.6	124.684	16535.6	15850.9	124.62	0.51	5663.11
1	258.48	258.48	87.5	NSP14 viral	NSP14 viral	0	99	AWIGFDVEGCHATR	Carbamidomethyl(C)@10			-0.00601437	1617.73	540.25	1617.74	540.253	3	15	3.1.1.2347.3	125.705	12029.9	11928.3	125.69	0.28	6538.18
1	258.48	258.48	87.5	NSP14 viral	NSP14 viral	0	99	AWIGFDVEGCHATR	Carbamidomethyl(C)@10			-0.00326778	1617.73	540.251	1617.74	540.253	3	15	3.1.1.2365.8	126.732	24426	22247.8	126.6	1.08	9526.17
1	258.48	258.48	87.5	NSP14 viral	NSP14 viral	0	99	AWIGFDVEGCHATR	Carbamidomethyl(C)@10			-0.00454952	1617.73	540.251	1617.74	540.253	3	15	3.1.1.2383.8	127.754	10187.2	6821.59	127.34	0.63	3741.59
1	258.48	258.48	87.5	NSP14 viral	NSP14 viral	0	99	AWIGFDVEGCHATR	Carbamidomethyl(C)@10			0.00104132	1617.74	540.253	1617.74	540.253	3	17	1.1.1.2198.9	119.698	3626509	142103	120.08	0.34	25653.4
1	258.48	258.48	87.5	NSP14 viral	NSP14 viral	0	99	AWIGFDVEGCHATR	Carbamidomethyl(C)@10			0.00104132	1617.74	540.253	1617.74	540.253	3	20	1.1.1.2200.10	119.814	3626509	1213843	120.08	0.34	657865
1	258.48	258.48	87.5	NSP14 viral	NSP14 viral	0	99	AWIGFDVEGCHATR	Carbamidomethyl(C)@10			0.00104132	1617.74	540.253	1617.74	540.253	3	19	1.1.1.2228.5	121.409	3560584	200570	120.41	0.39	117157
1	258.48	258.48	87.5	NSP14 viral	NSP14 viral	0	99	AWIGFDVEGCHATR	Carbamidomethyl(C)@10			-0.000423524	1617.74	540.252	1617.74	540.253	3	20	1.1.1.2246.7	122.419	169273	165602	122.43	2.14	86269.3
1	258.48	258.48	87.5	NSP14 viral	NSP14 viral	0	99	AWIGFDVEGCHATR	Carbamidomethyl(C)@10			-0.000423524	1617.74	540.252	1617.74	540.253	3	20	1.1.1.2264.5	123.424	169273	96500.3	122.43	2.14	54314
1	258.48	258.48	87.5	NSP14 viral	NSP14 viral	0	99	AWIGFDVEGCHATR	Carbamidomethyl(C)@10			-0.000423524	1617.74	540.252	1617.74	540.253	3	20	1.1.1.2300.3	125.456	53474.6	50408.4	125.6	0.45	27175.5
1	258.48	258.48	87.5	NSP14 viral	NSP14 viral	0	99	AWIGFDVEGCHATR	Carbamidomethyl(C)@10			0.000858217	1617.74	540.253	1617.74	540.253	3	20	1.1.1.2355.4	128.532	21532.2	18083.7	129.23	1.53	15872.3
1	258.48	258.48	87.5	NSP14 viral	NSP14 viral	0	99	AWIGFDVEGCHATR	Carbamidomethyl(C)@10			-0.000423524	1617.74	540.252	1617.74	540.253	3	16	1.1.1.2413.2	131.593	12968.6	9120.69	131.97	1.71	8400.58
1	258.48	258.48	87.5	NSP14 viral	NSP14 viral	0	99	AWIGFDVEGCHATR	Carbamidomethyl(C)@10			-0.0335037	1617.7	809.859	1617.74	809.875	2	9	1.1.1.3207.9	176.391	1075.84	369.04	175.16	1.32	566.602
1	258.48	258.48	87.5	NSP14 viral	NSP14 viral	0	99	AWIGFDVEGCHATR	Formyl@N-term; Carbamidomethyl(C)@10			-0.0020785	1645.73	823.872	1645.73	823.873	2	15	1.1.1.2802.7	153.359	1070.9	475.23	153.59	0.45	915.788
1	258.48	258.48	87.5	NSP14 viral	NSP14 viral	0	99	AWIGFDVEGCHATR	Oxidation(W)@2; Carbamidomethyl(C)@10			-0.00150541	1633.73	545.584	1633.73	545.584	3	14	1.1.1.1962.7	106.639	19443.8	14975.9	106.96	1.26	4706.59
1	258.48	258.48	87.5	NSP14 viral	NSP14 viral	0	99	AWIGFDVEGCHATR	Dioxidation(W)@2; Carbamidomethyl(C)@10			0.00164914	1649.73	825.871	1649.73	825.87	2	12	1.1.1.1968.19	107.011	2524.93	473.5	107.42	0.57	412.791
1	258.48	258.48	87.5	NSP14 viral	NSP14 viral	0	99	AWIGFDVEGCHATR	Oxidation(W)@2; Carbamidomethyl(C)@10			-0.00150541	1633.73	545.584	1633.73	545.584	3	14	1.1.1.1980.8	107.672	19443.8	9444.81	106.96	1.26	4011.21
1	258.48	258.48	87.5	NSP14 viral	NSP14 viral	0	99	AWIGFDVEGCHATR	Dioxidation(W)@2; Carbamidomethyl(C)@10			0.00172894	1649.73	550.916	1649.73	550.916	3	14	1.1.1.1996.6	108.575	30351.6	7986.46	107.42	0.74	3746.62
1	258.48	258.48	87.5	NSP14 viral	NSP14 viral	0	99	AWIGFDVEGCHATR	Carbamidomethyl(C)@10			0.000858217	1617.74	540.253	1617.74	540.253	3	15	1.1.1.2374.4	129.519	21532.2	20291.4	129.23	1.53	6663.79
1	258.48	258.48	87.5	NSP14 viral	NSP14 viral	0	99	AWIGFDVEGCHATR	Oxidation(W)@2; Carbamidomethyl(C)@10			-0.000406774	1633.73	545.584	1633.73	545.584	3	12	1.1.1.2016.12	109.716	9904.86	9805.8	109.75	0.62	3057.68
1	258.48	258.48	87.5	NSP14 viral	NSP14 viral	0	99	AWIGFDVEGCHATR	Oxidation(W)@2; Carbamidomethyl(C)@10			-0.000406774	1633.73	545.584	1633.73	545.584	3	11	1.1.1.2084.18	113.25	6301.59	4026.09	114.07	1.19	3252.05
1	258.48	258.48	87.5	NSP14 viral	NSP14 viral	0	99	AWIGFDVEGCHATR	Oxidation(W)@2; Carbamidomethyl(C)@10			0.0017905	1633.73	545.585	1633.73	545.584	3	15	1.1.1.2059.3	112.022	1842.33	1007.96	112.55	0.97	4815.74
1	258.48	258.48	87.5	NSP14 viral	NSP14 viral	0	99	AWIGFDVEGCHATR	Oxidation(W)@2; Carbamidomethyl(C)@10			-0.00150541	1633.73	545.584	1633.73	545.584	3	12	1.1.1.1998.10	108.691	16136.6	15378.9	108.79	1.71	5010.98
1	258.48	258.48	87.5	NSP14 viral	NSP14 viral	0	99	AWIGFDVEGCHATR	Oxidation(W)@2; Carbamidomethyl(C)@10			-0.00150541	1633.73	545.584	1633.73	545.584	3	13	1.1.1.1995.7	108.518	16136.6	12079.8	108.79	1.71	3947.28
1	258.48	258.48	87.5	NSP14 viral	NSP14 viral	0	99	AWIGFDVEGCHATR	Dioxidation(W)@2; Carbamidomethyl(C)@10			-0.00567727	1649.72	550.914	1649.73	550.916	3	18	1.1.1.2206.5	120.176	6485.55	5251.17	120.08	0.56	13269.8
1	258.48	258.48	87.5	NSP14 viral	NSP14 viral	0	99	AWIGFDVEGCHATR	Dioxidation(W)@2; Carbamidomethyl(C)@10			0.00172894	1649.73	550.916	1649.73	550.916	3	11	1.1.1.1999.11	108.75	30351.6	6122.75	107.42	0.74	3005.94
1	258.48	258.48	87.5	NSP14 viral	NSP14 viral	0	99	AWIGFDVEGCHATR	Carbamidomethyl(C)@10			0.000858217	1617.74	540.253	1617.74	540.253	3	12	1.1.1.2392.6	130.55	22060.7	15460.2	129.29	2.39	5518.4
1	258.48	258.48	87.5	NSP14 viral	NSP14 viral	0	99	AWIGFDVEGCHATR	Carbamidomethyl(C)@10			0.000858217	1617.74	540.253	1617.74	540.253	3	13	1.1.1.2371.2	129.347	21532.2	20883.6	129.23	1.53	6183.09
1	258.48	258.48	87.5	NSP14 viral	NSP14 viral	0	99	AWIGFDVEGCHATR	Carbamidomethyl(C)@10			0.00408677	1617.74	405.442	1617.74	405.441	4	12	1.1.1.2200.2	119.8	2667.23	2436.57	119.85	0.11	5301.79
1	258.48	258.48	87.5	NSP14 viral	NSP14 viral	0	99	AWIGFDVEGCHATR	Carbamidomethyl(C)@10			-0.00143673	1617.73	540.252	1617.74	540.253	3	12	3.1.1.2401.5	128.783	6947.97	5631.26	128.03	1.25	3737.12
1	258.48	258.48	87.5	NSP14 viral	NSP14 viral	0	99	AWIGFDVEGCHATR	Carbamidomethyl(C)@10			-0.007113	1617.73	540.25	1617.74	540.253	3	10	3.1.1.2419.12	129.812	4515.58	4483.8	129.73	0.91	2790.72
1	258.48	258.48	87.5	NSP14 viral	NSP14 viral	0	99	AWIGFDVEGCHATR	Carbamidomethyl(C)@10			-0.00243769	1617.73	540.252	1617.74	540.253	3	11	1.1.1.2431.7	132.612	11774.4	11413.6	132.26	1.03	4827.45
1	258.48	258.48	87.5	NSP14 viral	NSP14 viral	0	99	AYKIEELFYSYATHSDK			missed K-I@3	0.00352104	2063.99	689.003	2063.98	689.002	3	27	1.1.1.2942.15	161.353	145330	123067	161.54	0.69	52447.5
1	258.48	258.48	87.5	NSP14 viral	NSP14 viral	0	99	AYKIEELFYSYATHSDK			missed K-I@3	0.000949597	2063.98	517.004	2063.98	517.003	4	18	1.1.1.2950.3	161.774	121009	89395	161.54	0.69	17841.7
1	258.48	258.48	87.5	NSP14 viral	NSP14 viral	0	99	AYKIEELFYSYATHSDK			missed K-I@3	0.00352104	2063.99	689.003	2063.98	689.002	3	14	1.1.1.2957.16	162.211	145330	25274.4	161.54	0.69	3000.07
1	258.48	258.48	87.5	NSP14 viral	NSP14 viral	0	99	AYKIEELFYSYATHSDK			missed K-I@3	0.000949597	2063.98	517.004	2063.98	517.003	4	12	1.1.1.2968.6	162.81	121009	6097.26	161.54	0.69	2901.82
1	258.48	258.48	87.5	NSP14 viral	NSP14 viral	0	99	AYKIEELFYSYATHSDK			missed K-I@3	0.00116515	2063.99	689.002	2063.98	689.002	3	18	3.1.1.2984.8	161.51	6434.51	6016.96	161.43	0.57	2015.78
1	258.48	258.48	87.5	NSP14 viral	NSP14 viral	0	99	CLAVHECFVK	Carbamidomethyl(C)@1; Carbamidomethyl(C)@7			-0.0016528	1261.59	631.804	1261.59	631.805	2	17	1.1.1.1391.2	74.9543	174354	95458.5	74.57	0.62	53785.2
1	258.48	258.48	87.5	NSP14 viral	NSP14 viral	0	99	CLAVHECFVK	Carbamidomethyl(C)@1; Carbamidomethyl(C)@7			-0.0016528	1261.59	631.804	1261.59	631.805	2	16	1.1.1.1409.12	75.9626	174354	6967.86	74.57	0.62	3936.23
1	258.48	258.48	87.5	NSP14 viral	NSP14 viral	0	99	CLAVHECFVK	Carbamidomethyl(C)@1; Carbamidomethyl(C)@7			-0.00601426	1261.59	631.802	1261.59	631.805	2	15	3.1.1.1593.10	84.407	7311.6	6372.91	84.31	0.57	4276.73
1	258.48	258.48	87.5	NSP14 viral	NSP14 viral	0	99	CLAVHECFVK	Carbamidomethyl(C)@1; Carbamidomethyl(C)@7			-0.00617532	1261.59	631.802	1261.59	631.805	2	12	1.1.1.1555.24	84.1983	13017.5	11796.6	84.1	0.57	4903.26
1	258.48	258.48	87.5	NSP14 viral	NSP14 viral	0	99	CLAVHECFVK	Carbamidomethyl(C)@1; Carbamidomethyl(C)@7			-0.00421046	1261.59	421.537	1261.59	421.539	3	16	1.1.1.1557.3	84.2773	90803.3	66485.2	84.05	0.57	30920.8
1	258.48	258.48	87.5	NSP14 viral	NSP14 viral	0	99	CLAVHECFVK	Carbamidomethyl(C)@1; Carbamidomethyl(C)@7			-0.00617532	1261.59	631.802	1261.59	631.805	2	13	1.1.1.1549.14	83.8701	13017.5	9684.63	84.1	0.57	2843.63
1	258.48	258.48	87.5	NSP14 viral	NSP14 viral	0	99	CLAVHECFVK	Carbamidomethyl(C)@1; Carbamidomethyl(C)@7			-0.00421046	1261.59	421.537	1261.59	421.539	3	13	1.1.1.1552.4	83.9943	90803.3	85352	84.05	0.57	18992.2
1	258.48	258.48	87.5	NSP14 viral	NSP14 viral	0	99	CLAVHECFVK	Carbamidomethyl(C)@1; Carbamidomethyl(C)@7			-0.0016528	1261.59	631.804	1261.59	631.805	2	12	1.1.1.1403.19	75.6201	174354	10729.8	74.57	0.62	2292.32
1	258.48	258.48	87.5	NSP14 viral	NSP14 viral	0	99	CLAVHECFVK	Carbamidomethyl(C)@1; Carbamidomethyl(C)@7			0.0005845	1261.6	421.539	1261.59	421.539	3	15	1.1.1.1411.2	76.0419	1356560	44604.4	74.57	0.62	30808.5
1	258.48	258.48	87.5	NSP14 viral	NSP14 viral	0	99	CLAVHECFVK	Carbamidomethyl(C)@1; Carbamidomethyl(C)@7			-0.00179588	1261.59	421.538	1261.59	421.539	3	17	1.1.1.1430.2	77.082	36001.9	34043.9	76.95	1.03	33725.2
1	258.48	258.48	87.5	NSP14 viral	NSP14 viral	0	99	CLAVHECFVK	Carbamidomethyl(C)@1; Carbamidomethyl(C)@7			-4.54823e-05	1261.59	421.539	1261.59	421.539	3	15	2.1.1.1480.3	74.6999	78700.6	42273	74.89	0.45	13846
1	258.48	258.48	87.5	NSP14 viral	NSP14 viral	0	99	CLAVHECFVK	Carbamidomethyl(C)@1; Carbamidomethyl(C)@7			0.0005845	1261.6	421.539	1261.59	421.539	3	16	1.1.1.1375.3	74.0565	1356560	27579.3	74.57	0.62	56241
1	258.48	258.48	87.5	NSP14 viral	NSP14 viral	0	99	CLAVHECFVK	Carbamidomethyl(C)@1; Carbamidomethyl(C)@7			-0.00201901	1261.59	631.804	1261.59	631.805	2	12	1.1.1.1427.5	77.0035	5553.29	3859.17	76.44	0.86	5540.19
1	258.48	258.48	87.5	NSP14 viral	NSP14 viral	0	99	CLAVHECFVKR	Carbamidomethyl(C)@1; Carbamidomethyl(C)@7		missed K-R@10	0.00262931	1417.7	473.573	1417.7	473.573	3	14	1.1.1.1090.9	58.8356	70348.3	53847.4	59.05	0.52	21937.7
1	258.48	258.48	87.5	NSP14 viral	NSP14 viral	0	99	CNLGGAVCR	Carbamidomethyl(C)@1; Carbamidomethyl(C)@8			-0.000936544	1005.45	503.731	1005.45	503.731	2	7	1.1.1.622.7	36.0866	753424	1502.83	36.71	0.54	1283.31
1	258.48	258.48	87.5	NSP14 viral	NSP14 viral	0	99	CNLGGAVCR	Carbamidomethyl(C)@1; Deamidated(N)@2; Carbamidomethyl(C)@8			0.0150463	1006.45	504.231	1006.43	504.223	2	9	1.1.1.628.2	36.4295	356232	117041	36.65	0.54	2385.93
1	258.48	258.48	87.5	NSP14 viral	NSP14 viral	0	99	CNLGGAVCR	Carbamidomethyl(C)@1; Deamidated(N)@2; Carbamidomethyl(C)@8			0.0150463	1006.45	504.231	1006.43	504.223	2	14	1.1.1.658.3	36.8191	356232	317635	36.65	0.54	136274
1	258.48	258.48	87.5	NSP14 viral	NSP14 viral	0	99	CNLGGAVCR	Carbamidomethyl(C)@1; Carbamidomethyl(C)@8			-0.000936544	1005.45	503.731	1005.45	503.731	2	15	1.1.1.675.2	37.1016	753424	270989	36.71	0.54	250482
1	258.48	258.48	87.5	NSP14 viral	NSP14 viral	0	99	CNLGGAVCR	Carbamidomethyl(C)@1; Deamidated(N)@2; Carbamidomethyl(C)@8			0.0150463	1006.45	504.231	1006.43	504.223	2	7	1.1.1.693.3	38.1554	356232	8746.93	36.65	0.54	26424.8
1	258.48	258.48	87.5	NSP14 viral	NSP14 viral	0	99	CNLGGAVCR	Carbamidomethyl(C)@1; Carbamidomethyl(C)@8			0.000894508	1005.45	503.732	1005.45	503.731	2	14	1.1.1.715.2	39.1592	5670.58	4248.59	39.25	0.24	13838.9
1	258.48	258.48	87.5	NSP14 viral	NSP14 viral	0	99	CNLGGAVCR	Carbamidomethyl(C)@1; Carbamidomethyl(C)@8			0.000894508	1005.45	503.732	1005.45	503.731	2	9	1.1.1.715.3	39.1842	5670.58	5054.04	39.25	0.24	6482.66
1	258.48	258.48	87.5	NSP14 viral	NSP14 viral	0	99	CNLGGAVCR	Carbamidomethyl(C)@1; Carbamidomethyl(C)@8			-0.00472072	1005.44	503.729	1005.45	503.731	2	15	1.1.1.739.3	40.2055	12058.8	10706.8	40.23	0.5	10564.3
1	258.48	258.48	87.5	NSP14 viral	NSP14 viral	0	99	CNLGGAVCR	Carbamidomethyl(C)@1; Carbamidomethyl(C)@8			-0.00209621	1005.45	503.73	1005.45	503.731	2	14	1.1.1.758.3	41.2368	7555.77	6515.91	41.64	0.91	7608.62
1	258.48	258.48	87.5	NSP14 viral	NSP14 viral	0	99	CNLGGAVCR	Carbamidomethyl(C)@1; Carbamidomethyl(C)@8			-8.20526e-05	1005.45	503.731	1005.45	503.731	2	11	1.1.1.776.8	42.2215	5978.9	5411.5	42.38	0.46	2677.21
1	258.48	258.48	87.5	NSP14 viral	NSP14 viral	0	99	CNLGGAVCR	Carbamidomethyl(C)@1; Deamidated(N)@2; Carbamidomethyl(C)@8			0.00485347	1006.44	504.226	1006.43	504.223	2	9	1.1.1.794.2	43.2582	7466.57	5208.25	42.96	1.11	2848.42
1	258.48	258.48	87.5	NSP14 viral	NSP14 viral	0	99	CNLGGAVCR	Carbamidomethyl(C)@1; Deamidated(N)@2; Carbamidomethyl(C)@8			0.00485347	1006.44	504.226	1006.43	504.223	2	12	1.1.1.794.3	43.2599	7466.57	5195.5	42.96	1.11	2961.43
1	258.48	258.48	87.5	NSP14 viral	NSP14 viral	0	99	CNLGGAVCR	Carbamidomethyl(C)@1; Deamidated(N)@2; Carbamidomethyl(C)@8			0.00485347	1006.44	504.226	1006.43	504.223	2	8	1.1.1.796.4	43.3777	7466.57	4635.42	42.96	1.11	1574.23
1	258.48	258.48	87.5	NSP14 viral	NSP14 viral	0	99	CNLGGAVCR	Carbamidomethyl(C)@1; Carbamidomethyl(C)@8			0.000711403	1005.45	503.732	1005.45	503.731	2	9	1.1.1.830.9	45.3662	3322.04	2948.34	45.23	0.93	1890.45
1	258.48	258.48	87.5	NSP14 viral	NSP14 viral	0	99	CNLGGAVCR	Carbamidomethyl(C)@1; Carbamidomethyl(C)@8			0.000872367	1005.45	503.732	1005.45	503.731	2	11	1.1.1.848.6	46.3991	2546.59	2252.47	46.55	0.52	1988
1	258.48	258.48	87.5	NSP14 viral	NSP14 viral	0	99	CNLGGAVCR	Carbamidomethyl(C)@1; Deamidated(N)@2; Carbamidomethyl(C)@8			0.000684316	1006.43	504.224	1006.43	504.223	2	8	1.1.1.861.8	47.1493	11006.9	6474.25	46.9	0.52	1902.16
1	258.48	258.48	87.5	NSP14 viral	NSP14 viral	0	99	CNLGGAVCR	Carbamidomethyl(C)@1; Deamidated(N)@2; Carbamidomethyl(C)@8			0.000684316	1006.43	504.224	1006.43	504.223	2	8	1.1.1.866.7	47.4389	11006.9	2421.25	46.9	0.52	1869.05
1	258.48	258.48	87.5	NSP14 viral	NSP14 viral	0	99	CNLGGAVCR	Carbamidomethyl(C)@1; Carbamidomethyl(C)@8			-0.00449874	1005.44	503.729	1005.45	503.731	2	11	1.1.1.900.3	48.6345	1618.81	1050.76	48.87	0.75	2873.01
1	258.48	258.48	87.5	NSP14 viral	NSP14 viral	0	99	CNLGGAVCR	Carbamidomethyl(C)@1; Carbamidomethyl(C)@8			-0.00370528	1005.44	503.73	1005.45	503.731	2	11	1.1.1.936.3	50.6749	2352.96	1942.8	51.05	1.5	2936.52
1	258.48	258.48	87.5	NSP14 viral	NSP14 viral	0	99	CNLGGAVCR	Carbamidomethyl(C)@1; Carbamidomethyl(C)@8			-0.00333907	1005.45	503.73	1005.45	503.731	2	8	1.1.1.972.6	52.7528	1184.25	1085.79	52.68	0.35	1484.33
1	258.48	258.48	87.5	NSP14 viral	NSP14 viral	0	99	CNLGGAVCR	Carbamidomethyl(C)@1; Deamidated(N)@2; Carbamidomethyl(C)@8			0.000520105	1006.43	504.224	1006.43	504.223	2	9	2.1.1.816.9	46.8008	2595.01	2049.91	46.9	0.52	2182.92
1	258.48	258.48	87.5	NSP14 viral	NSP14 viral	0	99	CNLGGAVCR	Carbamidomethyl(C)@1; Ammonia-loss(N)@2; Carbamidomethyl(C)@8			-0.00193635	988.42	495.217	988.422	495.218	2	15	3.1.1.1356.2	72.6591	167986	124891	72.51	0.63	116515
1	258.48	258.48	87.5	NSP14 viral	NSP14 viral	0	99	CNLGGAVCR	Carbamidomethyl(C)@1; Ammonia-loss(N)@2; Carbamidomethyl(C)@8			-0.00193635	988.42	495.217	988.422	495.218	2	14	3.1.1.1382.3	73.8407	167986	1301.92	72.51	0.63	12383.5
1	258.48	258.48	87.5	NSP14 viral	NSP14 viral	0	99	CNLGGAVCR	Carbamidomethyl(C)@1; Ammonia-loss(N)@2; Carbamidomethyl(C)@8			-0.00211946	988.42	495.217	988.422	495.218	2	14	3.1.1.1422.3	74.9631	28158.8	7903.72	75.37	0.63	14938.2
1	258.48	258.48	87.5	NSP14 viral	NSP14 viral	0	99	CNLGGAVCR	Carbamidomethyl(C)@1; Carbamidomethyl(C)@8			-0.00097439	1005.45	503.731	1005.45	503.731	2	7	2.1.1.704.6	40.3013	2198.84	1987.91	40.69	2.13	1836.35
1	258.48	258.48	87.5	NSP14 viral	NSP14 viral	0	99	CNLGGAVCR	Carbamidomethyl(C)@1; Carbamidomethyl(C)@8			-0.00097439	1005.45	503.731	1005.45	503.731	2	8	2.1.1.722.4	41.3389	2198.84	1638.45	40.69	2.13	2011.36
1	258.48	258.48	87.5	NSP14 viral	NSP14 viral	0	99	CNLGGAVCR	Carbamidomethyl(C)@1; Carbamidomethyl(C)@8			-0.00555205	1005.44	503.729	1005.45	503.731	2	6	2.1.1.740.8	42.3901	1280.06	956.64	42.03	0.75	1958.47
1	258.48	258.48	87.5	NSP14 viral	NSP14 viral	0	99	CNLGGAVCR	Carbamidomethyl(C)@1; Deamidated(N)@2; Carbamidomethyl(C)@8			0.00164761	1006.43	504.224	1006.43	504.223	2	7	2.1.1.758.4	43.4278	1979.63	1480.28	43.3	0.58	1975.66
1	258.48	258.48	87.5	NSP14 viral	NSP14 viral	0	99	CNLGGAVCR	Carbamidomethyl(C)@1; Ammonia-loss(N)@2; Carbamidomethyl(C)@8			-0.00193635	988.42	495.217	988.422	495.218	2	14	3.1.1.1345.6	72.0804	167986	70861	72.51	0.63	44204
1	258.48	258.48	87.5	NSP14 viral	NSP14 viral	0	99	CNLGGAVCR	Carbamidomethyl(C)@1; Ammonia-loss(N)@2; Carbamidomethyl(C)@8			-0.000387196	988.421	495.218	988.422	495.218	2	14	1.1.1.1365.2	73.5972	405526	20190.6	72.24	0.62	24454.5
1	258.48	258.48	87.5	NSP14 viral	NSP14 viral	0	99	CNLGGAVCR	Carbamidomethyl(C)@1; Ammonia-loss(N)@2; Carbamidomethyl(C)@8			-0.00118066	988.421	495.218	988.422	495.218	2	14	1.1.1.1385.2	74.584	55302.8	8507.79	75.24	0.62	17810.7
1	258.48	258.48	87.5	NSP14 viral	NSP14 viral	0	99	CNLGGAVCR	Carbamidomethyl(C)@1; Ammonia-loss(N)@2; Carbamidomethyl(C)@8			-0.00118066	988.421	495.218	988.422	495.218	2	14	1.1.1.1400.9	75.4256	55302.8	45313.6	75.24	0.62	8029.27
1	258.48	258.48	87.5	NSP14 viral	NSP14 viral	0	99	CNLGGAVCR	Carbamidomethyl(C)@1; Ammonia-loss(N)@2; Carbamidomethyl(C)@8			-0.00118066	988.421	495.218	988.422	495.218	2	14	1.1.1.1403.8	75.5951	55302.8	30868.8	75.24	0.62	30234.5
1	258.48	258.48	87.5	NSP14 viral	NSP14 viral	0	99	CNLGGAVCR	Carbamidomethyl(C)@1; Ammonia-loss(N)@2; Carbamidomethyl(C)@8			-0.00343896	988.418	495.216	988.422	495.218	2	13	1.1.1.1421.8	76.6236	10665.3	9890.75	76.38	0.57	6188.85
1	258.48	258.48	87.5	NSP14 viral	NSP14 viral	0	99	CNLGGAVCR	Carbamidomethyl(C)@1; Ammonia-loss(N)@2; Carbamidomethyl(C)@8			-0.00705076	988.415	495.215	988.422	495.218	2	13	1.1.1.1458.4	78.6792	4241.15	4210.67	78.78	0.4	3855.93
1	258.48	258.48	87.5	NSP14 viral	NSP14 viral	0	99	CNLGGAVCR	Carbamidomethyl(C)@1; Ammonia-loss(N)@2; Carbamidomethyl(C)@8			-0.00143551	988.42	495.217	988.422	495.218	2	13	1.1.1.1476.6	79.7056	4602.74	3876.06	80.09	1.49	3797.32
1	258.48	258.48	87.5	NSP14 viral	NSP14 viral	0	99	CNLGGAVCR	Carbamidomethyl(C)@1; Carbamidomethyl(C)@8			-0.00035847	1005.45	503.731	1005.45	503.731	2	13	3.1.1.647.8	37.4477	246044	55697.2	37.03	0.4	43249
1	258.48	258.48	87.5	NSP14 viral	NSP14 viral	0	99	CNLGGAVCR	Carbamidomethyl(C)@1; Carbamidomethyl(C)@8			-0.00035847	1005.45	503.731	1005.45	503.731	2	12	3.1.1.665.5	38.4882	246044	7506.03	37.03	0.4	4392.12
1	258.48	258.48	87.5	NSP14 viral	NSP14 viral	0	99	CNLGGAVCR	Carbamidomethyl(C)@1; Ammonia-loss(N)@2; Carbamidomethyl(C)@8			-0.00211946	988.42	495.217	988.422	495.218	2	14	3.1.1.1442.5	75.9768	28158.8	7753.9	75.37	0.63	16671.5
1	258.48	258.48	87.5	NSP14 viral	NSP14 viral	0	99	CNLGGAVCR	Carbamidomethyl(C)@1; Carbamidomethyl(C)@8			-0.00240043	1005.45	503.73	1005.45	503.731	2	14	2.1.1.641.7	37.1983	154400	56879.4	36.9	0.46	44773.3
1	258.48	258.48	87.5	NSP14 viral	NSP14 viral	0	99	CNLGGAVCR	Carbamidomethyl(C)@1; Carbamidomethyl(C)@8			-0.00151814	1005.45	503.731	1005.45	503.731	2	10	3.1.1.718.4	40.526	3403.67	3221.7	40.63	0.29	2493.7
1	258.48	258.48	87.5	NSP14 viral	NSP14 viral	0	99	CNLGGAVCR	Carbamidomethyl(C)@1; Carbamidomethyl(C)@8			0.000496024	1005.45	503.732	1005.45	503.731	2	11	3.1.1.736.5	41.563	3172.75	2149.98	41.09	0.86	2349.89
1	258.48	258.48	87.5	NSP14 viral	NSP14 viral	0	99	CNLGGAVCR	Carbamidomethyl(C)@1; Carbamidomethyl(C)@8			-0.00240043	1005.45	503.73	1005.45	503.731	2	12	2.1.1.639.2	37.0747	154400	102772	36.9	0.46	3204.26
1	258.48	258.48	87.5	NSP14 viral	NSP14 viral	0	99	CNLGGAVCR	Carbamidomethyl(C)@1; Ammonia-loss(N)@2; Carbamidomethyl(C)@8			-0.000387196	988.421	495.218	988.422	495.218	2	13	1.1.1.1328.6	71.5145	405526	5076.66	72.24	0.62	3121.54
1	258.48	258.48	87.5	NSP14 viral	NSP14 viral	0	99	CNLGGAVCR	Carbamidomethyl(C)@1; Ammonia-loss(N)@2; Carbamidomethyl(C)@8			-0.000387196	988.421	495.218	988.422	495.218	2	15	1.1.1.1346.2	72.5519	405526	268134	72.24	0.62	260582
1	258.48	258.48	87.5	NSP14 viral	NSP14 viral	0	99	CNLGGAVCR	Carbamidomethyl(C)@1; Ammonia-loss(N)@2; Carbamidomethyl(C)@8			-0.000870468	988.421	495.218	988.422	495.218	2	13	2.1.1.1363.9	71.6913	85710.7	7644.28	72.25	0.52	4676.24
1	258.48	258.48	87.5	NSP14 viral	NSP14 viral	0	99	CNLGGAVCR	Carbamidomethyl(C)@1; Ammonia-loss(N)@2; Carbamidomethyl(C)@8			-0.000870468	988.421	495.218	988.422	495.218	2	14	2.1.1.1383.3	72.7474	85710.7	19642.6	72.25	0.52	20017.5
1	258.48	258.48	87.5	NSP14 viral	NSP14 viral	0	99	CNLGGAVCR	Carbamidomethyl(C)@1; Ammonia-loss(N)@2; Carbamidomethyl(C)@8			-0.000870468	988.421	495.218	988.422	495.218	2	14	2.1.1.1441.2	73.8508	85710.7	538.5	72.25	0.52	4733.13
1	258.48	258.48	87.5	NSP14 viral	NSP14 viral	0	99	CNLGGAVCR	Carbamidomethyl(C)@1; Ammonia-loss(N)@2; Carbamidomethyl(C)@8			-0.00105357	988.421	495.218	988.422	495.218	2	14	2.1.1.1483.2	74.8605	11257.5	5710.39	75.18	0.57	8386.08
1	258.48	258.48	87.5	NSP14 viral	NSP14 viral	0	99	CNLGGAVCR	Carbamidomethyl(C)@1; Ammonia-loss(N)@2; Carbamidomethyl(C)@8			-0.00105357	988.421	495.218	988.422	495.218	2	13	2.1.1.1501.2	75.8732	11257.5	2399.56	75.18	0.57	3169.04
1	258.48	258.48	87.5	NSP14 viral	NSP14 viral	0	99	CNLGGAVCR	Carbamidomethyl(C)@1; Ammonia-loss(N)@2; Carbamidomethyl(C)@8			-0.00449984	988.417	495.216	988.422	495.218	2	12	3.1.1.1460.9	76.9874	3645.32	3506.89	77.02	0.52	5131.11
1	258.48	258.48	87.5	NSP14 viral	NSP14 viral	0	99	CNLGGAVCR	Carbamidomethyl(C)@1; Ammonia-loss(N)@2; Carbamidomethyl(C)@8			-0.00722316	988.415	495.215	988.422	495.218	2	13	1.1.1.1374.2	74.0005	9542.44	8008.9	73.94	0.4	10653.2
1	258.48	258.48	87.5	NSP14 viral	NSP14 viral	0	99	CNLGGAVCR	Carbamidomethyl(C)@1; Ammonia-loss(N)@2; Carbamidomethyl(C)@8			-0.000870468	988.421	495.218	988.422	495.218	2	13	2.1.1.1362.10	71.6349	85710.7	4488.67	72.25	0.52	5305.99
1	258.48	258.48	87.5	NSP14 viral	NSP14 viral	0	99	CNLGGAVCR	Carbamidomethyl(C)@1; Ammonia-loss(N)@2; Carbamidomethyl(C)@8			-0.00404431	988.418	495.216	988.422	495.218	2	12	2.1.1.1519.3	76.9172	1616.28	1226.39	76.79	0.46	1823.65
1	258.48	258.48	87.5	NSP14 viral	NSP14 viral	0	99	CNLGGAVCR	Carbamidomethyl(C)@1; Carbamidomethyl(C)@8			-0.00035847	1005.45	503.731	1005.45	503.731	2	8	3.1.1.648.7	37.5042	246044	41300.2	37.03	0.4	4414.43
1	258.48	258.48	87.5	NSP14 viral	NSP14 viral	0	99	CVPQADVEWK	Carbamidomethyl(C)@1; Deamidated(Q)@4; Dehydrated(D)@6			-0.0033274	1213.54	607.778	1213.54	607.779	2	12	1.1.1.2436.11	132.918	36295	35562	132.94	0.57	22779.1
1	258.48	258.48	87.5	NSP14 viral	NSP14 viral	0	99	CVPQADVEWK	Carbamidomethyl(C)@1; Deamidated(Q)@4; Dehydrated(D)@6			-0.000275648	1213.54	607.779	1213.54	607.779	2	13	1.1.1.2490.4	135.971	900290	40581.3	134.71	0.62	25983.8
1	258.48	258.48	87.5	NSP14 viral	NSP14 viral	0	99	CVPQADVEWK	Carbamidomethyl(C)@1; Deamidated(Q)@4; Dehydrated(D)@6			-0.00357154	1213.54	607.777	1213.54	607.779	2	13	1.1.1.2546.3	139.003	9703.9	8022.09	138.93	0.91	7928.26
1	258.48	258.48	87.5	NSP14 viral	NSP14 viral	0	99	CVPQADVEWK	Carbamidomethyl(C)@1; Deamidated(Q)@4; Dehydrated(D)@6			-0.00528052	1213.54	607.777	1213.54	607.779	2	11	1.1.1.2564.4	140.009	11270.9	8926.07	139.55	2.15	5212.92
1	258.48	258.48	87.5	NSP14 viral	NSP14 viral	0	99	CVPQADVEWK	Carbamidomethyl(C)@1; Deamidated(Q)@4; Dehydrated(D)@6			-0.00296119	1213.54	607.778	1213.54	607.779	2	9	1.1.1.2600.8	142.07	6540.77	5440.19	141.42	1.6	3014.97
1	258.48	258.48	87.5	NSP14 viral	NSP14 viral	0	99	CVPQADVEWK	Carbamidomethyl(C)@1			-0.000191792	1230.57	411.197	1230.57	411.197	3	14	2.1.1.1622.2	82.6958	26006.6	16642.8	82.92	0.74	7401.04
1	258.48	258.48	87.5	NSP14 viral	NSP14 viral	0	99	CVPQADVEWK	Carbamidomethyl(C)@1			0.000248725	1230.57	616.293	1230.57	616.292	2	17	2.1.1.1629.4	83.1281	287534	248860	82.98	0.74	181647
1	258.48	258.48	87.5	NSP14 viral	NSP14 viral	0	99	CVPQADVEWK	Carbamidomethyl(C)@1; Oxidation(W)@9			-1.60168e-05	1246.57	624.29	1246.57	624.29	2	14	3.1.1.1338.13	71.6995	22002.6	19400.3	71.55	0.91	13905.3
1	258.48	258.48	87.5	NSP14 viral	NSP14 viral	0	99	CVPQADVEWK	Carbamidomethyl(C)@1			-0.000558355	1230.57	616.292	1230.57	616.292	2	16	3.1.1.1553.6	82.2343	1236639	37054.1	82.95	0.74	19656.7
1	258.48	258.48	87.5	NSP14 viral	NSP14 viral	0	99	CVPQADVEWK	Carbamidomethyl(C)@1			-0.000558355	1230.57	616.292	1230.57	616.292	2	17	3.1.1.1554.7	82.3156	1236639	83384.3	82.95	0.74	49411.3
1	258.48	258.48	87.5	NSP14 viral	NSP14 viral	0	99	CVPQADVEWK	Carbamidomethyl(C)@1			-0.000558355	1230.57	616.292	1230.57	616.292	2	17	3.1.1.1555.7	82.3636	1236639	129527	82.95	0.74	77659.1
1	258.48	258.48	87.5	NSP14 viral	NSP14 viral	0	99	CVPQADVEWK	Carbamidomethyl(C)@1			-0.000558355	1230.57	616.292	1230.57	616.292	2	17	3.1.1.1556.8	82.4132	1236639	190445	82.95	0.74	123567
1	258.48	258.48	87.5	NSP14 viral	NSP14 viral	0	99	CVPQADVEWK	Carbamidomethyl(C)@1			-0.000558355	1230.57	616.292	1230.57	616.292	2	17	3.1.1.1557.13	82.4613	1236639	264501	82.95	0.74	173810
1	258.48	258.48	87.5	NSP14 viral	NSP14 viral	0	99	CVPQADVEWK	Carbamidomethyl(C)@1			-0.000558355	1230.57	616.292	1230.57	616.292	2	17	3.1.1.1558.6	82.5162	1236639	370088	82.95	0.74	262618
1	258.48	258.48	87.5	NSP14 viral	NSP14 viral	0	99	CVPQADVEWK	Carbamidomethyl(C)@1			-0.000558355	1230.57	616.292	1230.57	616.292	2	17	3.1.1.1559.13	82.5845	1236639	553378	82.95	0.74	383781
1	258.48	258.48	87.5	NSP14 viral	NSP14 viral	0	99	CVPQADVEWK	Carbamidomethyl(C)@1			-0.000558355	1230.57	616.292	1230.57	616.292	2	17	3.1.1.1581.4	83.734	1236639	242502	82.95	0.74	183628
1	258.48	258.48	87.5	NSP14 viral	NSP14 viral	0	99	CVPQADVEWK	Carbamidomethyl(C)@1			-0.000558355	1230.57	616.292	1230.57	616.292	2	17	3.1.1.1599.7	84.7398	1236639	42677.1	82.95	0.74	31729.1
1	258.48	258.48	87.5	NSP14 viral	NSP14 viral	0	99	CVPQADVEWK	Carbamidomethyl(C)@1			0.000266444	1230.57	616.293	1230.57	616.292	2	17	3.1.1.1823.5	97.0044	146432	32428.3	97.48	0.68	22002.8
1	258.48	258.48	87.5	NSP14 viral	NSP14 viral	0	99	CVPQADVEWK	Carbamidomethyl(C)@1			0.000266444	1230.57	616.293	1230.57	616.292	2	17	3.1.1.1841.6	98.0213	146432	43163.2	97.48	0.68	31357
1	258.48	258.48	87.5	NSP14 viral	NSP14 viral	0	99	CVPQADVEWK	Carbamidomethyl(C)@1			-0.00235374	1230.57	616.291	1230.57	616.292	2	9	3.1.1.1975.4	105.41	867.02	686.04	105.47	0.22	2773.2
1	258.48	258.48	87.5	NSP14 viral	NSP14 viral	0	99	CVPQADVEWK	Carbamidomethyl(C)@1			-0.0181009	1230.55	616.283	1230.57	616.292	2	9	3.1.1.2011.11	107.433	4767.1	2852.65	107.86	0.86	1816.39
1	258.48	258.48	87.5	NSP14 viral	NSP14 viral	0	99	CVPQADVEWK	Carbamidomethyl(C)@1			-0.000558355	1230.57	616.292	1230.57	616.292	2	17	3.1.1.1560.11	82.6345	1236639	708790	82.95	0.74	480794
1	258.48	258.48	87.5	NSP14 viral	NSP14 viral	0	99	CVPQADVEWK	Carbamidomethyl(C)@1; Oxidation(W)@9			-0.000388545	1246.56	624.29	1246.57	624.29	2	16	1.1.1.1324.15	71.3146	37133.6	35893.8	71.39	1.14	23858.2
1	258.48	258.48	87.5	NSP14 viral	NSP14 viral	0	99	CVPQADVEWK	Carbamidomethyl(C)@1; Oxidation(W)@9			-0.000388545	1246.56	624.29	1246.57	624.29	2	15	1.1.1.1342.3	72.3347	37133.6	15238.1	71.39	1.14	10264.8
1	258.48	258.48	87.5	NSP14 viral	NSP14 viral	0	99	CVPQADVEWK	Carbamidomethyl(C)@1; Dioxidation(W)@9			-0.000850791	1262.56	632.287	1262.56	632.287	2	15	1.1.1.1372.2	73.9393	34413.6	3446.7	73.32	0.74	12255.3
1	258.48	258.48	87.5	NSP14 viral	NSP14 viral	0	99	CVPQADVEWK	Carbamidomethyl(C)@1			-0.000558355	1230.57	616.292	1230.57	616.292	2	15	3.1.1.1552.5	82.1932	1236639	22765.7	82.95	0.74	13288.3
1	258.48	258.48	87.5	NSP14 viral	NSP14 viral	0	99	CVPQADVEWK	Carbamidomethyl(C)@1; Oxidation(W)@9			-0.00209754	1246.56	624.289	1246.57	624.29	2	12	1.1.1.1360.5	73.3669	10360.1	6245.05	72.92	0.62	5113.16
1	258.48	258.48	87.5	NSP14 viral	NSP14 viral	0	99	CVPQADVEWK	Carbamidomethyl(C)@1; Oxidation(W)@9			-0.00235241	1246.56	624.289	1246.57	624.29	2	17	1.1.1.1515.3	81.9617	28887.2	28476.2	81.91	0.84	28323.1
1	258.48	258.48	87.5	NSP14 viral	NSP14 viral	0	99	CVPQADVEWK	Carbamidomethyl(C)@1			0.00115709	1230.57	616.293	1230.57	616.292	2	17	1.1.1.1530.4	82.789	3418857	2059519	82.19	1.07	425520
1	258.48	258.48	87.5	NSP14 viral	NSP14 viral	0	99	CVPQADVEWK	Carbamidomethyl(C)@1			0.00115709	1230.57	616.293	1230.57	616.292	2	16	1.1.1.1552.20	84.021	3418857	235297	82.19	1.07	147624
1	258.48	258.48	87.5	NSP14 viral	NSP14 viral	0	99	CVPQADVEWK	Carbamidomethyl(C)@1			-0.00262711	1230.57	616.291	1230.57	616.292	2	17	1.1.1.1570.4	85.0418	148138	122315	84.84	0.73	83771.1
1	258.48	258.48	87.5	NSP14 viral	NSP14 viral	0	99	CVPQADVEWK	Carbamidomethyl(C)@1			-0.00128433	1230.57	616.292	1230.57	616.292	2	17	1.1.1.1589.4	86.0574	82074.6	57386	85.8	0.62	46454.3
1	258.48	258.48	87.5	NSP14 viral	NSP14 viral	0	99	CVPQADVEWK	Carbamidomethyl(C)@1			0.00018052	1230.57	616.293	1230.57	616.292	2	16	1.1.1.1626.2	88.1057	48778.8	48705.7	88.58	1.32	33068.5
1	258.48	258.48	87.5	NSP14 viral	NSP14 viral	0	99	CVPQADVEWK	Carbamidomethyl(C)@1			0.00018052	1230.57	616.293	1230.57	616.292	2	12	1.1.1.1648.22	89.1247	48778.8	35693.2	88.58	1.32	22069.9
1	258.48	258.48	87.5	NSP14 viral	NSP14 viral	0	99	CVPQADVEWK	Carbamidomethyl(C)@1			-0.00348161	1230.57	616.291	1230.57	616.292	2	17	1.1.1.1684.14	91.1899	22531.9	22400.3	91.25	1.82	17225.9
1	258.48	258.48	87.5	NSP14 viral	NSP14 viral	0	99	CVPQADVEWK	Carbamidomethyl(C)@1			-0.000796047	1230.57	616.292	1230.57	616.292	2	13	1.1.1.1720.14	93.231	14312	13280.7	93.25	1.42	8669.85
1	258.48	258.48	87.5	NSP14 viral	NSP14 viral	0	99	CVPQADVEWK	Carbamidomethyl(C)@1			-0.00060837	1230.57	616.292	1230.57	616.292	2	17	1.1.1.1792.13	97.3268	152867	144780	97.24	0.74	102884
1	258.48	258.48	87.5	NSP14 viral	NSP14 viral	0	99	CVPQADVEWK	Carbamidomethyl(C)@1			-0.00060837	1230.57	616.292	1230.57	616.292	2	16	1.1.1.1810.9	98.3636	152867	17146.8	97.24	0.74	10503.5
1	258.48	258.48	87.5	NSP14 viral	NSP14 viral	0	99	CVPQADVEWK	Carbamidomethyl(C)@1			-0.00287833	1230.57	411.196	1230.57	411.197	3	15	1.1.1.1521.2	82.2648	209859	207083	82.19	0.73	238564
1	258.48	258.48	87.5	NSP14 viral	NSP14 viral	0	99	CVPQADVEWK	Carbamidomethyl(C)@1			-0.00287833	1230.57	411.196	1230.57	411.197	3	15	1.1.1.1522.2	82.3208	209859	199742	82.19	0.73	235006
1	258.48	258.48	87.5	NSP14 viral	NSP14 viral	0	99	CVPQADVEWK	Carbamidomethyl(C)@1			-0.00287833	1230.57	411.196	1230.57	411.197	3	15	1.1.1.1523.2	82.372	209859	191842	82.19	0.73	224857
1	258.48	258.48	87.5	NSP14 viral	NSP14 viral	0	99	CVPQADVEWK	Carbamidomethyl(C)@1			-0.00287833	1230.57	411.196	1230.57	411.197	3	15	1.1.1.1524.2	82.4411	209859	174967	82.19	0.73	230002
1	258.48	258.48	87.5	NSP14 viral	NSP14 viral	0	99	CVPQADVEWK	Carbamidomethyl(C)@1			-0.00287833	1230.57	411.196	1230.57	411.197	3	15	1.1.1.1525.2	82.4888	209859	171974	82.19	0.73	213129
1	258.48	258.48	87.5	NSP14 viral	NSP14 viral	0	99	CVPQADVEWK	Carbamidomethyl(C)@1; Oxidation(W)@9			-0.00552625	1246.56	624.287	1246.57	624.29	2	15	1.1.1.1533.6	82.9707	27387.9	15602.1	82.69	1.07	15240
1	258.48	258.48	87.5	NSP14 viral	NSP14 viral	0	99	CVPQADVEWK	Carbamidomethyl(C)@1			0.00115709	1230.57	616.293	1230.57	616.292	2	17	1.1.1.1534.6	83.0268	3418857	1480142	82.19	1.07	940954
1	258.48	258.48	87.5	NSP14 viral	NSP14 viral	0	99	CVPQADVEWK	Carbamidomethyl(C)@1; Deamidated(Q)@4			0.0147877	1231.57	411.53	1231.55	411.525	3	13	1.1.1.1547.5	83.7275	44300.5	13534.7	82.97	0.56	7868.77
1	258.48	258.48	87.5	NSP14 viral	NSP14 viral	0	99	CVPQADVEWK	Carbamidomethyl(C)@1; Deamidated(Q)@4			0.0147877	1231.57	411.53	1231.55	411.525	3	11	1.1.1.1549.3	83.8268	44300.5	12909.2	82.97	0.56	21171.2
1	258.48	258.48	87.5	NSP14 viral	NSP14 viral	0	99	CVPQADVEWK	Carbamidomethyl(C)@1; Deamidated(Q)@4			0.0147877	1231.57	411.53	1231.55	411.525	3	13	1.1.1.1550.3	83.8864	44300.5	11179.7	82.97	0.56	22663.1
1	258.48	258.48	87.5	NSP14 viral	NSP14 viral	0	99	CVPQADVEWK	Carbamidomethyl(C)@1; Deamidated(Q)@4			0.0147877	1231.57	411.53	1231.55	411.525	3	12	1.1.1.1551.3	83.9395	44300.5	10391.2	82.97	0.56	18136.6
1	258.48	258.48	87.5	NSP14 viral	NSP14 viral	0	99	CVPQADVEWK	Carbamidomethyl(C)@1; Deamidated(Q)@4			0.0147877	1231.57	411.53	1231.55	411.525	3	10	1.1.1.1554.2	84.1047	44300.5	7982.84	82.97	0.56	10406.9
1	258.48	258.48	87.5	NSP14 viral	NSP14 viral	0	99	CVPQADVEWK	Carbamidomethyl(C)@1; Deamidated(Q)@4			0.0147877	1231.57	411.53	1231.55	411.525	3	10	1.1.1.1555.3	84.1633	44300.5	8038.42	82.97	0.56	10858.1
1	258.48	258.48	87.5	NSP14 viral	NSP14 viral	0	99	CVPQADVEWK	Carbamidomethyl(C)@1; Deamidated(Q)@4			0.0147877	1231.57	411.53	1231.55	411.525	3	11	1.1.1.1556.3	84.2203	44300.5	7228.76	82.97	0.56	10383.2
1	258.48	258.48	87.5	NSP14 viral	NSP14 viral	0	99	CVPQADVEWK	Carbamidomethyl(C)@1			0.00115709	1230.57	616.293	1230.57	616.292	2	11	1.1.1.1556.20	84.2486	3418857	175010	82.19	1.07	50411.9
1	258.48	258.48	87.5	NSP14 viral	NSP14 viral	0	99	CVPQADVEWK	Carbamidomethyl(C)@1; Deamidated(Q)@4			0.0147877	1231.57	411.53	1231.55	411.525	3	11	1.1.1.1559.3	84.3915	44300.5	6258.53	82.97	0.56	10127.9
1	258.48	258.48	87.5	NSP14 viral	NSP14 viral	0	99	CVPQADVEWK	Carbamidomethyl(C)@1; Deamidated(Q)@4			0.0147877	1231.57	411.53	1231.55	411.525	3	12	1.1.1.1561.2	84.5073	44300.5	5559.84	82.97	0.56	13410.5
1	258.48	258.48	87.5	NSP14 viral	NSP14 viral	0	99	CVPQADVEWK	Carbamidomethyl(C)@1; Deamidated(Q)@4			0.0147877	1231.57	411.53	1231.55	411.525	3	10	1.1.1.1563.2	84.6184	44300.5	5266.84	82.97	0.56	7672.15
1	258.48	258.48	87.5	NSP14 viral	NSP14 viral	0	99	CVPQADVEWK	Carbamidomethyl(C)@1			-0.00498405	1230.57	411.196	1230.57	411.197	3	12	1.1.1.1607.2	87.0433	3145.7	1577.85	87.54	0.51	5398.41
1	258.48	258.48	87.5	NSP14 viral	NSP14 viral	0	99	CVPQADVEWK	Carbamidomethyl(C)@1			-0.0136816	1230.56	411.193	1230.57	411.197	3	13	1.1.1.1641.2	88.7105	5550.74	2475.89	88.98	0.74	10070.1
1	258.48	258.48	87.5	NSP14 viral	NSP14 viral	0	99	CVPQADVEWK	Carbamidomethyl(C)@1			-0.0136816	1230.56	411.193	1230.57	411.197	3	14	1.1.1.1642.2	88.8001	5550.74	3532.03	88.98	0.74	13050.5
1	258.48	258.48	87.5	NSP14 viral	NSP14 viral	0	99	CVPQADVEWK	Carbamidomethyl(C)@1			-0.0136816	1230.56	411.193	1230.57	411.197	3	10	1.1.1.1646.3	88.9794	5550.74	5510.19	88.98	0.74	4848.17
1	258.48	258.48	87.5	NSP14 viral	NSP14 viral	0	99	CVPQADVEWK	Carbamidomethyl(C)@1			-0.0136816	1230.56	411.193	1230.57	411.197	3	11	1.1.1.1647.2	89.0346	5550.74	5086.76	88.98	0.74	4598.85
1	258.48	258.48	87.5	NSP14 viral	NSP14 viral	0	99	CVPQADVEWK	Carbamidomethyl(C)@1			-0.0136816	1230.56	411.193	1230.57	411.197	3	10	1.1.1.1649.3	89.1499	5550.74	4693.45	88.98	0.74	4693.44
1	258.48	258.48	87.5	NSP14 viral	NSP14 viral	0	99	CVPQADVEWK	Carbamidomethyl(C)@1			-0.0136816	1230.56	411.193	1230.57	411.197	3	11	1.1.1.1656.2	89.547	5550.74	2392.89	88.98	0.74	5470.83
1	258.48	258.48	87.5	NSP14 viral	NSP14 viral	0	99	CVPQADVEWK	Carbamidomethyl(C)@1; Deamidated(Q)@4			0.00176507	1231.56	616.785	1231.55	616.784	2	10	1.1.1.1661.12	89.8583	50710.6	12911.9	88.75	0.96	10782.1
1	258.48	258.48	87.5	NSP14 viral	NSP14 viral	0	99	CVPQADVEWK	Carbamidomethyl(C)@1			-0.00348161	1230.57	616.291	1230.57	616.292	2	11	1.1.1.1702.20	92.1941	22531.9	15825.5	91.25	1.82	8552.32
1	258.48	258.48	87.5	NSP14 viral	NSP14 viral	0	99	CVPQADVEWK	Carbamidomethyl(C)@1; Deamidated(Q)@4			0.0125073	1231.57	616.791	1231.55	616.784	2	10	1.1.1.1720.15	93.2344	7971.46	6848.03	92.62	0.97	4826.69
1	258.48	258.48	87.5	NSP14 viral	NSP14 viral	0	99	CVPQADVEWK	Carbamidomethyl(C)@1			-0.00421403	1230.57	616.29	1230.57	616.292	2	10	1.1.1.1738.12	94.2532	12417.3	11504.1	94.04	0.57	7026.34
1	258.48	258.48	87.5	NSP14 viral	NSP14 viral	0	99	CVPQADVEWK	Carbamidomethyl(C)@1			-0.00482439	1230.57	616.29	1230.57	616.292	2	10	1.1.1.1756.12	95.2751	11247.4	9569.44	94.9	0.97	6329.99
1	258.48	258.48	87.5	NSP14 viral	NSP14 viral	0	99	CVPQADVEWK	Carbamidomethyl(C)@1			0.00115709	1230.57	616.293	1230.57	616.292	2	17	1.1.1.1533.5	82.9607	3418857	1662695	82.19	1.07	557898
1	258.48	258.48	87.5	NSP14 viral	NSP14 viral	0	99	CVPQADVEWK	Carbamidomethyl(C)@1			-0.0185528	1230.55	616.283	1230.57	616.292	2	10	1.1.1.1994.7	108.457	24601.8	6230.83	109.19	0.91	2844.12
1	258.48	258.48	87.5	NSP14 viral	NSP14 viral	0	99	CVPQADVEWK	Carbamidomethyl(C)@1; Oxidation(W)@9			-1.60168e-05	1246.57	624.29	1246.57	624.29	2	13	3.1.1.1357.4	72.7402	22002.6	2261.2	71.55	0.91	3846.27
1	258.48	258.48	87.5	NSP14 viral	NSP14 viral	0	99	CVPQADVEWK	Carbamidomethyl(C)@1; Oxidation(W)@9			-0.00282365	1246.56	624.288	1246.57	624.29	2	13	3.1.1.1569.3	83.0594	16145	12667.9	82.74	0.97	12888.2
1	258.48	258.48	87.5	NSP14 viral	NSP14 viral	0	99	CVPQADVEWK	Carbamidomethyl(C)@1			-0.00060837	1230.57	616.292	1230.57	616.292	2	11	1.1.1.1774.12	96.3078	152867	9338.7	97.24	0.74	5376.73
1	258.48	258.48	87.5	NSP14 viral	NSP14 viral	0	99	CVPQADVEWK	Carbamidomethyl(C)@1			-0.00060837	1230.57	616.292	1230.57	616.292	2	12	1.1.1.1788.22	97.1069	152867	137615	97.24	0.74	38028.1
1	258.48	258.48	87.5	NSP14 viral	NSP14 viral	0	99	CVPQADVEWK	Carbamidomethyl(C)@1			-0.00451463	1230.57	616.29	1230.57	616.292	2	12	1.1.1.1942.6	105.535	5502.82	5433.01	105.6	0.34	4534.03
1	258.48	258.48	87.5	NSP14 viral	NSP14 viral	0	99	CVPQADVEWK	Carbamidomethyl(C)@1			-0.0111064	1230.56	616.287	1230.57	616.292	2	11	1.1.1.1883.3	102.458	3881.67	3456.99	102.42	0.28	9502.66
1	258.48	258.48	87.5	NSP14 viral	NSP14 viral	0	99	CVPQADVEWK	Carbamidomethyl(C)@1			-0.0161113	1230.55	616.284	1230.57	616.292	2	12	1.1.1.1975.6	107.386	7725.96	6006.74	107.82	1.37	2531.52
1	258.48	258.48	87.5	NSP14 viral	NSP14 viral	0	99	CVPQADVEWK	Carbamidomethyl(C)@1			-0.000191792	1230.57	411.197	1230.57	411.197	3	13	2.1.1.1623.3	82.7547	26006.6	19014.9	82.92	0.74	9347.67
1	258.48	258.48	87.5	NSP14 viral	NSP14 viral	0	99	CVPQADVEWK	Carbamidomethyl(C)@1			-0.000191792	1230.57	411.197	1230.57	411.197	3	15	2.1.1.1624.3	82.815	26006.6	22917.1	82.92	0.74	15298.5
1	258.48	258.48	87.5	NSP14 viral	NSP14 viral	0	99	CVPQADVEWK	Carbamidomethyl(C)@1			-0.000191792	1230.57	411.197	1230.57	411.197	3	15	2.1.1.1625.2	82.8701	26006.6	25137.4	82.92	0.74	17394.2
1	258.48	258.48	87.5	NSP14 viral	NSP14 viral	0	99	CVPQADVEWK	Carbamidomethyl(C)@1			-0.000191792	1230.57	411.197	1230.57	411.197	3	15	2.1.1.1626.2	82.9334	26006.6	25808.9	82.92	0.74	23690.5
1	258.48	258.48	87.5	NSP14 viral	NSP14 viral	0	99	CVPQADVEWK	Carbamidomethyl(C)@1			-0.000191792	1230.57	411.197	1230.57	411.197	3	14	2.1.1.1634.2	83.3777	26006.6	13541.8	82.92	0.74	5929.84
1	258.48	258.48	87.5	NSP14 viral	NSP14 viral	0	99	CVPQADVEWK	Carbamidomethyl(C)@1			-0.00720019	1230.56	616.289	1230.57	616.292	2	11	1.1.1.1902.8	103.465	5735.41	3992.97	103.38	0.79	5263.72
1	258.48	258.48	87.5	NSP14 viral	NSP14 viral	0	99	CVPQADVEWK	Carbamidomethyl(C)@1			0.000266444	1230.57	616.293	1230.57	616.292	2	14	3.1.1.1832.9	97.4959	146432	144738	97.48	0.68	60226.9
1	258.48	258.48	87.5	NSP14 viral	NSP14 viral	0	99	CVPQADVEWK	Carbamidomethyl(C)@1; Oxidation(W)@9			-0.0324932	1246.53	624.274	1246.57	624.29	2	13	1.1.1.1382.5	74.4487	1442.57	1363.74	74.51	0.56	3568.45
1	258.48	258.48	87.5	NSP14 viral	NSP14 viral	0	99	CVPQADVEWK	Carbamidomethyl(C)@1; Deamidated(Q)@4; Dehydrated(D)@6			-0.00301119	1213.54	607.778	1213.54	607.779	2	12	3.1.1.2532.2	135.828	495418	36216.7	134.78	0.56	27777.8
1	258.48	258.48	87.5	NSP14 viral	NSP14 viral	0	99	CVPQADVEWK	Carbamidomethyl(C)@1			-0.00315155	1230.57	616.291	1230.57	616.292	2	13	3.1.1.1654.13	87.8061	17863.3	14341.4	87.37	1.41	8510.55
1	258.48	258.48	87.5	NSP14 viral	NSP14 viral	0	99	CVPQADVEWK	Carbamidomethyl(C)@1			0.000266444	1230.57	616.293	1230.57	616.292	2	14	3.1.1.1859.7	99.0543	146432	7982.65	97.48	0.68	6064.56
1	258.48	258.48	87.5	NSP14 viral	NSP14 viral	0	99	CVPQADVEWK	Carbamidomethyl(C)@1			-0.000191792	1230.57	411.197	1230.57	411.197	3	13	2.1.1.1621.2	82.6381	26006.6	14051	82.92	0.74	5952.03
1	258.48	258.48	87.5	NSP14 viral	NSP14 viral	0	99	CVPQADVEWK	Carbamidomethyl(C)@1			-0.000191792	1230.57	411.197	1230.57	411.197	3	15	2.1.1.1632.2	83.2667	26006.6	18114	82.92	0.74	12785.3
1	258.48	258.48	87.5	NSP14 viral	NSP14 viral	0	99	CVPQADVEWK	Carbamidomethyl(C)@1			0.000248725	1230.57	616.293	1230.57	616.292	2	13	2.1.1.1638.15	83.6307	287534	67061.2	82.98	0.74	19046.5
1	258.48	258.48	87.5	NSP14 viral	NSP14 viral	0	99	CVPQADVEWK	Carbamidomethyl(C)@1			-0.0057026	1230.56	411.195	1230.57	411.197	3	11	1.1.1.1800.3	97.7609	10959.5	3899.42	97.3	0.68	4892.7
1	258.48	258.48	87.5	NSP14 viral	NSP14 viral	0	99	CVPQADVEWK	Carbamidomethyl(C)@1			-0.00286099	1230.57	411.196	1230.57	411.197	3	15	3.1.1.1574.2	83.3075	91305.1	56550.9	82.89	0.86	66625.4
1	258.48	258.48	87.5	NSP14 viral	NSP14 viral	0	99	CVPQADVEWK	Carbamidomethyl(C)@1			-0.000191792	1230.57	411.197	1230.57	411.197	3	14	2.1.1.1620.4	82.5837	26006.6	11363.9	82.92	0.74	5188.88
1	258.48	258.48	87.5	NSP14 viral	NSP14 viral	0	99	CVPQADVEWK	Carbamidomethyl(C)@1			-0.00280564	1230.57	616.291	1230.57	616.292	2	7	1.1.1.1828.11	99.3691	11564.5	11389.6	99.35	0.57	5796.12
1	258.48	258.48	87.5	NSP14 viral	NSP14 viral	0	99	CVPQADVEWK	Carbamidomethyl(C)@1			-0.0185528	1230.55	616.283	1230.57	616.292	2	9	1.1.1.1993.7	108.41	24601.8	5803.28	109.19	0.91	2678.05
1	258.48	258.48	87.5	NSP14 viral	NSP14 viral	0	99	CVPQADVEWK	Carbamidomethyl(C)@1			-0.00510469	1230.57	616.29	1230.57	616.292	2	14	3.1.1.1636.7	86.7943	13487.1	13235.5	86.81	0.56	13761.9
1	258.48	258.48	87.5	NSP14 viral	NSP14 viral	0	99	CVPQADVEWK	Carbamidomethyl(C)@1			-0.00290741	1230.57	616.291	1230.57	616.292	2	13	3.1.1.1679.4	88.7922	11969	11896.2	89.55	1.59	9537.17
1	258.48	258.48	87.5	NSP14 viral	NSP14 viral	0	99	CVPQADVEWK	Carbamidomethyl(C)@1			-0.00290741	1230.57	616.291	1230.57	616.292	2	11	3.1.1.1697.8	89.8037	11969	9278.75	89.55	1.59	5938.37
1	258.48	258.48	87.5	NSP14 viral	NSP14 viral	0	99	CVPQADVEWK	Carbamidomethyl(C)@1			-0.00616568	1230.56	411.195	1230.57	411.197	3	13	3.1.1.1830.2	97.3718	10650	9037.43	97.48	0.57	11755.1
1	258.48	258.48	87.5	NSP14 viral	NSP14 viral	0	99	CVPQADVEWK	Carbamidomethyl(C)@1			-0.000191792	1230.57	411.197	1230.57	411.197	3	15	2.1.1.1628.2	83.0599	26006.6	23760.3	82.92	0.74	26702.8
1	258.48	258.48	87.5	NSP14 viral	NSP14 viral	0	99	CVPQADVEWK	Carbamidomethyl(C)@1			-0.000191792	1230.57	411.197	1230.57	411.197	3	13	2.1.1.1633.2	83.3204	26006.6	15728.9	82.92	0.74	6496.47
1	258.48	258.48	87.5	NSP14 viral	NSP14 viral	0	99	CVPQADVEWK	Carbamidomethyl(C)@1; Deamidated(Q)@4			0.0147877	1231.57	411.53	1231.55	411.525	3	12	1.1.1.1546.2	83.6598	44300.5	13509	82.97	0.56	34801.7
1	258.48	258.48	87.5	NSP14 viral	NSP14 viral	0	99	CVPQADVEWK	Carbamidomethyl(C)@1; Deamidated(Q)@4			0.0147877	1231.57	411.53	1231.55	411.525	3	9	1.1.1.1557.2	84.2757	44300.5	6362.63	82.97	0.56	9137.05
1	258.48	258.48	87.5	NSP14 viral	NSP14 viral	0	99	CVPQADVEWK	Carbamidomethyl(C)@1; Deamidated(Q)@4			0.0147877	1231.57	411.53	1231.55	411.525	3	10	1.1.1.1565.3	84.7341	44300.5	3267.51	82.97	0.56	8612.02
1	258.48	258.48	87.5	NSP14 viral	NSP14 viral	0	99	CVPQADVEWK	Carbamidomethyl(C)@1			-0.0136816	1230.56	411.193	1230.57	411.197	3	11	1.1.1.1657.2	89.6039	5550.74	2577.16	88.98	0.74	4684.78
1	258.48	258.48	87.5	NSP14 viral	NSP14 viral	0	99	CVPQADVEWK	Carbamidomethyl(C)@1			-0.00616568	1230.56	411.195	1230.57	411.197	3	13	3.1.1.1831.2	97.4288	10650	10301.2	97.48	0.57	12659
1	258.48	258.48	87.5	NSP14 viral	NSP14 viral	0	99	CVPQADVEWK	Carbamidomethyl(C)@1			-0.00616568	1230.56	411.195	1230.57	411.197	3	14	3.1.1.1834.2	97.5999	10650	9222.4	97.48	0.57	11519.1
1	258.48	258.48	87.5	NSP14 viral	NSP14 viral	0	99	CVPQADVEWK	Carbamidomethyl(C)@1			-0.00616568	1230.56	411.195	1230.57	411.197	3	12	3.1.1.1836.2	97.7124	10650	7126.84	97.48	0.57	7911.48
1	258.48	258.48	87.5	NSP14 viral	NSP14 viral	0	99	CVPQADVEWK	Carbamidomethyl(C)@1			-0.000558355	1230.57	616.292	1230.57	616.292	2	17	3.1.1.1561.2	82.7106	1236639	902018	82.95	0.74	591046
1	258.48	258.48	87.5	NSP14 viral	NSP14 viral	0	99	CVPQADVEWK	Carbamidomethyl(C)@1			-0.00286099	1230.57	411.196	1230.57	411.197	3	15	3.1.1.1563.2	82.7473	91305.1	75162.6	82.89	0.86	82708.5
1	258.48	258.48	87.5	NSP14 viral	NSP14 viral	0	99	CVPQADVEWK	Carbamidomethyl(C)@1; Oxidation(W)@9			-0.00258582	1246.56	624.289	1246.57	624.29	2	11	1.1.1.1400.23	75.4556	4587.43	4390.69	75.41	0.62	2162.71
1	258.48	258.48	87.5	NSP14 viral	NSP14 viral	0	99	CVPQADVEWK	Carbamidomethyl(C)@1			-0.00720019	1230.56	616.289	1230.57	616.292	2	12	1.1.1.1891.5	102.914	5735.41	3449.18	103.38	0.79	5472.2
1	258.48	258.48	87.5	NSP14 viral	NSP14 viral	0	99	CVPQADVEWK	Carbamidomethyl(C)@1			-0.000191792	1230.57	411.197	1230.57	411.197	3	14	2.1.1.1627.2	82.985	26006.6	24988.3	82.92	0.74	20436.5
1	258.48	258.48	87.5	NSP14 viral	NSP14 viral	0	99	CVPQADVEWK	Carbamidomethyl(C)@1			-0.000191792	1230.57	411.197	1230.57	411.197	3	14	2.1.1.1631.2	83.2082	26006.6	20728	82.92	0.74	11865.4
1	258.48	258.48	87.5	NSP14 viral	NSP14 viral	0	99	CVPQADVEWK	Carbamidomethyl(C)@1			-0.00286099	1230.57	411.196	1230.57	411.197	3	13	3.1.1.1586.2	83.9693	91305.1	9480.15	82.89	0.86	9522.99
1	258.48	258.48	87.5	NSP14 viral	NSP14 viral	0	99	CVPQADVEWK	Carbamidomethyl(C)@1			-0.00286099	1230.57	411.196	1230.57	411.197	3	15	3.1.1.1572.2	83.2284	91305.1	68693.4	82.89	0.86	84013.3
1	258.48	258.48	87.5	NSP14 viral	NSP14 viral	0	99	CVPQADVEWK	Carbamidomethyl(C)@1			-0.00286099	1230.57	411.196	1230.57	411.197	3	13	3.1.1.1584.2	83.8554	91305.1	15243.2	82.89	0.86	10802.2
1	258.48	258.48	87.5	NSP14 viral	NSP14 viral	0	99	CVPQADVEWK	Carbamidomethyl(C)@1; Deamidated(Q)@4			0.014888	1231.57	616.792	1231.55	616.784	2	16	2.1.1.1631.6	83.2248	118765	91310.7	82.98	0.74	82234.3
1	258.48	258.48	87.5	NSP14 viral	NSP14 viral	0	99	CVPQADVEWK	Carbamidomethyl(C)@1			-0.00286099	1230.57	411.196	1230.57	411.197	3	14	3.1.1.1577.2	83.4708	91305.1	43270.4	82.89	0.86	46722.8
1	258.48	258.48	87.5	NSP14 viral	NSP14 viral	0	99	CVPQADVEWK	Carbamidomethyl(C)@1			-0.00339569	1230.57	616.291	1230.57	616.292	2	8	3.1.1.1751.17	92.8865	4537.26	4051.71	92.69	0.46	2405.09
1	258.48	258.48	87.5	NSP14 viral	NSP14 viral	0	99	CVPQADVEWKFYDAQPCSDK	Carbamidomethyl(C)@1; Carbamidomethyl(C)@17		missed K-F@10	0.00506163	2442.07	815.03	2442.06	815.028	3	13	1.1.1.2321.11	126.671	15739.3	14701	126.57	0.51	3288.44
1	258.48	258.48	87.5	NSP14 viral	NSP14 viral	0	99	DCSKVITGLHPTQAPTHLSVDTK	Carbamidomethyl(C)@2		missed K-V@4	0.00612723	2504.28	627.076	2504.27	627.075	4	26	1.1.1.1738.13	94.2566	142268	35869.4	93.76	0.57	15984.2
1	258.48	258.48	87.5	NSP14 viral	NSP14 viral	0	99	DCSKVITGLHPTQAPTHLSVDTK	Carbamidomethyl(C)@2		missed K-V@4	0.00591939	2504.28	501.862	2504.27	501.861	5	20	1.1.1.1739.5	94.2938	95856.4	20126	93.76	0.51	7674.06
1	258.48	258.48	87.5	NSP14 viral	NSP14 viral	0	99	DCSKVITGLHPTQAPTHLSVDTK	Carbamidomethyl(C)@2		missed K-V@4	0.00612723	2504.28	627.076	2504.27	627.075	4	17	1.1.1.1740.12	94.3642	142268	22242.3	93.76	0.57	6302.2
1	258.48	258.48	87.5	NSP14 viral	NSP14 viral	0	99	DCSKVITGLHPTQAPTHLSVDTK	Carbamidomethyl(C)@2		missed K-V@4	0.00591939	2504.28	501.862	2504.27	501.861	5	17	1.1.1.1721.6	93.2645	95856.4	9063.45	93.76	0.51	3983.2
1	258.48	258.48	87.5	NSP14 viral	NSP14 viral	0	99	DCSKVITGLHPTQAPTHLSVDTK	Carbamidomethyl(C)@2		missed K-V@4	0.00612723	2504.28	627.076	2504.27	627.075	4	21	1.1.1.1722.7	93.3413	142268	28653	93.76	0.57	33744.6
1	258.48	258.48	87.5	NSP14 viral	NSP14 viral	0	99	DCSKVITGLHPTQAPTHLSVDTK	Carbamidomethyl(C)@2		missed K-V@4	0.00612723	2504.28	627.076	2504.27	627.075	4	14	1.1.1.1731.15	93.8607	142268	130239	93.76	0.57	4700.78
1	258.48	258.48	87.5	NSP14 viral	NSP14 viral	0	99	DCSKVITGLHPTQAPTHLSVDTK	Carbamidomethyl(C)@2		missed K-V@4	-0.00181195	2504.27	501.861	2504.27	501.861	5	20	3.1.1.1781.5	94.5822	120606	20913.2	93.94	0.57	8414.14
1	258.48	258.48	87.5	NSP14 viral	NSP14 viral	0	99	DCSKVITGLHPTQAPTHLSVDTK	Carbamidomethyl(C)@2		missed K-V@4	-0.00181195	2504.27	501.861	2504.27	501.861	5	19	3.1.1.1784.5	94.7569	120606	9033.41	93.94	0.57	5302.72
1	258.48	258.48	87.5	NSP14 viral	NSP14 viral	0	99	DCSKVITGLHPTQAPTHLSVDTK	Carbamidomethyl(C)@2		missed K-V@4	-0.00181195	2504.27	501.861	2504.27	501.861	5	15	3.1.1.1782.6	94.6376	120606	15334.5	93.94	0.57	6738.3
1	258.48	258.48	87.5	NSP14 viral	NSP14 viral	0	99	DCSKVITGLHPTQAPTHLSVDTK	Carbamidomethyl(C)@2		missed K-V@4	-0.00181195	2504.27	501.861	2504.27	501.861	5	17	3.1.1.1783.8	94.6981	120606	11202.5	93.94	0.57	5521.76
1	258.48	258.48	87.5	NSP14 viral	NSP14 viral	0	99	DCSKVITGLHPTQAPTHLSVDTK	Carbamidomethyl(C)@2		missed K-V@4	0.00287353	2504.27	627.075	2504.27	627.075	4	23	2.1.1.1839.11	93.9082	71089.6	70908.9	93.95	0.58	23625
1	258.48	258.48	87.5	NSP14 viral	NSP14 viral	0	99	DCSKVITGLHPTQAPTHLSVDTK	Carbamidomethyl(C)@2		missed K-V@4	0.00287353	2504.27	627.075	2504.27	627.075	4	24	2.1.1.1840.7	93.9591	71089.6	70262.7	93.95	0.58	37412
1	258.48	258.48	87.5	NSP14 viral	NSP14 viral	0	99	DCSKVITGLHPTQAPTHLSVDTK	Carbamidomethyl(C)@2		missed K-V@4	0.00288735	2504.27	501.862	2504.27	501.861	5	17	2.1.1.1848.7	94.4214	65800.9	14270.9	93.89	0.58	5643.95
1	258.48	258.48	87.5	NSP14 viral	NSP14 viral	0	98.97	DCSKVITGLHPTQAPTHLSVDTK	Carbamidomethyl(C)@2		missed K-V@4	0.00288735	2504.27	501.862	2504.27	501.861	5	16	2.1.1.1847.10	94.3684	65800.9	19063.5	93.89	0.58	6983.51
1	258.48	258.48	87.5	NSP14 viral	NSP14 viral	0	99	EKGAAAAENVTGLFKDCSK	Carbamidomethyl(C)@17		cleaved F-E@N-term; missed K-G@2; missed K-D@15	-0.00951847	1994.96	665.995	1994.97	665.998	3	11	3.1.1.1941.21	103.741	1150.37	848.28	103.81	0.23	2226.01
1	258.48	258.48	87.5	NSP14 viral	NSP14 viral	0	99	EKGAAAAENVTGLFKDCSK	Acetyl@N-term; Carbamidomethyl(C)@17	Acetyl@28	cleaved F-E@N-term; missed K-G@2; missed K-D@15	-0.00720336	2036.98	680	2036.98	680.002	3	15	3.1.1.1943.2	103.867	775.38	771.33	103.82	0.23	4378.21
1	258.48	258.48	87.5	NSP14 viral	NSP14 viral	0	99	EKGAAAAENVTGLFKDCSK	Carbamidomethyl@N-term; Carbamidomethyl(C)@17		cleaved F-E@N-term; missed K-G@2; missed K-D@15	-0.0145021	2051.98	685.001	2051.99	685.005	3	12	1.1.1.1903.14	103.541	719	700.5	103.5	0.17	1947.49
1	258.48	258.48	87.5	NSP14 viral	NSP14 viral	0	99	FDTRVLSNLNLPGCDGGSLYVNK	Carbamidomethyl(C)@14		missed R-V@4	-0.00811581	2538.25	847.089	2538.25	847.092	3	12	2.1.1.3088.11	163.093	866.32	475.9	163.27	0.4	468.97
1	258.48	258.48	87.5	NSP14 viral	NSP14 viral	0	99	FDTRVLSNLNLPGCDGGSLYVNK	Carbamidomethyl(C)@14		missed R-V@4	0.0059524	2538.26	635.572	2538.25	635.571	4	12	1.1.1.2980.4	163.5	747.32	231.79	163.71	0.29	1039.13
1	258.48	258.48	87.5	NSP14 viral	NSP14 viral	0	99	FDTRVLSNLNLPGCDGGSLYVNK	Carbamidomethyl(C)@14		missed R-V@4	-0.00261441	2538.25	847.091	2538.25	847.092	3	15	3.1.1.3018.18	163.473	5628.56	5194.72	163.42	0.46	1233.05
1	258.48	258.48	87.5	NSP14 viral	NSP14 viral	0	99	FDTRVLSNLNLPGCDGGSLYVNK	Carbamidomethyl(C)@14		missed R-V@4	-0.00261441	2538.25	847.091	2538.25	847.092	3	14	3.1.1.3012.14	163.134	5628.56	2329.11	163.42	0.46	679.067
1	258.48	258.48	87.5	NSP14 viral	NSP14 viral	0	99	FKTEGLCVDIPGIPK	Carbamidomethyl(C)@7		missed K-T@2	-0.00450404	1672.88	558.634	1672.89	558.636	3	15	1.1.1.2559.5	139.726	14880	14226.3	139.6	0.62	3693.58
1	258.48	258.48	87.5	NSP14 viral	NSP14 viral	0	99	FKTEGLCVDIPGIPK	Carbamidomethyl(C)@7		missed K-T@2	-0.00450404	1672.88	558.634	1672.89	558.636	3	12	1.1.1.2564.3	140.005	14880	7695.99	139.6	0.62	2848.22
1	258.48	258.48	87.5	NSP14 viral	NSP14 viral	0	99	FKTEGLCVDIPGIPK	Carbamidomethyl(C)@7		missed K-T@2	-0.00670131	1672.88	558.634	1672.89	558.636	3	11	1.1.1.2607.4	142.462	3600.57	3142.98	142.34	0.68	2629.95
1	258.48	258.48	87.5	NSP14 viral	NSP14 viral	0	99	FKTEGLCVDIPGIPK	Carbamidomethyl(C)@7		missed K-T@2	0.00208774	1672.89	558.637	1672.89	558.636	3	22	1.1.1.2709.3	148.185	2255552	29851.8	149.22	0.62	20236
1	258.48	258.48	87.5	NSP14 viral	NSP14 viral	0	99	FKTEGLCVDIPGIPK	Carbamidomethyl(C)@7		missed K-T@2	0.00208774	1672.89	558.637	1672.89	558.636	3	14	1.1.1.2720.8	148.79	2255552	1106184	149.22	0.62	16144.1
1	258.48	258.48	87.5	NSP14 viral	NSP14 viral	0	99	FKTEGLCVDIPGIPK	Carbamidomethyl(C)@7		missed K-T@2	0.00208774	1672.89	558.637	1672.89	558.636	3	26	1.1.1.2727.4	149.193	2255552	2232792	149.22	0.62	1183033
1	258.48	258.48	87.5	NSP14 viral	NSP14 viral	0	99	FKTEGLCVDIPGIPK	Carbamidomethyl(C)@7		missed K-T@2	0.000398105	1672.89	419.229	1672.89	419.229	4	14	1.1.1.2745.3	150.126	8360.42	5630.88	149.95	0.45	5070.67
1	258.48	258.48	87.5	NSP14 viral	NSP14 viral	0	99	FKTEGLCVDIPGIPK	Carbamidomethyl(C)@7		missed K-T@2	-0.00399642	1672.88	419.228	1672.89	419.229	4	9	1.1.1.2750.2	150.407	3115.53	3103.04	150.46	0.34	3502.76
1	258.48	258.48	87.5	NSP14 viral	NSP14 viral	0	99	FKTEGLCVDIPGIPK	Carbamidomethyl(C)@7		missed K-T@2	0.000354391	1672.89	558.636	1672.89	558.636	3	18	1.1.1.2796.3	153.005	62360.4	53487.3	152.68	0.85	21058.3
1	258.48	258.48	87.5	NSP14 viral	NSP14 viral	0	99	FKTEGLCVDIPGIPK	Carbamidomethyl(C)@7		missed K-T@2	-0.0023922	1672.88	558.635	1672.89	558.636	3	21	1.1.1.2801.4	153.273	55735	54897.2	153.36	2.28	18675.1
1	258.48	258.48	87.5	NSP14 viral	NSP14 viral	0	99	FKTEGLCVDIPGIPK	Carbamidomethyl(C)@7		missed K-T@2	-0.0023922	1672.88	558.635	1672.89	558.636	3	17	1.1.1.2815.3	154.055	55735	36989.2	153.36	2.28	3271.99
1	258.48	258.48	87.5	NSP14 viral	NSP14 viral	0	99	FKTEGLCVDIPGIPK	Carbamidomethyl(C)@7		missed K-T@2	-0.0023922	1672.88	558.635	1672.89	558.636	3	22	1.1.1.2819.4	154.294	55735	35756.3	153.36	2.28	13969.5
1	258.48	258.48	87.5	NSP14 viral	NSP14 viral	0	99	FKTEGLCVDIPGIPK	Carbamidomethyl(C)@7		missed K-T@2	-0.0023922	1672.88	558.635	1672.89	558.636	3	17	1.1.1.2837.6	155.322	55735	25929.4	153.36	2.28	8752.86
1	258.48	258.48	87.5	NSP14 viral	NSP14 viral	0	99	FKTEGLCVDIPGIPK	Carbamidomethyl(C)@7		missed K-T@2	-0.012558	1672.87	837.444	1672.89	837.45	2	16	1.1.1.2847.9	155.931	1284.16	519.65	155.65	0.63	662.083
1	258.48	258.48	87.5	NSP14 viral	NSP14 viral	0	99	FKTEGLCVDIPGIPK	Carbamidomethyl(C)@7		missed K-T@2	-0.00202599	1672.88	558.635	1672.89	558.636	3	17	1.1.1.2855.10	156.349	27643.1	22547	155.88	1.65	6237.05
1	258.48	258.48	87.5	NSP14 viral	NSP14 viral	0	99	FKTEGLCVDIPGIPK	Carbamidomethyl(C)@7		missed K-T@2	-5.83462e-05	1672.89	558.636	1672.89	558.636	3	15	1.1.1.3071.5	168.715	3485.45	3287.74	168.76	0.63	1949.1
1	258.48	258.48	87.5	NSP14 viral	NSP14 viral	0	99	FKTEGLCVDIPGIPK	Carbamidomethyl(C)@7		missed K-T@2	0.00305444	1672.89	558.637	1672.89	558.636	3	12	1.1.1.3115.3	171.101	2749.86	2548.57	171.84	1.49	1682.98
1	258.48	258.48	87.5	NSP14 viral	NSP14 viral	0	99	FKTEGLCVDIPGIPK	Carbamidomethyl(C)@7		missed K-T@2	0.00305444	1672.89	558.637	1672.89	558.636	3	11	1.1.1.3133.5	172.137	2749.86	2406.99	171.84	1.49	1670.18
1	258.48	258.48	87.5	NSP14 viral	NSP14 viral	0	99	FKTEGLCVDIPGIPK	Carbamidomethyl(C)@7		missed K-T@2	-0.000241451	1672.89	558.636	1672.89	558.636	3	8	1.1.1.3151.7	173.166	2457.46	2144.79	173.04	0.4	1635.04
1	258.48	258.48	87.5	NSP14 viral	NSP14 viral	0	99	FKTEGLCVDIPGIPK	Carbamidomethyl(C)@7		missed K-T@2	-0.000241451	1672.89	558.636	1672.89	558.636	3	12	1.1.1.3187.4	175.241	2141.67	1863.25	175.39	1.09	1633.35
1	258.48	258.48	87.5	NSP14 viral	NSP14 viral	0	99	FKTEGLCVDIPGIPK	Carbamidomethyl(C)@7		missed K-T@2	0.000674073	1672.89	558.636	1672.89	558.636	3	11	1.1.1.3205.2	176.257	1588.41	1385.41	176.31	0.28	1757.14
1	258.48	258.48	87.5	NSP14 viral	NSP14 viral	0	99	FKTEGLCVDIPGIPK	Carbamidomethyl(C)@7		missed K-T@2	0.00232202	1672.89	558.637	1672.89	558.636	3	11	1.1.1.3224.8	177.357	1785.29	1608.67	177.27	1.03	1632.47
1	258.48	258.48	87.5	NSP14 viral	NSP14 viral	0	99	FKTEGLCVDIPGIPK	Carbamidomethyl(C)@7		missed K-T@2	0.00396996	1672.89	558.637	1672.89	558.636	3	11	1.1.1.3243.5	178.436	1729.07	1694.93	178.47	0.46	1722.65
1	258.48	258.48	87.5	NSP14 viral	NSP14 viral	0	99	FKTEGLCVDIPGIPK	Carbamidomethyl(C)@7		missed K-T@2	-0.0057346	1672.88	558.634	1672.89	558.636	3	13	1.1.1.3354.2	184.786	1379.68	1331.11	184.55	0.75	1497.65
1	258.48	258.48	87.5	NSP14 viral	NSP14 viral	0	99	FKTEGLCVDIPGIPK	Formyl@N-term; Carbamidomethyl(C)@7		missed K-T@2	-0.00501116	1700.88	567.966	1700.88	567.968	3	13	1.1.1.3220.3	177.114	843.12	732.25	177.16	0.51	1254.76
1	258.48	258.48	87.5	NSP14 viral	NSP14 viral	0	99	FKTEGLCVDIPGIPK	Formyl(K)@2; Carbamidomethyl(C)@7		missed K-T@2	-0.00501116	1700.88	567.966	1700.88	567.968	3	13	1.1.1.3220.3	177.114	843.12	732.25	177.16	0.51	1254.76
1	258.48	258.48	87.5	NSP14 viral	NSP14 viral	0	99	FKTEGLCVDIPGIPK	Carbamidomethyl(C)@7		missed K-T@2	-0.0023922	1672.88	558.635	1672.89	558.636	3	15	1.1.1.2836.8	155.271	55735	26014.9	153.36	2.28	3032.47
1	258.48	258.48	87.5	NSP14 viral	NSP14 viral	0	99	FKTEGLCVDIPGIPK	Carbamidomethyl(C)@7		missed K-T@2	-0.00385705	1672.88	558.635	1672.89	558.636	3	15	1.1.1.2862.6	156.75	22613.7	20648.8	156.5	0.91	2274.22
1	258.48	258.48	87.5	NSP14 viral	NSP14 viral	0	99	FKTEGLCVDIPGIPK	Carbamidomethyl(C)@7		missed K-T@2	-0.00202599	1672.88	558.635	1672.89	558.636	3	18	1.1.1.2848.6	155.967	27643.1	27392.3	155.88	1.65	8420.61
1	258.48	258.48	87.5	NSP14 viral	NSP14 viral	0	99	FKTEGLCVDIPGIPK	Carbamidomethyl(C)@7		missed K-T@2	0.000537497	1672.89	558.636	1672.89	558.636	3	15	1.1.1.2927.7	160.467	15951.7	13338.1	161.02	1.83	3840.02
1	258.48	258.48	87.5	NSP14 viral	NSP14 viral	0	99	FKTEGLCVDIPGIPK	Carbamidomethyl(C)@7		missed K-T@2	-0.00422326	1672.88	558.635	1672.89	558.636	3	13	1.1.1.2981.3	163.55	6038.77	5765.64	163.6	0.34	2145.07
1	258.48	258.48	87.5	NSP14 viral	NSP14 viral	0	99	FKTEGLCVDIPGIPK	Carbamidomethyl(C)@7		missed K-T@2	-0.000194927	1672.89	558.636	1672.89	558.636	3	12	1.1.1.3017.4	165.609	4854.9	4770.28	165.83	0.52	2145.67
1	258.48	258.48	87.5	NSP14 viral	NSP14 viral	0	99	FKTEGLCVDIPGIPK	Carbamidomethyl(C)@7		missed K-T@2	0.000537497	1672.89	558.636	1672.89	558.636	3	14	1.1.1.2945.6	161.493	15951.7	10790.8	161.02	1.83	3192.04
1	258.48	258.48	87.5	NSP14 viral	NSP14 viral	0	99	FKTEGLCVDIPGIPK	Carbamidomethyl(C)@7		missed K-T@2	-0.00120893	1672.88	837.45	1672.89	837.45	2	20	3.1.1.2761.6	148.81	34038.1	2452.16	149.5	0.74	1001.29
1	258.48	258.48	87.5	NSP14 viral	NSP14 viral	0	99	FKTEGLCVDIPGIPK	Carbamidomethyl(C)@7		missed K-T@2	0.000226728	1672.89	558.636	1672.89	558.636	3	18	3.1.1.2766.10	149.058	405636	134167	149.55	0.74	7866.66
1	258.48	258.48	87.5	NSP14 viral	NSP14 viral	0	99	FKTEGLCVDIPGIPK	Carbamidomethyl(C)@7		missed K-T@2	0.000226728	1672.89	558.636	1672.89	558.636	3	20	3.1.1.2766.11	149.06	405636	134920	149.55	0.74	45110.9
1	258.48	258.48	87.5	NSP14 viral	NSP14 viral	0	99	FKTEGLCVDIPGIPK	Carbamidomethyl(C)@7		missed K-T@2	-0.00120893	1672.88	837.45	1672.89	837.45	2	25	3.1.1.2779.7	149.831	34038.1	24252.6	149.5	0.74	5829.72
1	258.48	258.48	87.5	NSP14 viral	NSP14 viral	0	99	FKTEGLCVDIPGIPK	Carbamidomethyl(C)@7		missed K-T@2	0.000226728	1672.89	558.636	1672.89	558.636	3	22	3.1.1.2787.6	150.253	405636	81369.3	149.55	0.74	28799.2
1	258.48	258.48	87.5	NSP14 viral	NSP14 viral	0	99	FKTEGLCVDIPGIPK	Carbamidomethyl(C)@7		missed K-T@2	0.000226728	1672.89	558.636	1672.89	558.636	3	17	3.1.1.2806.6	151.338	405636	13933.3	149.55	0.74	5145.51
1	258.48	258.48	87.5	NSP14 viral	NSP14 viral	0	99	FKTEGLCVDIPGIPK	Carbamidomethyl(C)@7		missed K-T@2	0.000226728	1672.89	558.636	1672.89	558.636	3	20	3.1.1.2807.5	151.401	405636	13675.5	149.55	0.74	5883.24
1	258.48	258.48	87.5	NSP14 viral	NSP14 viral	0	99	FKTEGLCVDIPGIPK	Carbamidomethyl(C)@7		missed K-T@2	0.00126992	1672.89	558.636	1672.89	558.636	3	15	1.1.1.2963.2	162.52	6906.33	6827.88	162.63	0.63	2834.63
1	258.48	258.48	87.5	NSP14 viral	NSP14 viral	0	99	FKTEGLCVDIPGIPK	Carbamidomethyl(C)@7		missed K-T@2	0.000226728	1672.89	558.636	1672.89	558.636	3	16	3.1.1.2805.4	151.274	405636	14517	149.55	0.74	5133.02
1	258.48	258.48	87.5	NSP14 viral	NSP14 viral	0	99	FKTEGLCVDIPGIPK	Carbamidomethyl(C)@7		missed K-T@2	0.000226728	1672.89	558.636	1672.89	558.636	3	17	3.1.1.2814.7	151.798	405636	11294.8	149.55	0.74	4399.47
1	258.48	258.48	87.5	NSP14 viral	NSP14 viral	0	99	FKTEGLCVDIPGIPK	Carbamidomethyl(C)@7		missed K-T@2	-0.000252483	1672.89	558.636	1672.89	558.636	3	21	2.1.1.2838.6	148.808	209119	35693.8	149.46	0.8	11432.6
1	258.48	258.48	87.5	NSP14 viral	NSP14 viral	0	99	FKTEGLCVDIPGIPK	Carbamidomethyl(C)@7		missed K-T@2	-0.000252483	1672.89	558.636	1672.89	558.636	3	19	2.1.1.2840.11	148.913	209119	56849.4	149.46	0.8	15415.8
1	258.48	258.48	87.5	NSP14 viral	NSP14 viral	0	99	FKTEGLCVDIPGIPK	Carbamidomethyl(C)@7		missed K-T@2	-0.000252483	1672.89	558.636	1672.89	558.636	3	20	2.1.1.2843.6	149.075	209119	102515	149.46	0.8	31207.7
1	258.48	258.48	87.5	NSP14 viral	NSP14 viral	0	99	FKTEGLCVDIPGIPK	Carbamidomethyl(C)@7		missed K-T@2	-0.000252483	1672.89	558.636	1672.89	558.636	3	24	2.1.1.2844.4	149.138	209119	122306	149.46	0.8	55261.3
1	258.48	258.48	87.5	NSP14 viral	NSP14 viral	0	99	FKTEGLCVDIPGIPK	Carbamidomethyl(C)@7		missed K-T@2	-0.000252483	1672.89	558.636	1672.89	558.636	3	22	2.1.1.2845.7	149.2	209119	139118	149.46	0.8	60872
1	258.48	258.48	87.5	NSP14 viral	NSP14 viral	0	99	FKTEGLCVDIPGIPK	Carbamidomethyl(C)@7		missed K-T@2	-0.000252483	1672.89	558.636	1672.89	558.636	3	22	2.1.1.2846.6	149.253	209119	155143	149.46	0.8	66769.3
1	258.48	258.48	87.5	NSP14 viral	NSP14 viral	0	99	FKTEGLCVDIPGIPK	Carbamidomethyl(C)@7		missed K-T@2	-0.00394457	1672.88	837.448	1672.89	837.45	2	22	2.1.1.2855.8	149.792	14555.7	11234.6	149.52	0.74	2824.58
1	258.48	258.48	87.5	NSP14 viral	NSP14 viral	0	99	FKTEGLCVDIPGIPK	Carbamidomethyl(C)@7		missed K-T@2	-0.000252483	1672.89	558.636	1672.89	558.636	3	20	2.1.1.2862.5	150.161	209119	52312.7	149.46	0.8	16639.3
1	258.48	258.48	87.5	NSP14 viral	NSP14 viral	0	99	FKTEGLCVDIPGIPK	Carbamidomethyl(C)@7		missed K-T@2	0.000226728	1672.89	558.636	1672.89	558.636	3	15	3.1.1.2809.6	151.501	405636	13237.6	149.55	0.74	4500.43
1	258.48	258.48	87.5	NSP14 viral	NSP14 viral	0	99	FKTEGLCVDIPGIPK	Carbamidomethyl(C)@7		missed K-T@2	0.000226728	1672.89	558.636	1672.89	558.636	3	16	3.1.1.2813.7	151.741	405636	11734.3	149.55	0.74	4407.18
1	258.48	258.48	87.5	NSP14 viral	NSP14 viral	0	99	FKTEGLCVDIPGIPK	Carbamidomethyl(C)@7		missed K-T@2	0.000537497	1672.89	558.636	1672.89	558.636	3	13	1.1.1.2999.7	164.597	5963.51	4691.79	164	1.09	2107.88
1	258.48	258.48	87.5	NSP14 viral	NSP14 viral	0	99	FKTEGLCVDIPGIPK	Carbamidomethyl(C)@7		missed K-T@2	0.000226728	1672.89	558.636	1672.89	558.636	3	14	3.1.1.2785.5	150.129	405636	125948	149.55	0.74	3453.07
1	258.48	258.48	87.5	NSP14 viral	NSP14 viral	0	99	FKTEGLCVDIPGIPK	Carbamidomethyl(C)@7		missed K-T@2	0.000226728	1672.89	558.636	1672.89	558.636	3	17	3.1.1.2811.3	151.616	405636	12143.5	149.55	0.74	4977.48
1	258.48	258.48	87.5	NSP14 viral	NSP14 viral	0	99	FKTEGLCVDIPGIPK	Carbamidomethyl(C)@7		missed K-T@2	0.000226728	1672.89	558.636	1672.89	558.636	3	16	3.1.1.2812.5	151.677	405636	11813	149.55	0.74	4471.87
1	258.48	258.48	87.5	NSP14 viral	NSP14 viral	0	99	FKTEGLCVDIPGIPK	Carbamidomethyl(C)@7		missed K-T@2	-0.00654817	1672.88	558.634	1672.89	558.636	3	16	3.1.1.2833.8	152.884	8184.37	7546.43	152.69	0.68	3439.1
1	258.48	258.48	87.5	NSP14 viral	NSP14 viral	0	99	FKTEGLCVDIPGIPK	Carbamidomethyl(C)@7		missed K-T@2	-0.00178743	1672.88	558.635	1672.89	558.636	3	18	3.1.1.2851.5	153.906	7011.97	5346.32	153.43	0.8	2980.44
1	258.48	258.48	87.5	NSP14 viral	NSP14 viral	0	99	FKTEGLCVDIPGIPK	Carbamidomethyl(C)@7		missed K-T@2	0.000226728	1672.89	558.636	1672.89	558.636	3	13	3.1.1.2808.3	151.439	405636	13509.4	149.55	0.74	4486.33
1	258.48	258.48	87.5	NSP14 viral	NSP14 viral	0	99	FKTEGLCVDIPGIPK	Carbamidomethyl(C)@7		missed K-T@2	0.000226728	1672.89	558.636	1672.89	558.636	3	15	3.1.1.2810.3	151.556	405636	12310.2	149.55	0.74	4600.58
1	258.48	258.48	87.5	NSP14 viral	NSP14 viral	0	99	FKTEGLCVDIPGIPK	Carbamidomethyl(C)@7		missed K-T@2	0.000226728	1672.89	558.636	1672.89	558.636	3	15	3.1.1.2815.5	151.848	405636	10855.7	149.55	0.74	4067.34
1	258.48	258.48	87.5	NSP14 viral	NSP14 viral	0	99	FKTEGLCVDIPGIPK	Carbamidomethyl(C)@7		missed K-T@2	-0.000252483	1672.89	558.636	1672.89	558.636	3	16	2.1.1.2868.7	150.51	209119	16977.9	149.46	0.8	6094.18
1	258.48	258.48	87.5	NSP14 viral	NSP14 viral	0	99	FKTEGLCVDIPGIPK	Carbamidomethyl(C)@7		missed K-T@2	-0.000252483	1672.89	558.636	1672.89	558.636	3	17	2.1.1.2882.5	151.304	209119	7839.73	149.46	0.8	3545.48
1	258.48	258.48	87.5	NSP14 viral	NSP14 viral	0	99	FKTEGLCVDIPGIPK	Carbamidomethyl(C)@7		missed K-T@2	-0.000252483	1672.89	558.636	1672.89	558.636	3	16	2.1.1.2881.5	151.252	209119	8089.2	149.46	0.8	3428.47
1	258.48	258.48	87.5	NSP14 viral	NSP14 viral	0	99	FKTEGLCVDIPGIPK	Carbamidomethyl(C)@7		missed K-T@2	-0.000561139	1672.89	558.636	1672.89	558.636	3	11	1.1.1.3035.6	166.645	4273.34	4120.41	166.63	1.03	1864.05
1	258.48	258.48	87.5	NSP14 viral	NSP14 viral	0	99	FKTEGLCVDIPGIPK	Carbamidomethyl(C)@7		missed K-T@2	-0.000252483	1672.89	558.636	1672.89	558.636	3	15	2.1.1.2883.8	151.37	209119	7709.97	149.46	0.8	3343.69
1	258.48	258.48	87.5	NSP14 viral	NSP14 viral	0	99	FKTEGLCVDIPGIPK	Carbamidomethyl(C)@7		missed K-T@2	-0.000252483	1672.89	558.636	1672.89	558.636	3	16	2.1.1.2886.4	151.533	209119	6661.15	149.46	0.8	3266.47
1	258.48	258.48	87.5	NSP14 viral	NSP14 viral	0	99	FKTEGLCVDIPGIPK	Carbamidomethyl(C)@7		missed K-T@2	-0.00361849	1672.88	558.635	1672.89	558.636	3	15	3.1.1.2869.7	154.936	4280.11	3893.37	155.14	0.97	2729.42
1	258.48	258.48	87.5	NSP14 viral	NSP14 viral	0	99	FKTEGLCVDIPGIPK	Carbamidomethyl(C)@7		missed K-T@2	0.00145749	1672.89	558.636	1672.89	558.636	3	17	2.1.1.2909.4	152.846	4606.58	3487.81	152.54	0.8	2892.43
1	258.48	258.48	87.5	NSP14 viral	NSP14 viral	0	99	FKTEGLCVDIPGIPK	Carbamidomethyl(C)@7		missed K-T@2	-0.00394457	1672.88	837.448	1672.89	837.45	2	12	2.1.1.2837.8	148.777	14555.7	769.43	149.52	0.74	554.363
1	258.48	258.48	87.5	NSP14 viral	NSP14 viral	0	99	FKTEGLCVDIPGIPK	Carbamidomethyl(C)@7		missed K-T@2	-0.000252483	1672.89	558.636	1672.89	558.636	3	15	2.1.1.2884.5	151.418	209119	7432.81	149.46	0.8	3505.08
1	258.48	258.48	87.5	NSP14 viral	NSP14 viral	0	99	FKTEGLCVDIPGIPK	Carbamidomethyl(C)@7		missed K-T@2	0.00273923	1672.89	558.637	1672.89	558.636	3	14	2.1.1.2927.6	153.881	3050.53	2937.1	153.91	0.51	2373.2
1	258.48	258.48	87.5	NSP14 viral	NSP14 viral	0	99	FKTEGLCVDIPGIPK	Carbamidomethyl(C)@7		missed K-T@2	-0.00120893	1672.88	837.45	1672.89	837.45	2	10	3.1.1.2797.13	150.848	34038.1	1153.31	149.5	0.74	708.156
1	258.48	258.48	87.5	NSP14 viral	NSP14 viral	0	99	FKTEGLCVDIPGIPK	Carbamidomethyl(C)@7		missed K-T@2	-0.00874544	1672.88	558.633	1672.89	558.636	3	13	3.1.1.2887.3	155.952	3487.94	3340.51	155.89	0.63	2522.03
1	258.48	258.48	87.5	NSP14 viral	NSP14 viral	0	99	FKTEGLCVDIPGIPK	Carbamidomethyl(C)@7		missed K-T@2	-0.00275841	1672.88	558.635	1672.89	558.636	3	10	1.1.1.3053.7	167.679	3754.64	3717.68	167.72	0.4	1947.57
1	258.48	258.48	87.5	NSP14 viral	NSP14 viral	0	99	FKTEGLCVDIPGIPK	Carbamidomethyl(C)@7		missed K-T@2	-0.000252483	1672.89	558.636	1672.89	558.636	3	12	2.1.1.2863.6	150.222	209119	42333.9	149.46	0.8	2407.13
1	258.48	258.48	87.5	NSP14 viral	NSP14 viral	0	99	FKTEGLCVDIPGIPK	Carbamidomethyl(C)@7		missed K-T@2	-0.00544954	1672.88	558.634	1672.89	558.636	3	11	3.1.1.2905.7	156.99	2910.24	2544.83	156.91	0.91	2414.43
1	258.48	258.48	87.5	NSP14 viral	NSP14 viral	0	99	FKTEGLCVDIPGIPK	Carbamidomethyl(C)@7		missed K-T@2	-0.000252483	1672.89	558.636	1672.89	558.636	3	12	2.1.1.2880.6	151.192	209119	8559.5	149.46	0.8	3436.2
1	258.48	258.48	87.5	NSP14 viral	NSP14 viral	0	99	FKTEGLCVDIPGIPKDMTYR	Carbamidomethyl(C)@7; Oxidation(M)@17		missed K-T@2; missed K-D@15	0.000281569	2355.16	589.797	2355.16	589.797	4	18	1.1.1.2549.4	139.192	137635	21656.3	139.72	0.68	12238.7
1	258.48	258.48	87.5	NSP14 viral	NSP14 viral	0	99	FKTEGLCVDIPGIPKDMTYR	Carbamidomethyl(C)@7		missed K-T@2; missed K-D@15	0.00337785	2339.17	585.799	2339.17	585.799	4	23	1.1.1.2861.8	156.69	110118	66558.9	156.28	0.74	28411.5
1	258.48	258.48	87.5	NSP14 viral	NSP14 viral	0	99	FKTEGLCVDIPGIPKDMTYR	Carbamidomethyl(C)@7; Oxidation(M)@17		missed K-T@2; missed K-D@15	0.00322533	2355.16	589.798	2355.16	589.797	4	20	3.1.1.2592.4	139.174	111166	8950.06	139.81	0.68	9131.13
1	258.48	258.48	87.5	NSP14 viral	NSP14 viral	0	99	FKTEGLCVDIPGIPKDMTYR	Carbamidomethyl(C)@7; Oxidation(M)@17		missed K-T@2; missed K-D@15	0.00243898	2355.16	786.062	2355.16	786.061	3	16	3.1.1.2597.13	139.464	31886.8	15839.9	139.87	0.68	4931.48
1	258.48	258.48	87.5	NSP14 viral	NSP14 viral	0	99	FKTEGLCVDIPGIPKDMTYR	Carbamidomethyl(C)@7; Oxidation(M)@17		missed K-T@2; missed K-D@15	0.00243898	2355.16	786.062	2355.16	786.061	3	14	3.1.1.2599.24	139.571	31886.8	23276.4	139.87	0.68	4756.19
1	258.48	258.48	87.5	NSP14 viral	NSP14 viral	0	99	FKTEGLCVDIPGIPKDMTYR	Carbamidomethyl(C)@7; Oxidation(M)@17		missed K-T@2; missed K-D@15	0.00243898	2355.16	786.062	2355.16	786.061	3	20	3.1.1.2601.13	139.686	31886.8	27535.8	139.87	0.68	7124.25
1	258.48	258.48	87.5	NSP14 viral	NSP14 viral	0	99	FKTEGLCVDIPGIPKDMTYR	Carbamidomethyl(C)@7; Oxidation(M)@17		missed K-T@2; missed K-D@15	0.00322533	2355.16	589.798	2355.16	589.797	4	17	3.1.1.2605.3	139.886	111166	105804	139.81	0.68	10920.5
1	258.48	258.48	87.5	NSP14 viral	NSP14 viral	0	99	FKTEGLCVDIPGIPKDMTYR	Carbamidomethyl(C)@7; Oxidation(M)@17		missed K-T@2; missed K-D@15	0.00243898	2355.16	786.062	2355.16	786.061	3	19	3.1.1.2608.11	140.078	31886.8	21892.5	139.87	0.68	5336.5
1	258.48	258.48	87.5	NSP14 viral	NSP14 viral	0	99	FKTEGLCVDIPGIPKDMTYR	Carbamidomethyl(C)@7; Oxidation(M)@17		missed K-T@2; missed K-D@15	0.00322533	2355.16	589.798	2355.16	589.797	4	23	3.1.1.2610.5	140.177	111166	55313.3	139.81	0.68	21976.7
1	258.48	258.48	87.5	NSP14 viral	NSP14 viral	0	99	FKTEGLCVDIPGIPKDMTYR	Carbamidomethyl(C)@7; Oxidation(M)@17		missed K-T@2; missed K-D@15	0.00243898	2355.16	786.062	2355.16	786.061	3	16	3.1.1.2614.7	140.426	31886.8	4924.4	139.87	0.68	1518.03
1	258.48	258.48	87.5	NSP14 viral	NSP14 viral	0	99	FKTEGLCVDIPGIPKDMTYR	Carbamidomethyl(C)@7; Oxidation(M)@17		missed K-T@2; missed K-D@15	0.00243898	2355.16	786.062	2355.16	786.061	3	11	3.1.1.2598.20	139.507	31886.8	19448.6	139.87	0.68	4391.93
1	258.48	258.48	87.5	NSP14 viral	NSP14 viral	0	99	FKTEGLCVDIPGIPKDMTYR	Carbamidomethyl(C)@7		missed K-T@2; missed K-D@15	-0.000503424	2339.17	585.798	2339.17	585.799	4	22	3.1.1.2893.6	156.298	55606.6	55321.3	156.29	0.74	22465.7
1	258.48	258.48	87.5	NSP14 viral	NSP14 viral	0	99	FKTEGLCVDIPGIPKDMTYR	Carbamidomethyl(C)@7		missed K-T@2; missed K-D@15	0.00337785	2339.17	585.799	2339.17	585.799	4	15	1.1.1.2843.9	155.679	110118	12299.9	156.28	0.74	3783.62
1	258.48	258.48	87.5	NSP14 viral	NSP14 viral	0	99	FKTEGLCVDIPGIPKDMTYR	Carbamidomethyl(C)@7; Oxidation(M)@17		missed K-T@2; missed K-D@15	0.00023988	2355.16	589.797	2355.16	589.797	4	20	2.1.1.2667.4	139.152	69300.2	13666	139.68	0.74	9281.94
1	258.48	258.48	87.5	NSP14 viral	NSP14 viral	0	99	FKTEGLCVDIPGIPKDMTYR	Carbamidomethyl(C)@7; Oxidation(M)@17		missed K-T@2; missed K-D@15	-0.00162084	2355.16	786.06	2355.16	786.061	3	17	2.1.1.2669.4	139.278	18901.9	3470.93	139.68	0.57	2427.08
1	258.48	258.48	87.5	NSP14 viral	NSP14 viral	0	99	FKTEGLCVDIPGIPKDMTYR	Carbamidomethyl(C)@7		missed K-T@2; missed K-D@15	0.00360437	2339.17	585.799	2339.17	585.799	4	16	2.1.1.2968.5	156.211	10318.2	9502.23	156.08	0.63	3181.08
1	258.48	258.48	87.5	NSP14 viral	NSP14 viral	0	99	FKTEGLCVDIPGIPKDMTYR	Carbamidomethyl(C)@7; Oxidation(M)@17		missed K-T@2; missed K-D@15	0.00023988	2355.16	589.797	2355.16	589.797	4	17	2.1.1.2687.6	140.269	69300.2	17559.5	139.68	0.74	6038.15
1	258.48	258.48	87.5	NSP14 viral	NSP14 viral	0	99	FKTEGLCVDIPGIPKDMTYR	Carbamidomethyl(C)@7		missed K-T@2; missed K-D@15	0.00337785	2339.17	585.799	2339.17	585.799	4	18	1.1.1.2853.6	156.245	110118	107020	156.28	0.74	27115
1	258.48	258.48	87.5	NSP14 viral	NSP14 viral	0	99	FKTEGLCVDIPGIPKDMTYR	Carbamidomethyl(C)@7		missed K-T@2; missed K-D@15	-0.000503424	2339.17	585.798	2339.17	585.799	4	18	3.1.1.2889.5	156.074	55606.6	46819.3	156.29	0.74	10150.3
1	258.48	258.48	87.5	NSP14 viral	NSP14 viral	0	99	FKTEGLCVDIPGIPKDMTYR	Carbamidomethyl(C)@7		missed K-T@2; missed K-D@15	0.0749492	2339.24	780.754	2339.17	780.729	3	12	2.1.1.2960.11	155.785	1116.66	395.75	156.19	0.4	535.174
1	258.48	258.48	87.5	NSP14 viral	NSP14 viral	0	99	FKTEGLCVDIPGIPKDMTYRR	Carbamidomethyl(C)@7		missed K-T@2; missed K-D@15; missed R-R@20	0.001523	2495.27	624.824	2495.27	624.824	4	13	1.1.1.2622.8	143.326	56030.1	27968	143.71	0.74	6979.94
1	258.48	258.48	87.5	NSP14 viral	NSP14 viral	0	99	FKTEGLCVDIPGIPKDMTYRR	Carbamidomethyl(C)@7		missed K-T@2; missed K-D@15; missed R-R@20	0.001523	2495.27	624.824	2495.27	624.824	4	10	1.1.1.2627.7	143.605	56030.1	50855.6	143.71	0.74	3342.97
1	258.48	258.48	87.5	NSP14 viral	NSP14 viral	0	99	FKTEGLCVDIPGIPKDMTYRR	Carbamidomethyl(C)@7		missed K-T@2; missed K-D@15; missed R-R@20	0.00349163	2495.27	500.061	2495.27	500.061	5	17	1.1.1.2632.5	143.89	47148.9	40566.9	143.71	0.74	17347
1	258.48	258.48	87.5	NSP14 viral	NSP14 viral	0	99	FKTEGLCVDIPGIPKDMTYRR	Carbamidomethyl(C)@7		missed K-T@2; missed K-D@15; missed R-R@20	0.00349163	2495.27	500.061	2495.27	500.061	5	16	1.1.1.2633.4	143.942	47148.9	38962.9	143.71	0.74	13261.1
1	258.48	258.48	87.5	NSP14 viral	NSP14 viral	0	99	FKTEGLCVDIPGIPKDMTYRR	Carbamidomethyl(C)@7		missed K-T@2; missed K-D@15; missed R-R@20	0.00349163	2495.27	500.061	2495.27	500.061	5	17	1.1.1.2634.4	144	47148.9	36408.1	143.71	0.74	10569.8
1	258.48	258.48	87.5	NSP14 viral	NSP14 viral	0	99	FKTEGLCVDIPGIPKDMTYRR	Carbamidomethyl(C)@7		missed K-T@2; missed K-D@15; missed R-R@20	0.00349163	2495.27	500.061	2495.27	500.061	5	18	1.1.1.2635.2	144.057	47148.9	32124.5	143.71	0.74	12815.7
1	258.48	258.48	87.5	NSP14 viral	NSP14 viral	0	99	FKTEGLCVDIPGIPKDMTYRR	Carbamidomethyl(C)@7		missed K-T@2; missed K-D@15; missed R-R@20	0.00349163	2495.27	500.061	2495.27	500.061	5	14	1.1.1.2637.8	144.178	47148.9	22136.9	143.71	0.74	5860.22
1	258.48	258.48	87.5	NSP14 viral	NSP14 viral	0	99	FKTEGLCVDIPGIPKDMTYRR	Carbamidomethyl(C)@7		missed K-T@2; missed K-D@15; missed R-R@20	0.00349163	2495.27	500.061	2495.27	500.061	5	17	1.1.1.2638.5	144.237	47148.9	17328.9	143.71	0.74	6438.81
1	258.48	258.48	87.5	NSP14 viral	NSP14 viral	0	99	FKTEGLCVDIPGIPKDMTYRR	Carbamidomethyl(C)@7; Oxidation(M)@17		missed K-T@2; missed K-D@15; missed R-R@20	0.00948263	2511.27	628.825	2511.26	628.823	4	14	2.1.1.2446.8	127.563	83091.6	22159.6	128.15	0.74	5556.31
1	258.48	258.48	87.5	NSP14 viral	NSP14 viral	0	99	FKTEGLCVDIPGIPKDMTYRR	Carbamidomethyl(C)@7; Oxidation(M)@17		missed K-T@2; missed K-D@15; missed R-R@20	0.00809392	2511.27	503.261	2511.26	503.26	5	14	2.1.1.2450.6	127.764	70770	40339.1	128.15	0.74	13267.5
1	258.48	258.48	87.5	NSP14 viral	NSP14 viral	0	99	FKTEGLCVDIPGIPKDMTYRR	Carbamidomethyl(C)@7; Oxidation(M)@17		missed K-T@2; missed K-D@15; missed R-R@20	0.00809392	2511.27	503.261	2511.26	503.26	5	14	2.1.1.2451.4	127.82	70770	47307.5	128.15	0.74	21222.7
1	258.48	258.48	87.5	NSP14 viral	NSP14 viral	0	99	FKTEGLCVDIPGIPKDMTYRR	Carbamidomethyl(C)@7; Oxidation(M)@17		missed K-T@2; missed K-D@15; missed R-R@20	0.00809392	2511.27	503.261	2511.26	503.26	5	17	2.1.1.2453.5	127.941	70770	59958.1	128.15	0.74	30740.7
1	258.48	258.48	87.5	NSP14 viral	NSP14 viral	0	99	FKTEGLCVDIPGIPKDMTYRR	Carbamidomethyl(C)@7; Oxidation(M)@17		missed K-T@2; missed K-D@15; missed R-R@20	0.00809392	2511.27	503.261	2511.26	503.26	5	15	2.1.1.2454.5	127.991	70770	62982.2	128.15	0.74	25027.4
1	258.48	258.48	87.5	NSP14 viral	NSP14 viral	0	99	FKTEGLCVDIPGIPKDMTYRR	Carbamidomethyl(C)@7; Oxidation(M)@17		missed K-T@2; missed K-D@15; missed R-R@20	0.00809392	2511.27	503.261	2511.26	503.26	5	18	2.1.1.2455.4	128.048	70770	66600.1	128.15	0.74	35999.2
1	258.48	258.48	87.5	NSP14 viral	NSP14 viral	0	99	FKTEGLCVDIPGIPKDMTYRR	Carbamidomethyl(C)@7; Oxidation(M)@17		missed K-T@2; missed K-D@15; missed R-R@20	0.00809392	2511.27	503.261	2511.26	503.26	5	20	2.1.1.2458.3	128.226	70770	68507.1	128.15	0.74	42818.5
1	258.48	258.48	87.5	NSP14 viral	NSP14 viral	0	99	FKTEGLCVDIPGIPKDMTYRR	Carbamidomethyl(C)@7; Oxidation(M)@17		missed K-T@2; missed K-D@15; missed R-R@20	0.00809392	2511.27	503.261	2511.26	503.26	5	15	2.1.1.2459.4	128.28	70770	64419.8	128.15	0.74	33869.5
1	258.48	258.48	87.5	NSP14 viral	NSP14 viral	0	99	FKTEGLCVDIPGIPKDMTYRR	Carbamidomethyl(C)@7; Oxidation(M)@17		missed K-T@2; missed K-D@15; missed R-R@20	0.00809392	2511.27	503.261	2511.26	503.26	5	16	2.1.1.2460.5	128.34	70770	59127.1	128.15	0.74	27155.8
1	258.48	258.48	87.5	NSP14 viral	NSP14 viral	0	99	FKTEGLCVDIPGIPKDMTYRR	Carbamidomethyl(C)@7; Oxidation(M)@17		missed K-T@2; missed K-D@15; missed R-R@20	0.00809392	2511.27	503.261	2511.26	503.26	5	19	2.1.1.2461.3	128.391	70770	53747.7	128.15	0.74	24780.3
1	258.48	258.48	87.5	NSP14 viral	NSP14 viral	0	99	FKTEGLCVDIPGIPKDMTYRR	Carbamidomethyl(C)@7; Oxidation(M)@17		missed K-T@2; missed K-D@15; missed R-R@20	0.00809392	2511.27	503.261	2511.26	503.26	5	17	2.1.1.2462.2	128.444	70770	47096.6	128.15	0.74	21704.8
1	258.48	258.48	87.5	NSP14 viral	NSP14 viral	0	99	FKTEGLCVDIPGIPKDMTYRR	Carbamidomethyl(C)@7; Oxidation(M)@17		missed K-T@2; missed K-D@15; missed R-R@20	0.00948263	2511.27	628.825	2511.26	628.823	4	19	2.1.1.2464.12	128.585	83091.6	36530.4	128.15	0.74	10235.2
1	258.48	258.48	87.5	NSP14 viral	NSP14 viral	0	99	FKTEGLCVDIPGIPKDMTYRR	Carbamidomethyl(C)@7; Oxidation(M)@17		missed K-T@2; missed K-D@15; missed R-R@20	0.00809392	2511.27	503.261	2511.26	503.26	5	12	2.1.1.2465.8	128.624	70770	26474.2	128.15	0.74	8968.95
1	258.48	258.48	87.5	NSP14 viral	NSP14 viral	0	99	FKTEGLCVDIPGIPKDMTYRR	Carbamidomethyl(C)@7; Oxidation(M)@17		missed K-T@2; missed K-D@15; missed R-R@20	0.00519897	2511.27	628.824	2511.26	628.823	4	18	1.1.1.2335.10	127.443	87552	30622.9	127.76	0.4	7075.04
1	258.48	258.48	87.5	NSP14 viral	NSP14 viral	0	99	FKTEGLCVDIPGIPKDMTYRR	Carbamidomethyl(C)@7; Oxidation(M)@17		missed K-T@2; missed K-D@15; missed R-R@20	0.00519897	2511.27	628.824	2511.26	628.823	4	21	1.1.1.2340.4	127.74	87552	85197.4	127.76	0.4	32068.3
1	258.48	258.48	87.5	NSP14 viral	NSP14 viral	0	99	FKTEGLCVDIPGIPKDMTYRR	Carbamidomethyl(C)@7; Oxidation(M)@17		missed K-T@2; missed K-D@15; missed R-R@20	0.00519897	2511.27	628.824	2511.26	628.823	4	20	1.1.1.2341.4	127.81	87552	76085	127.76	0.4	38690
1	258.48	258.48	87.5	NSP14 viral	NSP14 viral	0	99	FKTEGLCVDIPGIPKDMTYRR	Carbamidomethyl(C)@7; Oxidation(M)@17		missed K-T@2; missed K-D@15; missed R-R@20	0.00519897	2511.27	628.824	2511.26	628.823	4	21	1.1.1.2342.4	127.866	87552	69092.8	127.76	0.4	41509.3
1	258.48	258.48	87.5	NSP14 viral	NSP14 viral	0	99	FKTEGLCVDIPGIPKDMTYRR	Carbamidomethyl(C)@7; Oxidation(M)@17		missed K-T@2; missed K-D@15; missed R-R@20	0.00519897	2511.27	628.824	2511.26	628.823	4	22	1.1.1.2343.2	127.922	87552	61959.1	127.76	0.4	51619.7
1	258.48	258.48	87.5	NSP14 viral	NSP14 viral	0	99	FKTEGLCVDIPGIPKDMTYRR	Carbamidomethyl(C)@7; Oxidation(M)@17		missed K-T@2; missed K-D@15; missed R-R@20	0.00405286	2511.27	503.26	2511.26	503.26	5	17	3.1.1.2382.5	127.692	83272.6	42525.9	128.08	0.74	14873.3
1	258.48	258.48	87.5	NSP14 viral	NSP14 viral	0	99	FKTEGLCVDIPGIPKDMTYRR	Carbamidomethyl(C)@7; Oxidation(M)@17		missed K-T@2; missed K-D@15; missed R-R@20	0.00405286	2511.27	503.26	2511.26	503.26	5	18	3.1.1.2384.5	127.806	83272.6	59344.2	128.08	0.74	21023.5
1	258.48	258.48	87.5	NSP14 viral	NSP14 viral	0	99	FKTEGLCVDIPGIPKDMTYRR	Carbamidomethyl(C)@7; Oxidation(M)@17		missed K-T@2; missed K-D@15; missed R-R@20	0.00405286	2511.27	503.26	2511.26	503.26	5	20	3.1.1.2391.3	128.206	83272.6	80482.9	128.08	0.74	42117.4
1	258.48	258.48	87.5	NSP14 viral	NSP14 viral	0	99	FKTEGLCVDIPGIPKDMTYRR	Carbamidomethyl(C)@7; Oxidation(M)@17		missed K-T@2; missed K-D@15; missed R-R@20	0.00370653	2511.26	628.823	2511.26	628.823	4	18	3.1.1.2393.10	128.353	99470	79125.6	128.08	0.8	30300.1
1	258.48	258.48	87.5	NSP14 viral	NSP14 viral	0	99	FKTEGLCVDIPGIPKDMTYRR	Carbamidomethyl(C)@7; Oxidation(M)@17; Arg-loss@C-term		missed K-T@2; missed K-D@15; missed R-R@20	0.00243898	2355.16	786.062	2355.16	786.061	3	19	3.1.1.2603.15	139.802	31886.8	31215.1	139.87	0.68	7624.68
1	258.48	258.48	87.5	NSP14 viral	NSP14 viral	0	99	FKTEGLCVDIPGIPKDMTYRR	Carbamidomethyl(C)@7; Oxidation(M)@17; Arg-loss@C-term		missed K-T@2; missed K-D@15; missed R-R@20	0.00243898	2355.16	786.062	2355.16	786.061	3	24	3.1.1.2606.8	139.965	31886.8	28097.2	139.87	0.68	7611.25
1	258.48	258.48	87.5	NSP14 viral	NSP14 viral	0	99	FKTEGLCVDIPGIPKDMTYRR	Carbamidomethyl(C)@7; Oxidation(M)@17		missed K-T@2; missed K-D@15; missed R-R@20	0.00405286	2511.27	503.26	2511.26	503.26	5	16	3.1.1.2383.3	127.746	83272.6	49980.6	128.08	0.74	16501
1	258.48	258.48	87.5	NSP14 viral	NSP14 viral	0	99	FKTEGLCVDIPGIPKDMTYRR	Carbamidomethyl(C)@7; Oxidation(M)@17		missed K-T@2; missed K-D@15; missed R-R@20	0.00405286	2511.27	503.26	2511.26	503.26	5	15	3.1.1.2385.4	127.861	83272.6	67092.7	128.08	0.74	25843.6
1	258.48	258.48	87.5	NSP14 viral	NSP14 viral	0	99	FKTEGLCVDIPGIPKDMTYRR	Carbamidomethyl(C)@7; Oxidation(M)@17		missed K-T@2; missed K-D@15; missed R-R@20	0.00405286	2511.27	503.26	2511.26	503.26	5	19	3.1.1.2387.5	127.981	83272.6	78451	128.08	0.74	42423
1	258.48	258.48	87.5	NSP14 viral	NSP14 viral	0	99	FKTEGLCVDIPGIPKDMTYRR	Carbamidomethyl(C)@7; Oxidation(M)@17		missed K-T@2; missed K-D@15; missed R-R@20	0.00405286	2511.27	503.26	2511.26	503.26	5	19	3.1.1.2388.3	128.038	83272.6	82169.3	128.08	0.74	51640.8
1	258.48	258.48	87.5	NSP14 viral	NSP14 viral	0	99	FKTEGLCVDIPGIPKDMTYRR	Carbamidomethyl(C)@7; Oxidation(M)@17		missed K-T@2; missed K-D@15; missed R-R@20	0.00405286	2511.27	503.26	2511.26	503.26	5	18	3.1.1.2389.6	128.093	83272.6	83061.2	128.08	0.74	35246.2
1	258.48	258.48	87.5	NSP14 viral	NSP14 viral	0	99	FKTEGLCVDIPGIPKDMTYRR	Carbamidomethyl(C)@7; Oxidation(M)@17		missed K-T@2; missed K-D@15; missed R-R@20	0.00405286	2511.27	503.26	2511.26	503.26	5	20	3.1.1.2390.6	128.159	83272.6	81821.7	128.08	0.74	44604.4
1	258.48	258.48	87.5	NSP14 viral	NSP14 viral	0	99	FKTEGLCVDIPGIPKDMTYRR	Carbamidomethyl(C)@7; Oxidation(M)@17		missed K-T@2; missed K-D@15; missed R-R@20	0.00405286	2511.27	503.26	2511.26	503.26	5	20	3.1.1.2392.4	128.266	83272.6	75629.8	128.08	0.74	39590.4
1	258.48	258.48	87.5	NSP14 viral	NSP14 viral	0	99	FKTEGLCVDIPGIPKDMTYRR	Carbamidomethyl(C)@7; Oxidation(M)@17		missed K-T@2; missed K-D@15; missed R-R@20	0.00405286	2511.27	503.26	2511.26	503.26	5	19	3.1.1.2394.2	128.379	83272.6	61786.4	128.08	0.74	39315.8
1	258.48	258.48	87.5	NSP14 viral	NSP14 viral	0	99	FKTEGLCVDIPGIPKDMTYRR	Carbamidomethyl(C)@7; Oxidation(M)@17		missed K-T@2; missed K-D@15; missed R-R@20	0.00405286	2511.27	503.26	2511.26	503.26	5	18	3.1.1.2395.7	128.444	83272.6	53246.3	128.08	0.74	25183.3
1	258.48	258.48	87.5	NSP14 viral	NSP14 viral	0	99	FKTEGLCVDIPGIPKDMTYRR	Carbamidomethyl(C)@7; Oxidation(M)@17		missed K-T@2; missed K-D@15; missed R-R@20	0.00405286	2511.27	503.26	2511.26	503.26	5	16	3.1.1.2398.5	128.612	83272.6	30215	128.08	0.74	12443.9
1	258.48	258.48	87.5	NSP14 viral	NSP14 viral	0	99	FKTEGLCVDIPGIPKDMTYRR	Carbamidomethyl(C)@7; Oxidation(M)@17		missed K-T@2; missed K-D@15; missed R-R@20	0.00519897	2511.27	628.824	2511.26	628.823	4	16	1.1.1.2338.13	127.61	87552	59143.3	127.76	0.4	12384.6
1	258.48	258.48	87.5	NSP14 viral	NSP14 viral	0	99	FKTEGLCVDIPGIPKDMTYRR	Carbamidomethyl(C)@7		missed K-T@2; missed K-D@15; missed R-R@20	0.00359869	2495.27	624.825	2495.27	624.824	4	20	3.1.1.2674.6	143.827	102100	100631	143.81	0.8	35674.4
1	258.48	258.48	87.5	NSP14 viral	NSP14 viral	0	99	FKTEGLCVDIPGIPKDMTYRR	Carbamidomethyl(C)@7; Oxidation(M)@17		missed K-T@2; missed K-D@15; missed R-R@20	0.00519897	2511.27	628.824	2511.26	628.823	4	18	1.1.1.2339.14	127.684	87552	76215.5	127.76	0.4	20232.3
1	258.48	258.48	87.5	NSP14 viral	NSP14 viral	0	99	FKTEGLCVDIPGIPKDMTYRR	Carbamidomethyl(C)@7; Oxidation(M)@17		missed K-T@2; missed K-D@15; missed R-R@20	0.00519897	2511.27	628.824	2511.26	628.823	4	15	1.1.1.2334.12	127.393	87552	24152.6	127.76	0.4	5706.26
1	258.48	258.48	87.5	NSP14 viral	NSP14 viral	0	99	FKTEGLCVDIPGIPKDMTYRR	Carbamidomethyl(C)@7		missed K-T@2; missed K-D@15; missed R-R@20	0.00317427	2495.27	500.061	2495.27	500.061	5	22	3.1.1.2678.4	144.063	78462.9	60471.4	143.86	0.68	37565.7
1	258.48	258.48	87.5	NSP14 viral	NSP14 viral	0	99	FKTEGLCVDIPGIPKDMTYRR	Carbamidomethyl(C)@7		missed K-T@2; missed K-D@15; missed R-R@20	0.00317427	2495.27	500.061	2495.27	500.061	5	18	3.1.1.2684.4	144.387	78462.9	20470.9	143.86	0.68	8919.94
1	258.48	258.48	87.5	NSP14 viral	NSP14 viral	0	99	FKTEGLCVDIPGIPKDMTYRR	Carbamidomethyl(C)@7; Oxidation(M)@17		missed K-T@2; missed K-D@15; missed R-R@20	0.00519897	2511.27	628.824	2511.26	628.823	4	13	1.1.1.2336.18	127.505	87552	39477.2	127.76	0.4	7670.55
1	258.48	258.48	87.5	NSP14 viral	NSP14 viral	0	99	FKTEGLCVDIPGIPKDMTYRR	Carbamidomethyl(C)@7		missed K-T@2; missed K-D@15; missed R-R@20	0.0016523	2495.27	624.824	2495.27	624.824	4	15	2.1.1.2754.3	144.038	24688.4	19686.1	143.84	0.63	6825.78
1	258.48	258.48	87.5	NSP14 viral	NSP14 viral	0	99	FKTEGLCVDIPGIPKDMTYRR	Carbamidomethyl(C)@7		missed K-T@2; missed K-D@15; missed R-R@20	0.0016523	2495.27	624.824	2495.27	624.824	4	16	2.1.1.2755.4	144.096	24688.4	16746.1	143.84	0.63	4899.26
1	258.48	258.48	87.5	NSP14 viral	NSP14 viral	0	99	FKTEGLCVDIPGIPKDMTYRR	Carbamidomethyl(C)@7		missed K-T@2; missed K-D@15; missed R-R@20	0.00317427	2495.27	500.061	2495.27	500.061	5	20	3.1.1.2682.4	144.282	78462.9	29514.3	143.86	0.68	16060.6
1	258.48	258.48	87.5	NSP14 viral	NSP14 viral	0	99	FKTEGLCVDIPGIPKDMTYRR	Carbamidomethyl(C)@7		missed K-T@2; missed K-D@15; missed R-R@20	0.0016523	2495.27	624.824	2495.27	624.824	4	16	2.1.1.2759.7	144.339	24688.4	6116.28	143.84	0.63	2505.89
1	258.48	258.48	87.5	NSP14 viral	NSP14 viral	0	99	FKTEGLCVDIPGIPKDMTYRR	Carbamidomethyl(C)@7; Oxidation(M)@17		missed K-T@2; missed K-D@15; missed R-R@20	0.00519897	2511.27	628.824	2511.26	628.823	4	13	1.1.1.2337.8	127.545	87552	45958.5	127.76	0.4	9658.38
1	258.48	258.48	87.5	NSP14 viral	NSP14 viral	0	99	FKTEGLCVDIPGIPKDMTYRR	Carbamidomethyl(C)@7		missed K-T@2; missed K-D@15; missed R-R@20	0.00317427	2495.27	500.061	2495.27	500.061	5	15	3.1.1.2680.3	144.155	78462.9	46117.4	143.86	0.68	17284.2
1	258.48	258.48	87.5	NSP14 viral	NSP14 viral	0	99	FKTEGLCVDIPGIPKDMTYRR	Carbamidomethyl(C)@7		missed K-T@2; missed K-D@15; missed R-R@20	0.00317427	2495.27	500.061	2495.27	500.061	5	15	3.1.1.2681.3	144.212	78462.9	38229.7	143.86	0.68	13784.3
1	258.48	258.48	87.5	NSP14 viral	NSP14 viral	0	99	FKTEGLCVDIPGIPKDMTYRR	Carbamidomethyl(C)@7; Oxidation(M)@17		missed K-T@2; missed K-D@15; missed R-R@20	0.00405286	2511.27	503.26	2511.26	503.26	5	14	3.1.1.2386.3	127.917	83272.6	74047.2	128.08	0.74	28161.2
1	258.48	258.48	87.5	NSP14 viral	NSP14 viral	0	99	FKTEGLCVDIPGIPKDMTYRR	Carbamidomethyl(C)@7; Oxidation(M)@17		missed K-T@2; missed K-D@15; missed R-R@20	0.00405286	2511.27	503.26	2511.26	503.26	5	14	3.1.1.2397.5	128.548	83272.6	38840.4	128.08	0.74	13734.3
1	258.48	258.48	87.5	NSP14 viral	NSP14 viral	0	99	FKTEGLCVDIPGIPKDMTYRR	Carbamidomethyl(C)@7; Oxidation(M)@17		missed K-T@2; missed K-D@15; missed R-R@20	0.00519897	2511.27	628.824	2511.26	628.823	4	11	1.1.1.2333.16	127.331	87552	17171.3	127.76	0.4	3339.75
1	258.48	258.48	87.5	NSP14 viral	NSP14 viral	0	98.92	FKTEGLCVDIPGIPKDMTYRR	Carbamidomethyl(C)@7		missed K-T@2; missed K-D@15; missed R-R@20	0.0016523	2495.27	624.824	2495.27	624.824	4	15	2.1.1.2758.4	144.261	24688.4	8852.94	143.84	0.63	3250.16
1	258.48	258.48	87.5	NSP14 viral	NSP14 viral	0	99	FPVLHDIGNPK				-0.00288784	1235.66	412.895	1235.67	412.896	3	15	1.1.1.1757.3	95.3055	84142.6	37114.2	96.04	1.43	21860.8
1	258.48	258.48	87.5	NSP14 viral	NSP14 viral	0	99	FPVLHDIGNPK				-0.00288784	1235.66	412.895	1235.67	412.896	3	16	1.1.1.1759.2	95.4198	84142.6	46516.8	96.04	1.43	28150.5
1	258.48	258.48	87.5	NSP14 viral	NSP14 viral	0	99	FPVLHDIGNPK				-0.00288784	1235.66	412.895	1235.67	412.896	3	13	1.1.1.1760.2	95.4753	84142.6	50428.7	96.04	1.43	24907.2
1	258.48	258.48	87.5	NSP14 viral	NSP14 viral	0	99	FPVLHDIGNPK				-0.00288784	1235.66	412.895	1235.67	412.896	3	14	1.1.1.1761.2	95.5324	84142.6	56263.5	96.04	1.43	28291.6
1	258.48	258.48	87.5	NSP14 viral	NSP14 viral	0	99	FPVLHDIGNPK				-0.00288784	1235.66	412.895	1235.67	412.896	3	14	1.1.1.1762.2	95.5896	84142.6	60890.9	96.04	1.43	30269.4
1	258.48	258.48	87.5	NSP14 viral	NSP14 viral	0	99	FPVLHDIGNPK				-0.00288784	1235.66	412.895	1235.67	412.896	3	14	1.1.1.1780.2	96.6194	84142.6	54334.3	96.04	1.43	28752.3
1	258.48	258.48	87.5	NSP14 viral	NSP14 viral	0	99	FPVLHDIGNPK				-0.00288784	1235.66	412.895	1235.67	412.896	3	11	1.1.1.1758.3	95.3627	84142.6	41090.2	96.04	1.43	22531.2
1	258.48	258.48	87.5	NSP14 viral	NSP14 viral	0	99	FPVLHDIGNPK				-0.00145034	1235.66	618.84	1235.67	618.84	2	10	1.1.1.1766.9	95.84	12189.5	11070.5	96.1	1.32	2247.92
1	258.48	258.48	87.5	NSP14 viral	NSP14 viral	0	99	FTDGVCLFWNCNVDR	Carbamidomethyl(C)@6; Carbamidomethyl(C)@11			-0.0029227	1901.82	951.915	1901.82	951.917	2	15	1.1.1.3064.16	168.347	3567.93	1306.14	167.9	0.57	400.097
1	258.48	258.48	87.5	NSP14 viral	NSP14 viral	0	99	FYDAQPCSDK	Carbamidomethyl(C)@7			-0.00237701	1229.5	615.757	1229.5	615.758	2	8	1.1.1.678.3	37.2588	3220.84	477.4	37.59	0.41	698.485
1	258.48	258.48	87.5	NSP14 viral	NSP14 viral	0	99	FYDAQPCSDK	Carbamidomethyl(C)@7			-0.00030182	1229.5	615.758	1229.5	615.758	2	14	1.1.1.732.4	39.8302	1795459	25246.1	40.4	0.73	14983.6
1	258.48	258.48	87.5	NSP14 viral	NSP14 viral	0	99	FYDAQPCSDK	Carbamidomethyl(C)@7			0.000583603	1229.5	410.842	1229.5	410.841	3	12	1.1.1.737.2	40.0851	60553.9	16605.7	40.29	0.28	34545.3
1	258.48	258.48	87.5	NSP14 viral	NSP14 viral	0	99	FYDAQPCSDK	Carbamidomethyl(C)@7			0.000583603	1229.5	410.842	1229.5	410.841	3	12	1.1.1.738.2	40.1412	60553.9	29021.3	40.29	0.28	43601.8
1	258.48	258.48	87.5	NSP14 viral	NSP14 viral	0	99	FYDAQPCSDK	Carbamidomethyl(C)@7			0.000583603	1229.5	410.842	1229.5	410.841	3	13	1.1.1.739.2	40.1888	60553.9	41085.8	40.29	0.28	49988.6
1	258.48	258.48	87.5	NSP14 viral	NSP14 viral	0	99	FYDAQPCSDK	Deamidated(Q)@5; Carbamidomethyl(C)@7			0.0173899	1230.5	616.259	1230.49	616.25	2	15	1.1.1.739.4	40.2222	777879	567710	40.45	0.45	193014
1	258.48	258.48	87.5	NSP14 viral	NSP14 viral	0	99	FYDAQPCSDK	Carbamidomethyl(C)@7			0.000583603	1229.5	410.842	1229.5	410.841	3	13	1.1.1.740.2	40.2533	60553.9	55222.5	40.29	0.28	61930.3
1	258.48	258.48	87.5	NSP14 viral	NSP14 viral	0	99	FYDAQPCSDK	Carbamidomethyl(C)@7			-0.00030182	1229.5	615.758	1229.5	615.758	2	10	1.1.1.740.3	40.2782	1795459	1574880	40.4	0.73	20392
1	258.48	258.48	87.5	NSP14 viral	NSP14 viral	0	99	FYDAQPCSDK	Carbamidomethyl(C)@7			0.000583603	1229.5	410.842	1229.5	410.841	3	13	1.1.1.741.2	40.3342	60553.9	60367.7	40.29	0.28	71644.4
1	258.48	258.48	87.5	NSP14 viral	NSP14 viral	0	99	FYDAQPCSDK	Carbamidomethyl(C)@7			0.000583603	1229.5	410.842	1229.5	410.841	3	14	1.1.1.742.2	40.3522	60553.9	58471.6	40.29	0.28	64962.9
1	258.48	258.48	87.5	NSP14 viral	NSP14 viral	0	99	FYDAQPCSDK	Carbamidomethyl(C)@7			0.000583603	1229.5	410.842	1229.5	410.841	3	13	1.1.1.743.2	40.4132	60553.9	50515.2	40.29	0.28	67910.7
1	258.48	258.48	87.5	NSP14 viral	NSP14 viral	0	99	FYDAQPCSDK	Carbamidomethyl(C)@7			-0.000606581	1229.5	410.841	1229.5	410.841	3	14	1.1.1.744.2	40.4575	49662.9	48634.8	40.56	0.22	56678.3
1	258.48	258.48	87.5	NSP14 viral	NSP14 viral	0	99	FYDAQPCSDK	Carbamidomethyl(C)@7			-0.000606581	1229.5	410.841	1229.5	410.841	3	14	1.1.1.745.2	40.525	49662.9	49594.7	40.56	0.22	63983.6
1	258.48	258.48	87.5	NSP14 viral	NSP14 viral	0	99	FYDAQPCSDK	Carbamidomethyl(C)@7			-0.000606581	1229.5	410.841	1229.5	410.841	3	13	1.1.1.746.2	40.5748	49662.9	49111.7	40.56	0.22	13735.2
1	258.48	258.48	87.5	NSP14 viral	NSP14 viral	0	99	FYDAQPCSDK	Carbamidomethyl(C)@7			-0.000606581	1229.5	410.841	1229.5	410.841	3	15	1.1.1.746.3	40.5848	49662.9	48628.2	40.56	0.22	57830.2
1	258.48	258.48	87.5	NSP14 viral	NSP14 viral	0	99	FYDAQPCSDK	Nitro(Y)@2; Carbamidomethyl(C)@7	Nitro(Y)@384		0.043351	1274.53	638.273	1274.49	638.251	2	15	1.1.1.746.6	40.6148	413.85	320.75	40.56	0.11	1594.13
1	258.48	258.48	87.5	NSP14 viral	NSP14 viral	0	99	FYDAQPCSDK	Carbamidomethyl(C)@7			-0.000606581	1229.5	410.841	1229.5	410.841	3	14	1.1.1.747.2	40.6307	49662.9	45561.6	40.56	0.22	54414.3
1	258.48	258.48	87.5	NSP14 viral	NSP14 viral	0	99	FYDAQPCSDK	Carbamidomethyl(C)@7			-0.00030182	1229.5	615.758	1229.5	615.758	2	17	1.1.1.747.5	40.6607	1795459	1410405	40.4	0.73	307007
1	258.48	258.48	87.5	NSP14 viral	NSP14 viral	0	99	FYDAQPCSDK	Carbamidomethyl(C)@7			-0.00030182	1229.5	615.758	1229.5	615.758	2	16	1.1.1.750.6	40.8386	1795459	1082641	40.4	0.73	650398
1	258.48	258.48	87.5	NSP14 viral	NSP14 viral	0	99	FYDAQPCSDK	Deamidated(Q)@5; Carbamidomethyl(C)@7			0.0182451	1230.5	411.175	1230.49	411.169	3	10	1.1.1.752.2	40.9174	8699.53	6474.55	41.07	0.4	37603.4
1	258.48	258.48	87.5	NSP14 viral	NSP14 viral	0	99	FYDAQPCSDK	Deamidated(Q)@5; Carbamidomethyl(C)@7			0.0182451	1230.5	411.175	1230.49	411.169	3	9	1.1.1.753.2	40.9684	8699.53	7647.12	41.07	0.4	31774.5
1	258.48	258.48	87.5	NSP14 viral	NSP14 viral	0	99	FYDAQPCSDK	Deamidated(Q)@5; Carbamidomethyl(C)@7			0.0182451	1230.5	411.175	1230.49	411.169	3	10	1.1.1.754.2	41.0244	8699.53	8577.97	41.07	0.4	27753.7
1	258.48	258.48	87.5	NSP14 viral	NSP14 viral	0	99	FYDAQPCSDK	Deamidated(Q)@5; Carbamidomethyl(C)@7			0.0182451	1230.5	411.175	1230.49	411.169	3	9	1.1.1.755.2	41.0775	8699.53	7828.88	41.07	0.4	21848
1	258.48	258.48	87.5	NSP14 viral	NSP14 viral	0	99	FYDAQPCSDK	Carbamidomethyl@N-term; Amino(Y)@2; Carbamidomethyl(C)@7			-0.000196458	1301.53	651.774	1301.53	651.775	2	11	1.1.1.755.7	41.1191	614.91	330.08	40.84	0.39	653.54
1	258.48	258.48	87.5	NSP14 viral	NSP14 viral	0	99	FYDAQPCSDK	Deamidated(Q)@5; Carbamidomethyl(C)@7			0.0182451	1230.5	411.175	1230.49	411.169	3	8	1.1.1.757.2	41.1356	8699.53	5969.38	41.07	0.4	17160.3
1	258.48	258.48	87.5	NSP14 viral	NSP14 viral	0	99	FYDAQPCSDK	Carbamidomethyl@N-term; Amino(Y)@2; Carbamidomethyl(C)@7			-0.000196458	1301.53	651.774	1301.53	651.775	2	8	1.1.1.757.10	41.1806	614.91	196.07	40.84	0.39	594.078
1	258.48	258.48	87.5	NSP14 viral	NSP14 viral	0	99	FYDAQPCSDK	Deamidated(Q)@5; Carbamidomethyl(C)@7			0.0182451	1230.5	411.175	1230.49	411.169	3	8	1.1.1.759.2	41.293	8699.53	3671.46	41.07	0.4	18101.6
1	258.48	258.48	87.5	NSP14 viral	NSP14 viral	0	99	FYDAQPCSDK	Deamidated(Q)@5; Carbamidomethyl(C)@7			0.0182451	1230.5	411.175	1230.49	411.169	3	9	1.1.1.761.2	41.3804	8699.53	3115.37	41.07	0.4	13374.5
1	258.48	258.48	87.5	NSP14 viral	NSP14 viral	0	99	FYDAQPCSDK	Deamidated(Q)@5; Carbamidomethyl(C)@7			0.0182451	1230.5	411.175	1230.49	411.169	3	8	1.1.1.762.2	41.4201	8699.53	2934.25	41.07	0.4	8843.93
1	258.48	258.48	87.5	NSP14 viral	NSP14 viral	0	99	FYDAQPCSDK	Deamidated(Q)@5; Carbamidomethyl(C)@7			0.0182451	1230.5	411.175	1230.49	411.169	3	10	1.1.1.763.2	41.4735	8699.53	2828.02	41.07	0.4	6771.3
1	258.48	258.48	87.5	NSP14 viral	NSP14 viral	0	99	FYDAQPCSDK	Carbamidomethyl(C)@7			-0.00030182	1229.5	615.758	1229.5	615.758	2	13	1.1.1.763.7	41.4985	1795459	204943	40.4	0.73	24821.1
1	258.48	258.48	87.5	NSP14 viral	NSP14 viral	0	99	FYDAQPCSDK	Deamidated(Q)@5; Carbamidomethyl(C)@7			0.0182451	1230.5	411.175	1230.49	411.169	3	8	1.1.1.764.2	41.5301	8699.53	2502.89	41.07	0.4	5980.65
1	258.48	258.48	87.5	NSP14 viral	NSP14 viral	0	99	FYDAQPCSDK	Deamidated(Q)@5; Carbamidomethyl(C)@7			0.0182451	1230.5	411.175	1230.49	411.169	3	9	1.1.1.765.3	41.5884	8699.53	2240.09	41.07	0.4	4838.66
1	258.48	258.48	87.5	NSP14 viral	NSP14 viral	0	99	FYDAQPCSDK	Deamidated(Q)@5; Carbamidomethyl(C)@7			0.0182451	1230.5	411.175	1230.49	411.169	3	9	1.1.1.766.2	41.6434	8699.53	1859.48	41.07	0.4	4775.35
1	258.48	258.48	87.5	NSP14 viral	NSP14 viral	0	99	FYDAQPCSDK	Carbamidomethyl(C)@7			-0.00030182	1229.5	615.758	1229.5	615.758	2	15	1.1.1.766.5	41.6584	1795459	149316	40.4	0.73	6219.17
1	258.48	258.48	87.5	NSP14 viral	NSP14 viral	0	99	FYDAQPCSDK	Deamidated(Q)@5; Carbamidomethyl(C)@7			0.0182451	1230.5	411.175	1230.49	411.169	3	10	1.1.1.767.2	41.7003	8699.53	1720.41	41.07	0.4	4666.26
1	258.48	258.48	87.5	NSP14 viral	NSP14 viral	0	99	FYDAQPCSDK	Nitro(Y)@2; Carbamidomethyl(C)@7	Nitro(Y)@384		-0.0108481	1274.48	638.245	1274.49	638.251	2	8	1.1.1.768.9	41.7687	727.86	235	41.3	0.45	510.004
1	258.48	258.48	87.5	NSP14 viral	NSP14 viral	0	99	FYDAQPCSDK	Carbamidomethyl(C)@7			-0.00030182	1229.5	615.758	1229.5	615.758	2	16	1.1.1.769.6	41.8174	1795459	116975	40.4	0.73	64274.3
1	258.48	258.48	87.5	NSP14 viral	NSP14 viral	0	99	FYDAQPCSDK	Deamidated(Q)@5; Carbamidomethyl(C)@7			0.0182451	1230.5	411.175	1230.49	411.169	3	6	1.1.1.770.2	41.8678	8699.53	1684.73	41.07	0.4	2581.06
1	258.48	258.48	87.5	NSP14 viral	NSP14 viral	0	99	FYDAQPCSDK	Deamidated(Q)@5; Carbamidomethyl(C)@7			0.0182451	1230.5	411.175	1230.49	411.169	3	9	1.1.1.771.2	41.9264	8699.53	1452.78	41.07	0.4	2717.45
1	258.48	258.48	87.5	NSP14 viral	NSP14 viral	0	99	FYDAQPCSDK	Deamidated(Q)@5; Carbamidomethyl(C)@7			0.0182451	1230.5	411.175	1230.49	411.169	3	7	1.1.1.772.2	41.9819	8699.53	1262.98	41.07	0.4	2233.19
1	258.48	258.48	87.5	NSP14 viral	NSP14 viral	0	99	FYDAQPCSDK	Deamidated(Q)@5; Carbamidomethyl(C)@7			0.0182451	1230.5	411.175	1230.49	411.169	3	8	1.1.1.773.2	42.0392	8699.53	1100.77	41.07	0.4	2190.78
1	258.48	258.48	87.5	NSP14 viral	NSP14 viral	0	99	FYDAQPCSDK	Deamidated(Q)@5; Carbamidomethyl(C)@7			0.0182451	1230.5	411.175	1230.49	411.169	3	6	1.1.1.776.3	42.2131	8699.53	749.28	41.07	0.4	2074.1
1	258.48	258.48	87.5	NSP14 viral	NSP14 viral	0	99	FYDAQPCSDK	Deamidated(Q)@5; Carbamidomethyl(C)@7			0.0182451	1230.5	411.175	1230.49	411.169	3	8	1.1.1.777.2	42.2693	8699.53	667.83	41.07	0.4	1843.36
1	258.48	258.48	87.5	NSP14 viral	NSP14 viral	0	99	FYDAQPCSDK	Deamidated(Q)@5; Carbamidomethyl(C)@7			0.0182451	1230.5	411.175	1230.49	411.169	3	8	1.1.1.780.2	42.4433	8699.53	768.34	41.07	0.4	1934.76
1	258.48	258.48	87.5	NSP14 viral	NSP14 viral	0	99	FYDAQPCSDK	Deamidated(Q)@5; Carbamidomethyl(C)@7			0.0182451	1230.5	411.175	1230.49	411.169	3	7	1.1.1.784.2	42.6758	8699.53	704.61	41.07	0.4	1758.53
1	258.48	258.48	87.5	NSP14 viral	NSP14 viral	0	99	FYDAQPCSDK	Deamidated(Q)@5; Carbamidomethyl(C)@7			0.0182451	1230.5	411.175	1230.49	411.169	3	7	1.1.1.786.3	42.7938	8699.53	615.24	41.07	0.4	1709.26
1	258.48	258.48	87.5	NSP14 viral	NSP14 viral	0	99	FYDAQPCSDK	Carbamidomethyl(C)@7			-0.00030182	1229.5	615.758	1229.5	615.758	2	11	1.1.1.786.17	42.8172	1795459	47804.6	40.4	0.73	4192.22
1	258.48	258.48	87.5	NSP14 viral	NSP14 viral	0	99	FYDAQPCSDK	Carbamidomethyl(C)@7			-0.00030182	1229.5	615.758	1229.5	615.758	2	14	1.1.1.787.7	42.8588	1795459	47100.2	40.4	0.73	24142.4
1	258.48	258.48	87.5	NSP14 viral	NSP14 viral	0	99	FYDAQPCSDK	Deamidated(Q)@5; Carbamidomethyl(C)@7			0.0182451	1230.5	411.175	1230.49	411.169	3	6	1.1.1.789.2	42.9668	8699.53	709.77	41.07	0.4	1631.41
1	258.48	258.48	87.5	NSP14 viral	NSP14 viral	0	99	FYDAQPCSDK	Deamidated(Q)@5; Carbamidomethyl(C)@7			0.0182451	1230.5	411.175	1230.49	411.169	3	8	1.1.1.790.2	43.0251	8699.53	573.69	41.07	0.4	1573.49
1	258.48	258.48	87.5	NSP14 viral	NSP14 viral	0	99	FYDAQPCSDK	Carbamidomethyl(C)@7			-0.00030182	1229.5	615.758	1229.5	615.758	2	9	1.1.1.791.10	43.0967	1795459	40525.2	40.4	0.73	1275.91
1	258.48	258.48	87.5	NSP14 viral	NSP14 viral	0	99	FYDAQPCSDK	Deamidated(Q)@5; Carbamidomethyl(C)@7			0.0182451	1230.5	411.175	1230.49	411.169	3	6	1.1.1.793.3	43.2017	8699.53	395.56	41.07	0.4	1699.84
1	258.48	258.48	87.5	NSP14 viral	NSP14 viral	0	99	FYDAQPCSDK	Carbamidomethyl(C)@7			0.0038795	1229.51	410.843	1229.5	410.841	3	7	1.1.1.800.2	43.6072	1296.22	1277	43.89	0.81	1488.74
1	258.48	258.48	87.5	NSP14 viral	NSP14 viral	0	99	FYDAQPCSDK	Carbamidomethyl(C)@7			0.0038795	1229.51	410.843	1229.5	410.841	3	6	1.1.1.803.2	43.7816	1296.22	1232.22	43.89	0.81	1519.73
1	258.48	258.48	87.5	NSP14 viral	NSP14 viral	0	99	FYDAQPCSDK	Carbamidomethyl(C)@7			-0.00030182	1229.5	615.758	1229.5	615.758	2	14	1.1.1.805.12	43.9145	1795459	30377.9	40.4	0.73	13919.6
1	258.48	258.48	87.5	NSP14 viral	NSP14 viral	0	99	FYDAQPCSDK	Carbamidomethyl(C)@7			-0.00115631	1229.5	615.758	1229.5	615.758	2	8	1.1.1.810.16	44.2122	27366.2	26116.8	44.59	1.46	775.438
1	258.48	258.48	87.5	NSP14 viral	NSP14 viral	0	99	FYDAQPCSDK	Carbamidomethyl(C)@7			-0.00115631	1229.5	615.758	1229.5	615.758	2	9	1.1.1.810.17	44.2138	27366.2	26111.2	44.59	1.46	2368.3
1	258.48	258.48	87.5	NSP14 viral	NSP14 viral	0	99	FYDAQPCSDK	Carbamidomethyl(C)@7			-0.00115631	1229.5	615.758	1229.5	615.758	2	15	1.1.1.823.9	44.9582	27366.2	21932	44.59	1.46	10402.9
1	258.48	258.48	87.5	NSP14 viral	NSP14 viral	0	99	FYDAQPCSDK	Carbamidomethyl(C)@7			-0.00207142	1229.5	410.841	1229.5	410.841	3	7	1.1.1.824.3	45.0065	1083.24	796.85	44.83	0.58	2113.49
1	258.48	258.48	87.5	NSP14 viral	NSP14 viral	0	99	FYDAQPCSDK	Carbamidomethyl(C)@7			-0.00115631	1229.5	615.758	1229.5	615.758	2	7	1.1.1.833.9	45.5408	27366.2	17808.6	44.59	1.46	659.084
1	258.48	258.48	87.5	NSP14 viral	NSP14 viral	0	99	FYDAQPCSDK	Carbamidomethyl(C)@7			-0.00133047	1229.5	615.758	1229.5	615.758	2	15	1.1.1.841.4	46.0232	20111.1	19415.8	45.93	0.68	10597.9
1	258.48	258.48	87.5	NSP14 viral	NSP14 viral	0	99	FYDAQPCSDK	Carbamidomethyl(C)@7			-0.00133047	1229.5	615.758	1229.5	615.758	2	14	1.1.1.859.15	47.0443	20111.1	11907	45.93	1.9	4898.37
1	258.48	258.48	87.5	NSP14 viral	NSP14 viral	0	99	FYDAQPCSDK	Deamidated(Q)@5; Carbamidomethyl(C)@7			0.00830849	1230.49	616.255	1230.49	616.25	2	12	1.1.1.887.2	48.1072	7116.09	1236.36	48.81	0.86	10368.6
1	258.48	258.48	87.5	NSP14 viral	NSP14 viral	0	99	FYDAQPCSDK	Carbamidomethyl(C)@7			-0.000475972	1229.5	615.758	1229.5	615.758	2	12	1.1.1.890.5	48.276	10946.2	6596.47	48.75	1.86	16883.7
1	258.48	258.48	87.5	NSP14 viral	NSP14 viral	0	99	FYDAQPCSDK	Carbamidomethyl(C)@7			-0.000475972	1229.5	615.758	1229.5	615.758	2	13	1.1.1.909.11	49.1174	10946.2	8210.82	48.75	1.86	2782.32
1	258.48	258.48	87.5	NSP14 viral	NSP14 viral	0	99	FYDAQPCSDK	Carbamidomethyl(C)@7			-0.000475972	1229.5	615.758	1229.5	615.758	2	10	1.1.1.920.8	49.7488	10946.2	6691.06	48.75	1.86	2481.2
1	258.48	258.48	87.5	NSP14 viral	NSP14 viral	0	99	FYDAQPCSDK	Carbamidomethyl(C)@7			-0.00377188	1229.5	615.756	1229.5	615.758	2	11	1.1.1.927.8	50.1544	6632.03	5431.98	50.31	0.34	2691.62
1	258.48	258.48	87.5	NSP14 viral	NSP14 viral	0	99	FYDAQPCSDK	Carbamidomethyl(C)@7			-0.0032836	1229.5	615.757	1229.5	615.758	2	10	1.1.1.945.11	51.1863	4680.03	4490	51.63	0.82	1819.65
1	258.48	258.48	87.5	NSP14 viral	NSP14 viral	0	99	FYDAQPCSDK	Deamidated(Q)@5; Carbamidomethyl(C)@7			0.0140458	1230.5	616.257	1230.49	616.25	2	7	1.1.1.963.15	52.2427	1814.47	1694.56	52.33	0.29	1650.05
1	258.48	258.48	87.5	NSP14 viral	NSP14 viral	0	99	FYDAQPCSDK	Carbamidomethyl(C)@7			-0.00133047	1229.5	615.758	1229.5	615.758	2	10	1.1.1.981.7	53.2785	4178.39	4081.59	53.27	0.93	1653.06
1	258.48	258.48	87.5	NSP14 viral	NSP14 viral	0	99	FYDAQPCSDK	Carbamidomethyl(C)@7			-0.00218496	1229.5	615.757	1229.5	615.758	2	13	1.1.1.999.2	54.3115	3607.64	3168.06	54.47	0.75	2217.57
1	258.48	258.48	87.5	NSP14 viral	NSP14 viral	0	99	FYDAQPCSDK	Carbamidomethyl(C)@7			0.00123302	1229.5	615.759	1229.5	615.758	2	10	1.1.1.1017.8	55.3548	3574.15	3339.95	55.46	1.16	1400.03
1	258.48	258.48	87.5	NSP14 viral	NSP14 viral	0	99	FYDAQPCSDK	Carbamidomethyl(C)@7			-0.00950919	1229.49	615.754	1229.5	615.758	2	14	1.1.1.1040.2	56.444	165.773	165.773			2173.76
1	258.48	258.48	87.5	NSP14 viral	NSP14 viral	0	99	FYDAQPCSDK	Carbamidomethyl(C)@7			-0.0032836	1229.5	615.757	1229.5	615.758	2	13	1.1.1.1066.8	57.496	2914.64	2377.49	57.73	1.08	1635.14
1	258.48	258.48	87.5	NSP14 viral	NSP14 viral	0	99	FYDAQPCSDK	Carbamidomethyl(C)@7			-0.00382474	1229.5	615.756	1229.5	615.758	2	7	2.1.1.811.8	46.5091	839.86	704.62	46.26	1.04	775.179
1	258.48	258.48	87.5	NSP14 viral	NSP14 viral	0	99	FYDAQPCSDK	Carbamidomethyl(C)@7			0.0015169	1229.5	615.759	1229.5	615.758	2	7	2.1.1.711.13	40.7174	105864	19438.8	41.1	0.52	1706.54
1	258.48	258.48	87.5	NSP14 viral	NSP14 viral	0	99	FYDAQPCSDK	Carbamidomethyl(C)@7			0.0015169	1229.5	615.759	1229.5	615.758	2	6	2.1.1.724.9	41.4634	105864	37194.3	41.1	0.52	969.192
1	258.48	258.48	87.5	NSP14 viral	NSP14 viral	0	99	FYDAQPCSDK	Carbamidomethyl(C)@7			0.0015169	1229.5	615.759	1229.5	615.758	2	13	2.1.1.727.11	41.6407	105864	16923.8	41.1	0.52	7931.86
1	258.48	258.48	87.5	NSP14 viral	NSP14 viral	0	99	FYDAQPCSDK	Carbamidomethyl(C)@7			0.0015169	1229.5	615.759	1229.5	615.758	2	6	2.1.1.731.11	41.8727	105864	8742.69	41.1	0.52	1086
1	258.48	258.48	87.5	NSP14 viral	NSP14 viral	0	99	FYDAQPCSDK	Carbamidomethyl(C)@7			0.0015169	1229.5	615.759	1229.5	615.758	2	9	2.1.1.749.16	42.926	105864	3226.38	41.1	0.52	1441.12
1	258.48	258.48	87.5	NSP14 viral	NSP14 viral	0	99	FYDAQPCSDK	Carbamidomethyl(C)@7			-0.000436231	1229.5	615.758	1229.5	615.758	2	7	2.1.1.766.10	43.9015	2389.65	1781.21	43.53	0.99	903.301
1	258.48	258.48	87.5	NSP14 viral	NSP14 viral	0	99	FYDAQPCSDK	Carbamidomethyl(C)@7			-0.00177901	1229.5	615.758	1229.5	615.758	2	7	2.1.1.775.9	44.4217	1687.59	1392.77	44.58	1.16	1230.42
1	258.48	258.48	87.5	NSP14 viral	NSP14 viral	0	99	FYDAQPCSDK	Carbamidomethyl(C)@7			-0.00129073	1229.5	615.758	1229.5	615.758	2	8	2.1.1.793.9	45.466	954	887.59	45.62	0.64	903.988
1	258.48	258.48	87.5	NSP14 viral	NSP14 viral	0	99	FYDAQPCSDK	Carbamidomethyl(C)@7			-0.00051381	1229.5	615.758	1229.5	615.758	2	13	1.1.1.1120.9	60.568	19927.5	9306.92	60.9	0.64	3297.56
1	258.48	258.48	87.5	NSP14 viral	NSP14 viral	0	99	FYDAQPCSDK	Carbamidomethyl(C)@7			-0.00051381	1229.5	615.758	1229.5	615.758	2	13	1.1.1.1138.9	61.6171	19927.5	3800.45	60.9	0.64	1732.65
1	258.48	258.48	87.5	NSP14 viral	NSP14 viral	0	99	FYDAQPCSDK	Formyl@N-term; Carbamidomethyl(C)@7			-0.00166556	1257.5	629.755	1257.5	629.756	2	12	1.1.1.1480.18	79.9531	14557.9	8034.14	80.27	0.63	4270.02
1	258.48	258.48	87.5	NSP14 viral	NSP14 viral	0	99	FYDAQPCSDK	Carbamidomethyl(C)@7			0.00182528	1229.5	615.759	1229.5	615.758	2	10	3.1.1.737.12	41.6326	177776	51962.6	41.27	0.46	1814.36
1	258.48	258.48	87.5	NSP14 viral	NSP14 viral	0	99	FYDAQPCSDK	Carbamidomethyl(C)@7			0.00182528	1229.5	615.759	1229.5	615.758	2	15	3.1.1.739.15	41.7537	177776	29486.6	41.27	0.46	14587.7
1	258.48	258.48	87.5	NSP14 viral	NSP14 viral	0	99	FYDAQPCSDK	Carbamidomethyl(C)@7			0.00182528	1229.5	615.759	1229.5	615.758	2	11	3.1.1.757.12	42.7948	177776	5165.16	41.27	0.46	2443.2
1	258.48	258.48	87.5	NSP14 viral	NSP14 viral	0	99	FYDAQPCSDK	Carbamidomethyl(C)@7			-0.00342375	1229.5	615.757	1229.5	615.758	2	11	3.1.1.793.6	44.8751	2739.1	2518.34	44.8	1.63	1171.71
1	258.48	258.48	87.5	NSP14 viral	NSP14 viral	0	99	FYDAQPCSDK	Carbamidomethyl(C)@7			0.00471918	1229.51	615.761	1229.5	615.758	2	9	1.1.1.1495.17	80.8248	1099.35	1079.94	80.84	0.74	1489.16
1	258.48	258.48	87.5	NSP14 viral	NSP14 viral	0	99	FYDAQPCSDK	Carbamidomethyl(C)@7			0.00471918	1229.51	615.761	1229.5	615.758	2	10	1.1.1.1497.13	80.9386	1099.35	770.68	80.84	0.74	1608.28
1	258.48	258.48	87.5	NSP14 viral	NSP14 viral	0	99	FYDAQPCSDK	Carbamidomethyl(C)@7			0.00182528	1229.5	615.759	1229.5	615.758	2	8	3.1.1.775.8	43.8336	177776	3255.81	41.27	0.46	1457.03
1	258.48	258.48	87.5	NSP14 viral	NSP14 viral	0	99	FYDAQPCSDK	Carbamidomethyl(C)@7			0.00182528	1229.5	615.759	1229.5	615.758	2	9	3.1.1.721.12	40.7112	177776	5396.75	41.27	0.46	1841.45
1	258.48	258.48	87.5	NSP14 viral	NSP14 viral	0	99	FYDAQPCSDK	Carbamidomethyl(C)@7			0.00182528	1229.5	615.759	1229.5	615.758	2	12	3.1.1.725.9	40.9375	177776	54744.9	41.27	0.46	4756.43
1	258.48	258.48	87.5	NSP14 viral	NSP14 viral	0	99	FYDAQPCSDK	Carbamidomethyl(C)@7; Formyl(K)@10			-0.000577582	1257.5	629.756	1257.5	629.756	2	10	1.1.1.843.2	46.1494	12689.7	1873.06	46.49	0.4	1420.81
1	258.48	258.48	87.5	NSP14 viral	NSP14 viral	0	99	FYDAQPCSDK	Carbamidomethyl(C)@7			-0.00173452	1229.5	615.758	1229.5	615.758	2	12	1.1.1.1160.8	62.6745	2520.41	2128.59	62.86	0.51	1724.65
1	258.48	258.48	87.5	NSP14 viral	NSP14 viral	0	99	FYDAQPCSDK	Carbamidomethyl(C)@7			0.00237995	1229.5	410.842	1229.5	410.841	3	11	3.1.1.730.2	41.2141	6706.33	6334.81	41.27	0.46	6632.68
1	258.48	258.48	87.5	NSP14 viral	NSP14 viral	0	99	FYDAQPCSDK	Carbamidomethyl(C)@7			0.00237995	1229.5	410.842	1229.5	410.841	3	10	3.1.1.735.2	41.5	6706.33	3734.86	41.27	0.46	3168.07
1	258.48	258.48	87.5	NSP14 viral	NSP14 viral	0	99	FYDAQPCSDK	Carbamidomethyl(C)@7			0.00237995	1229.5	410.842	1229.5	410.841	3	11	3.1.1.731.2	41.2744	6706.33	6664.3	41.27	0.46	9115.96
1	258.48	258.48	87.5	NSP14 viral	NSP14 viral	0	99	FYDAQPCSDK	Carbamidomethyl(C)@7			-0.00378997	1229.5	615.756	1229.5	615.758	2	7	3.1.1.811.13	45.9319	1509.31	1481.18	45.85	0.58	954.491
1	258.48	258.48	87.5	NSP14 viral	NSP14 viral	0	99	FYDAQPCSDK	Carbamidomethyl(C)@7			-0.000635881	1229.5	615.758	1229.5	615.758	2	10	1.1.1.1224.24	66.2429	2159.99	1551.18	65.98	1.7	1297.41
1	258.48	258.48	87.5	NSP14 viral	NSP14 viral	0	99	FYDAQPCSDK	Carbamidomethyl(C)@7			0.00237995	1229.5	410.842	1229.5	410.841	3	10	3.1.1.733.2	41.3867	6706.33	5791.5	41.27	0.46	5652.75
1	258.48	258.48	87.5	NSP14 viral	NSP14 viral	0	99	FYDAQPCSDK	Carbamidomethyl(C)@7			-0.00124624	1229.5	615.758	1229.5	615.758	2	10	1.1.1.1182.9	63.9301	2325.97	706.6	63.6	0.4	1630.65
1	258.48	258.48	87.5	NSP14 viral	NSP14 viral	0	99	FYDAQPCSDK	Carbamidomethyl(C)@7			-0.000635881	1229.5	615.758	1229.5	615.758	2	10	1.1.1.1206.23	65.2217	2159.99	1590.84	65.98	1.7	1221.41
1	258.48	258.48	87.5	NSP14 viral	NSP14 viral	0	99	FYDAQPCSDK	Carbamidomethyl(C)@7			-0.00368765	1229.5	615.757	1229.5	615.758	2	10	1.1.1.1310.13	70.5136	1507.06	1102.73	71.39	1.39	1392.06
1	258.48	258.48	87.5	NSP14 viral	NSP14 viral	0	99	FYDAQPCSDK	Carbamidomethyl(C)@7			-0.00388049	1229.5	615.756	1229.5	615.758	2	10	1.1.1.2068.3	112.408	1633.11	1419.12	112.48	0.63	3256.83
1	258.48	258.48	87.5	NSP14 viral	NSP14 viral	0	99	FYDAQPCSDK	Carbamidomethyl(C)@7			0.000340685	1229.5	615.759	1229.5	615.758	2	10	1.1.1.1392.4	75.0107	1142.45	276.41	75.58	0.68	1154.19
1	258.48	258.48	87.5	NSP14 viral	NSP14 viral	0	99	FYDAQPCSDK	Carbamidomethyl(C)@7			-0.00051381	1229.5	615.758	1229.5	615.758	2	10	1.1.1.1123.19	60.7576	19927.5	17103.5	60.9	0.64	3920.01
1	258.48	258.48	87.5	NSP14 viral	NSP14 viral	0	99	FYDAQPCSDK	Carbamidomethyl(C)@7			0.00237995	1229.5	410.842	1229.5	410.841	3	10	3.1.1.728.2	41.099	6706.33	4925.08	41.27	0.46	8993.8
1	258.48	258.48	87.5	NSP14 viral	NSP14 viral	0	99	FYDAQPCSDK	Carbamidomethyl(C)@7			0.00237995	1229.5	410.842	1229.5	410.841	3	9	3.1.1.729.3	41.1585	6706.33	5837.49	41.27	0.46	8577.73
1	258.48	258.48	87.5	NSP14 viral	NSP14 viral	0	99	FYDAQPCSDK	Carbamidomethyl(C)@7			0.00237995	1229.5	410.842	1229.5	410.841	3	8	3.1.1.734.3	41.444	6706.33	4845.35	41.27	0.46	4234.71
1	258.48	258.48	87.5	NSP14 viral	NSP14 viral	0	99	FYDAQPCSDK	Carbamidomethyl(C)@7			0.00237995	1229.5	410.842	1229.5	410.841	3	8	3.1.1.737.2	41.616	6706.33	1989.16	41.27	0.46	2742.72
1	258.48	258.48	87.5	NSP14 viral	NSP14 viral	0	99	FYDAQPCSDKAYK	Carbamidomethyl(C)@7		missed K-A@10	0.0023746	1591.7	796.857	1591.7	796.856	2	8	1.1.1.922.18	49.8816	26938.2	826.52	50.37	0.51	330.349
1	258.48	258.48	87.5	NSP14 viral	NSP14 viral	0	99	FYDAQPCSDKAYK	Carbamidomethyl(C)@7		missed K-A@10	0.000970225	1591.7	531.573	1591.7	531.573	3	17	1.1.1.930.4	50.3283	455410	408729	50.42	0.57	204305
1	258.48	258.48	87.5	NSP14 viral	NSP14 viral	0	99	FYDAQPCSDKAYK	Carbamidomethyl(C)@7		missed K-A@10	0.000970225	1591.7	531.573	1591.7	531.573	3	18	1.1.1.940.6	50.8918	455410	143188	50.42	0.57	100810
1	258.48	258.48	87.5	NSP14 viral	NSP14 viral	0	99	FYDAQPCSDKAYK	Carbamidomethyl(C)@7		missed K-A@10	0.000970225	1591.7	531.573	1591.7	531.573	3	14	1.1.1.956.7	51.8248	455410	19243.1	50.42	0.57	5981.77
1	258.48	258.48	87.5	NSP14 viral	NSP14 viral	0	99	FYDAQPCSDKAYK	Carbamidomethyl(C)@7		missed K-A@10	0.000970225	1591.7	531.573	1591.7	531.573	3	12	1.1.1.958.8	51.9397	455410	17794.8	50.42	0.57	6871.71
1	258.48	258.48	87.5	NSP14 viral	NSP14 viral	0	99	FYDAQPCSDKAYK	Formyl@N-term; Carbamidomethyl(C)@7		missed K-A@10	0.00381407	1619.7	810.856	1619.69	810.854	2	11	1.1.1.1558.23	84.3777	4310.37	1074.72	84.67	0.23	512.898
1	258.48	258.48	87.5	NSP14 viral	NSP14 viral	0	99	FYDAQPCSDKAYKIEELFYSYATHSDK	Carbamidomethyl(C)@7		missed K-A@10; missed K-I@13	0.00563684	3275.48	819.878	3275.48	819.876	4	11	1.1.1.3232.12	177.836	15201.6	1747.27	178.3	0.52	583.184
1	258.48	258.48	87.5	NSP14 viral	NSP14 viral	0	99	FYDAQPCSDKAYKIEELFYSYATHSDK	Carbamidomethyl(C)@7		missed K-A@10; missed K-I@13	0.00563684	3275.48	819.878	3275.48	819.876	4	11	1.1.1.3250.14	178.872	15201.6	2081.74	178.3	0.52	627.781
1	258.48	258.48	87.5	NSP14 viral	NSP14 viral	0	99	GAAAAENVTGLFK				-0.00466796	1247.65	624.83	1247.65	624.833	2	18	1.1.1.2437.7	132.962	6635.71	6543.12	132.94	0.46	3080.87
1	258.48	258.48	87.5	NSP14 viral	NSP14 viral	0	99	GAAAAENVTGLFK	Deamidated(N)@7			0.014977	1248.65	625.332	1248.64	625.325	2	9	1.1.1.2439.10	133.085	2513.89	1555.19	132.77	0.46	1493.27
1	258.48	258.48	87.5	NSP14 viral	NSP14 viral	0	99	GAAAAENVTGLFK				-0.00417968	1247.65	624.831	1247.65	624.833	2	17	1.1.1.2450.16	133.708	5957.08	5910.55	133.97	0.91	2058.57
1	258.48	258.48	87.5	NSP14 viral	NSP14 viral	0	99	GAAAAENVTGLFK				-0.00417968	1247.65	624.831	1247.65	624.833	2	15	1.1.1.2455.15	133.993	5957.08	5684.44	133.97	0.91	2461.1
1	258.48	258.48	87.5	NSP14 viral	NSP14 viral	0	99	GAAAAENVTGLFK				-0.00479003	1247.65	624.83	1247.65	624.833	2	19	1.1.1.2473.5	135.013	4825.56	3815.13	135.16	0.68	3992.61
1	258.48	258.48	87.5	NSP14 viral	NSP14 viral	0	99	GAAAAENVTGLFK				-0.00686522	1247.64	624.829	1247.65	624.833	2	18	1.1.1.2485.7	135.695	3530.15	3475.46	135.67	0.28	3015.87
1	258.48	258.48	87.5	NSP14 viral	NSP14 viral	0	99	GAAAAENVTGLFK				-0.00918455	1247.64	624.828	1247.65	624.833	2	21	1.1.1.2550.4	139.241	3649.56	1235.53	140.4	1.19	3037.43
1	258.48	258.48	87.5	NSP14 viral	NSP14 viral	0	99	GAAAAENVTGLFK	Formyl(K)@13			-0.00597536	1275.64	638.827	1275.65	638.83	2	12	1.1.1.2565.8	140.072	924.59	883.33	140.06	0.45	1452.46
1	258.48	258.48	87.5	NSP14 viral	NSP14 viral	0	99	GAAAAENVTGLFK				-0.00918455	1247.64	624.828	1247.65	624.833	2	19	1.1.1.2568.9	140.259	3649.56	3421.24	140.4	1.19	2245.19
1	258.48	258.48	87.5	NSP14 viral	NSP14 viral	0	99	GAAAAENVTGLFK				-0.00918455	1247.64	624.828	1247.65	624.833	2	15	1.1.1.2572.11	140.474	3649.56	3481.23	140.4	1.19	1778.56
1	258.48	258.48	87.5	NSP14 viral	NSP14 viral	0	99	GAAAAENVTGLFK				-0.00503417	1247.65	624.83	1247.65	624.833	2	16	1.1.1.2586.11	141.272	3918.6	2927.24	141.54	0.97	1926.47
1	258.48	258.48	87.5	NSP14 viral	NSP14 viral	0	99	GAAAAENVTGLFK				-0.00503417	1247.65	624.83	1247.65	624.833	2	15	1.1.1.2591.7	141.55	3918.6	3871.64	141.54	0.97	1679.25
1	258.48	258.48	87.5	NSP14 viral	NSP14 viral	0	99	GAAAAENVTGLFK				-0.00796385	1247.64	624.829	1247.65	624.833	2	20	1.1.1.2604.9	142.298	3319.51	2990.62	142.11	0.57	1926.39
1	258.48	258.48	87.5	NSP14 viral	NSP14 viral	0	99	GAAAAENVTGLFK				-0.0141894	1247.64	624.826	1247.65	624.833	2	11	1.1.1.2609.7	142.576	34854.1	2872.62	143.71	0.8	1779.65
1	258.48	258.48	87.5	NSP14 viral	NSP14 viral	0	99	GAAAAENVTGLFK				-0.0141894	1247.64	624.826	1247.65	624.833	2	17	1.1.1.2622.8	143.326	34854.1	17012.6	143.71	0.8	6979.94
1	258.48	258.48	87.5	NSP14 viral	NSP14 viral	0	99	GAAAAENVTGLFK				-0.0141894	1247.64	624.826	1247.65	624.833	2	10	1.1.1.2627.7	143.605	34854.1	32264.8	143.71	0.8	3342.97
1	258.48	258.48	87.5	NSP14 viral	NSP14 viral	0	99	GAAAAENVTGLFK				-0.0141894	1247.64	624.826	1247.65	624.833	2	17	1.1.1.2640.9	144.365	34854.1	9311.9	143.71	0.8	3884.13
1	258.48	258.48	87.5	NSP14 viral	NSP14 viral	0	99	GAAAAENVTGLFK				-0.0141894	1247.64	624.826	1247.65	624.833	2	9	1.1.1.2644.12	144.585	34854.1	6015.35	143.71	0.8	2106.97
1	258.48	258.48	87.5	NSP14 viral	NSP14 viral	0	99	GAAAAENVTGLFK				-0.0141894	1247.64	624.826	1247.65	624.833	2	13	1.1.1.2645.9	144.638	34854.1	5408.65	143.71	0.8	1802.06
1	258.48	258.48	87.5	NSP14 viral	NSP14 viral	0	99	GAAAAENVTGLFK				-0.0141894	1247.64	624.826	1247.65	624.833	2	17	1.1.1.2659.10	145.447	34854.1	3543.56	143.71	0.8	2031.21
1	258.48	258.48	87.5	NSP14 viral	NSP14 viral	0	99	GAAAAENVTGLFK				-0.0141894	1247.64	624.826	1247.65	624.833	2	12	1.1.1.2663.9	145.67	34854.1	3449.53	143.71	0.8	1570.53
1	258.48	258.48	87.5	NSP14 viral	NSP14 viral	0	99	GAAAAENVTGLFK				-0.0073535	1247.64	624.829	1247.65	624.833	2	9	1.1.1.2673.11	146.253	3462.69	3358.33	146.28	0.34	1658.78
1	258.48	258.48	87.5	NSP14 viral	NSP14 viral	0	99	GAAAAENVTGLFK				-0.0073535	1247.64	624.829	1247.65	624.833	2	16	1.1.1.2677.6	146.482	3462.69	2613.88	146.28	0.34	2111.19
1	258.48	258.48	87.5	NSP14 viral	NSP14 viral	0	99	GAAAAENVTGLFK				-0.00259277	1247.65	624.832	1247.65	624.833	2	14	1.1.1.2736.2	149.667	2871.82	439.15	150.75	0.85	9701.38
1	258.48	258.48	87.5	NSP14 viral	NSP14 viral	0	99	GAAAAENVTGLFK				-0.000151363	1247.65	624.833	1247.65	624.833	2	11	1.1.1.2754.8	150.645	3020.39	2858.48	150.46	0.45	2752.11
1	258.48	258.48	87.5	NSP14 viral	NSP14 viral	0	99	GAAAAENVTGLFK				-0.00417968	1247.65	624.831	1247.65	624.833	2	11	1.1.1.2774.12	151.791	2664.33	2264.73	151.94	0.97	1726.84
1	258.48	258.48	87.5	NSP14 viral	NSP14 viral	0	99	GAAAAENVTGLFK				-0.0102627	1247.64	624.828	1247.65	624.833	2	17	1.1.1.2806.5	153.549	2072.38	1904.31	153.64	0.4	1847.86
1	258.48	258.48	87.5	NSP14 viral	NSP14 viral	0	99	GAAAAENVTGLFK				-0.00183979	1247.65	624.832	1247.65	624.833	2	15	1.1.1.2824.7	154.584	2007.08	1824.41	154.5	0.57	1637.47
1	258.48	258.48	87.5	NSP14 viral	NSP14 viral	0	99	GAAAAENVTGLFK				-0.00843161	1247.64	624.829	1247.65	624.833	2	16	1.1.1.2860.9	156.639	2259.86	2194.63	156.67	0.29	1892.09
1	258.48	258.48	87.5	NSP14 viral	NSP14 viral	0	99	GAAAAENVTGLFK				-0.00782125	1247.64	624.829	1247.65	624.833	2	15	1.1.1.2878.10	157.679	1897.8	1840.8	157.7	0.75	1500.4
1	258.48	258.48	87.5	NSP14 viral	NSP14 viral	0	99	GAAAAENVTGLFK				-0.0030605	1247.65	624.831	1247.65	624.833	2	18	1.1.1.2932.11	160.775	1813.31	1687.19	160.8	0.8	1403.24
1	258.48	258.48	87.5	NSP14 viral	NSP14 viral	0	99	GAAAAENVTGLFK				-0.00342671	1247.65	624.831	1247.65	624.833	2	18	1.1.1.2950.7	161.787	1572.67	1375.71	161.94	0.63	1626.38
1	258.48	258.48	87.5	NSP14 viral	NSP14 viral	0	99	GAAAAENVTGLFK				-0.00245014	1247.65	624.832	1247.65	624.833	2	15	1.1.1.2968.13	162.825	1419.17	1379.16	163.14	0.8	1413.67
1	258.48	258.48	87.5	NSP14 viral	NSP14 viral	0	99	GAAAAENVTGLFK				-0.00257221	1247.65	624.832	1247.65	624.833	2	16	1.1.1.2986.5	163.852	1605.58	1496.65	164.23	1.37	1274.23
1	258.48	258.48	87.5	NSP14 viral	NSP14 viral	0	99	GAAAAENVTGLFK				-0.00476949	1247.65	624.83	1247.65	624.833	2	17	1.1.1.3004.7	164.893	1605.58	1195.14	164.18	0.97	1353.04
1	258.48	258.48	87.5	NSP14 viral	NSP14 viral	0	99	GAAAAENVTGLFK				-0.00398864	1247.65	624.831	1247.65	624.833	2	19	1.1.1.3058.11	167.991	1451.43	1275.93	167.84	0.63	1371.93
1	258.48	258.48	87.5	NSP14 viral	NSP14 viral	0	99	GAAAAENVTGLFK				-0.00398864	1247.65	624.831	1247.65	624.833	2	13	1.1.1.3063.4	168.258	1350.56	1312.14	168.24	0.4	1237.02
1	258.48	258.48	87.5	NSP14 viral	NSP14 viral	0	99	GAAAAENVTGLFK				-0.000570682	1247.65	624.832	1247.65	624.833	2	19	1.1.1.3076.9	169.017	1350.56	1009.9	168.7	0.97	1327.53
1	258.48	258.48	87.5	NSP14 viral	NSP14 viral	0	99	GAAAAENVTGLFK				-0.00667418	1247.64	624.83	1247.65	624.833	2	15	1.1.1.3117.8	171.232	1485.57	1233.39	171.04	0.86	1471.46
1	258.48	258.48	87.5	NSP14 viral	NSP14 viral	0	99	GAAAAENVTGLFK				0.00455625	1247.66	624.835	1247.65	624.833	2	13	1.1.1.3135.6	172.264	1343.38	1134.28	172.12	1.66	1095.01
1	258.48	258.48	87.5	NSP14 viral	NSP14 viral	0	99	GAAAAENVTGLFK				0.00455625	1247.66	624.835	1247.65	624.833	2	17	1.1.1.3135.7	172.269	1343.38	1121.31	172.12	1.66	1209.22
1	258.48	258.48	87.5	NSP14 viral	NSP14 viral	0	99	GAAAAENVTGLFK				-0.00557555	1247.65	624.83	1247.65	624.833	2	9	1.1.1.3153.6	173.287	1317.76	1087.24	173.73	0.75	1114.64
1	258.48	258.48	87.5	NSP14 viral	NSP14 viral	0	99	GAAAAENVTGLFK				-0.00557555	1247.65	624.83	1247.65	624.833	2	13	1.1.1.3153.7	173.291	1317.76	1087.82	173.73	0.75	1231.85
1	258.48	258.48	87.5	NSP14 viral	NSP14 viral	0	99	GAAAAENVTGLFK				-0.00545348	1247.65	624.83	1247.65	624.833	2	13	1.1.1.3171.5	174.316	1190.22	1071.68	174.7	0.98	1069.44
1	258.48	258.48	87.5	NSP14 viral	NSP14 viral	0	99	GAAAAENVTGLFK				-0.00545348	1247.65	624.83	1247.65	624.833	2	12	1.1.1.3171.6	174.32	1190.22	1069.83	174.7	0.98	1148.94
1	258.48	258.48	87.5	NSP14 viral	NSP14 viral	0	99	GAAAAENVTGLFK				-0.00337829	1247.65	624.831	1247.65	624.833	2	14	1.1.1.3189.6	175.352	1325.29	1209.5	175.39	0.46	1167.34
1	258.48	258.48	87.5	NSP14 viral	NSP14 viral	0	99	GAAAAENVTGLFK				-0.00337829	1247.65	624.831	1247.65	624.833	2	12	1.1.1.3191.5	175.464	1325.29	1188.67	175.39	0.46	1093.54
1	258.48	258.48	87.5	NSP14 viral	NSP14 viral	0	99	GAAAAENVTGLFK				-0.000204472	1247.65	624.833	1247.65	624.833	2	14	1.1.1.3207.3	176.371	1068.06	834.78	177.22	1.03	1183.34
1	258.48	258.48	87.5	NSP14 viral	NSP14 viral	0	99	GAAAAENVTGLFK				-0.000204472	1247.65	624.833	1247.65	624.833	2	11	1.1.1.3213.6	176.73	1068.06	880.18	177.22	1.03	973.187
1	258.48	258.48	87.5	NSP14 viral	NSP14 viral	0	99	GAAAAENVTGLFK				-0.00105896	1247.65	624.832	1247.65	624.833	2	14	1.1.1.3225.9	177.414	1096.91	1034.54	177.39	1.14	1097.86
1	258.48	258.48	87.5	NSP14 viral	NSP14 viral	0	99	GAAAAENVTGLFK				-0.00105896	1247.65	624.832	1247.65	624.833	2	11	1.1.1.3234.5	177.919	1096.91	1019.69	177.39	1.14	1023.33
1	258.48	258.48	87.5	NSP14 viral	NSP14 viral	0	99	GAAAAENVTGLFK				-0.00447692	1247.65	624.831	1247.65	624.833	2	17	1.1.1.3243.8	178.451	1186.24	1033.04	178.36	0.4	1126.82
1	258.48	258.48	87.5	NSP14 viral	NSP14 viral	0	99	GAAAAENVTGLFK				-0.00276794	1247.65	624.831	1247.65	624.833	2	13	1.1.1.3253.6	179.014	1022.29	990.23	179.16	0.57	939.302
1	258.48	258.48	87.5	NSP14 viral	NSP14 viral	0	99	GAAAAENVTGLFK				-0.00386657	1247.65	624.831	1247.65	624.833	2	15	1.1.1.3263.3	179.574	1096.83	1008.88	180.08	1.03	1092.04
1	258.48	258.48	87.5	NSP14 viral	NSP14 viral	0	99	GAAAAENVTGLFK				-0.00520934	1247.65	624.83	1247.65	624.833	2	11	1.1.1.3273.8	180.164	1096.83	943.64	180.25	0.52	1031.04
1	258.48	258.48	87.5	NSP14 viral	NSP14 viral	0	99	GAAAAENVTGLFK				-0.00386657	1247.65	624.831	1247.65	624.833	2	15	1.1.1.3283.3	180.724	1243.8	987.72	180.6	0.52	1135.02
1	258.48	258.48	87.5	NSP14 viral	NSP14 viral	0	99	GAAAAENVTGLFK				-0.00716246	1247.64	624.829	1247.65	624.833	2	16	1.1.1.3301.7	181.77	1135.03	822.01	181.57	0.52	1039.21
1	258.48	258.48	87.5	NSP14 viral	NSP14 viral	0	99	GAAAAENVTGLFK				-0.00337829	1247.65	624.831	1247.65	624.833	2	15	1.1.1.3312.6	182.399	1093.79	837.36	182.26	1.03	957.286
1	258.48	258.48	87.5	NSP14 viral	NSP14 viral	0	99	GAAAAENVTGLFK				-0.00337829	1247.65	624.831	1247.65	624.833	2	15	1.1.1.3319.11	182.809	1093.79	829.1	182.26	1.03	1038.83
1	258.48	258.48	87.5	NSP14 viral	NSP14 viral	0	99	GAAAAENVTGLFK				-0.00447692	1247.65	624.831	1247.65	624.833	2	16	1.1.1.3331.4	183.478	1112.06	972.07	184.55	1.83	970.804
1	258.48	258.48	87.5	NSP14 viral	NSP14 viral	0	99	GAAAAENVTGLFK				-0.00447692	1247.65	624.831	1247.65	624.833	2	17	1.1.1.3337.5	183.83	1112.06	940.47	184.55	1.83	1111.71
1	258.48	258.48	87.5	NSP14 viral	NSP14 viral	0	99	GAAAAENVTGLFK				-0.00447692	1247.65	624.831	1247.65	624.833	2	11	1.1.1.3351.10	184.639	1112.06	954.15	184.55	1.83	918.726
1	258.48	258.48	87.5	NSP14 viral	NSP14 viral	0	99	GAAAAENVTGLFK				-0.00447692	1247.65	624.831	1247.65	624.833	2	17	1.1.1.3355.6	184.871	1112.06	777.27	184.55	1.83	1125.41
1	258.48	258.48	87.5	NSP14 viral	NSP14 viral	0	99	GAAAAENVTGLFK				-0.00606383	1247.65	624.83	1247.65	624.833	2	14	1.1.1.3373.10	185.889	998.98	919.09	185.81	1.03	1033.53
1	258.48	258.48	87.5	NSP14 viral	NSP14 viral	0	99	GAAAAENVTGLFK				-0.00447692	1247.65	624.831	1247.65	624.833	2	15	1.1.1.3392.5	186.973	851.98	748.58	187.06	0.74	1170.02
1	258.48	258.48	87.5	NSP14 viral	NSP14 viral	0	99	GAAAAENVTGLFK				0.000405877	1247.65	624.833	1247.65	624.833	2	14	1.1.1.3401.6	187.491	999.4	949.93	187.69	1.2	988.605
1	258.48	258.48	87.5	NSP14 viral	NSP14 viral	0	99	GAAAAENVTGLFK				-0.00166931	1247.65	624.832	1247.65	624.833	2	14	1.1.1.3410.4	187.991	960.83	947.05	188.09	0.4	1039.41
1	258.48	258.48	87.5	NSP14 viral	NSP14 viral	0	99	GAAAAENVTGLFK				0.00211331	1247.65	624.834	1247.65	624.833	2	17	2.1.1.2213.7	114.932	3496.88	2900.29	115.13	0.74	2511.91
1	258.48	258.48	87.5	NSP14 viral	NSP14 viral	0	99	GAAAAENVTGLFK				0.00211331	1247.65	624.834	1247.65	624.833	2	15	2.1.1.2216.11	115.103	3496.88	3439.48	115.13	0.74	2380.12
1	258.48	258.48	87.5	NSP14 viral	NSP14 viral	0	99	GAAAAENVTGLFK				-0.000450171	1247.65	624.833	1247.65	624.833	2	20	2.1.1.2245.9	116.768	1175174	563893	117.05	0.62	43772.5
1	258.48	258.48	87.5	NSP14 viral	NSP14 viral	0	99	GAAAAENVTGLFK				-5.05591e-05	1247.65	416.891	1247.65	416.891	3	21	2.1.1.2246.2	116.796	54430.5	36126	117	0.68	27941.2
1	258.48	258.48	87.5	NSP14 viral	NSP14 viral	0	99	GAAAAENVTGLFK	Cation:Na(E)@6			-0.00270617	1269.63	635.822	1269.63	635.824	2	17	2.1.1.2261.2	117.168	3597.26	3548.68	117.17	0.3	3031.11
1	258.48	258.48	87.5	NSP14 viral	NSP14 viral	0	99	GAAAAENVTGLFK				-0.000450171	1247.65	624.833	1247.65	624.833	2	23	2.1.1.2263.3	117.28	1175174	961586	117.05	0.62	263573
1	258.48	258.48	87.5	NSP14 viral	NSP14 viral	0	99	GAAAAENVTGLFK				-0.000450171	1247.65	624.833	1247.65	624.833	2	23	2.1.1.2275.4	117.814	1175174	189668	117.05	0.62	125831
1	258.48	258.48	87.5	NSP14 viral	NSP14 viral	0	99	GAAAAENVTGLFK				-0.000450171	1247.65	624.833	1247.65	624.833	2	21	2.1.1.2275.5	117.819	1175174	186298	117.05	0.62	18793.6
1	258.48	258.48	87.5	NSP14 viral	NSP14 viral	0	99	GAAAAENVTGLFK				-5.05591e-05	1247.65	416.891	1247.65	416.891	3	17	2.1.1.2276.2	117.863	54430.5	9176.57	117	0.68	6298.87
1	258.48	258.48	87.5	NSP14 viral	NSP14 viral	0	99	GAAAAENVTGLFK				-5.05591e-05	1247.65	416.891	1247.65	416.891	3	15	2.1.1.2277.3	117.921	54430.5	7517.69	117	0.68	6921.3
1	258.48	258.48	87.5	NSP14 viral	NSP14 viral	0	99	GAAAAENVTGLFK				-5.05591e-05	1247.65	416.891	1247.65	416.891	3	15	2.1.1.2279.3	118.035	54430.5	5117.18	117	0.68	6291.35
1	258.48	258.48	87.5	NSP14 viral	NSP14 viral	0	99	GAAAAENVTGLFK				-5.05591e-05	1247.65	416.891	1247.65	416.891	3	14	2.1.1.2280.3	118.093	54430.5	4472.29	117	0.68	5767.72
1	258.48	258.48	87.5	NSP14 viral	NSP14 viral	0	99	GAAAAENVTGLFK				-5.05591e-05	1247.65	416.891	1247.65	416.891	3	15	2.1.1.2281.2	118.148	54430.5	4120.31	117	0.68	4614.54
1	258.48	258.48	87.5	NSP14 viral	NSP14 viral	0	99	GAAAAENVTGLFK				-0.000450171	1247.65	624.833	1247.65	624.833	2	22	2.1.1.2283.14	118.304	1175174	57663.4	117.05	0.62	14928.5
1	258.48	258.48	87.5	NSP14 viral	NSP14 viral	0	99	GAAAAENVTGLFK				-5.05591e-05	1247.65	416.891	1247.65	416.891	3	11	2.1.1.2284.2	118.319	54430.5	2894.64	117	0.68	4524.34
1	258.48	258.48	87.5	NSP14 viral	NSP14 viral	0	99	GAAAAENVTGLFK				-0.000450171	1247.65	624.833	1247.65	624.833	2	22	2.1.1.2293.6	118.851	1175174	33350.8	117.05	0.62	22509.3
1	258.48	258.48	87.5	NSP14 viral	NSP14 viral	0	99	GAAAAENVTGLFK				-0.000450171	1247.65	624.833	1247.65	624.833	2	14	2.1.1.2295.14	118.975	1175174	32549	117.05	0.62	3269.68
1	258.48	258.48	87.5	NSP14 viral	NSP14 viral	0	99	GAAAAENVTGLFK				-0.000450171	1247.65	624.833	1247.65	624.833	2	20	2.1.1.2301.12	119.321	1175174	28046.9	117.05	0.62	6485.3
1	258.48	258.48	87.5	NSP14 viral	NSP14 viral	0	99	GAAAAENVTGLFK				-0.000450171	1247.65	624.833	1247.65	624.833	2	21	2.1.1.2311.14	119.88	1175174	22447.5	117.05	0.62	9017.44
1	258.48	258.48	87.5	NSP14 viral	NSP14 viral	0	99	GAAAAENVTGLFK	Deamidated(N)@7			0.0163921	1248.65	625.333	1248.64	625.325	2	14	2.1.1.2314.10	120.05	8064.71	7984.57	120.2	0.34	2465.54
1	258.48	258.48	87.5	NSP14 viral	NSP14 viral	0	99	GAAAAENVTGLFK				-0.00179295	1247.65	624.832	1247.65	624.833	2	21	2.1.1.2329.5	120.904	18998.9	18217.7	120.83	0.85	9408.28
1	258.48	258.48	87.5	NSP14 viral	NSP14 viral	0	99	GAAAAENVTGLFK				-0.00179295	1247.65	624.832	1247.65	624.833	2	20	2.1.1.2338.10	121.423	18998.9	12355.7	120.83	0.85	4184.15
1	258.48	258.48	87.5	NSP14 viral	NSP14 viral	0	99	GAAAAENVTGLFK				-0.00362401	1247.65	624.831	1247.65	624.833	2	21	2.1.1.2347.5	121.949	12723.4	6043.43	123.2	2.5	8371.58
1	258.48	258.48	87.5	NSP14 viral	NSP14 viral	0	99	GAAAAENVTGLFK				-0.00362401	1247.65	624.831	1247.65	624.833	2	21	2.1.1.2356.2	122.415	12723.4	11461.6	123.2	2.5	3717.28
1	258.48	258.48	87.5	NSP14 viral	NSP14 viral	0	99	GAAAAENVTGLFK	Deamidated(N)@7			0.0077251	1248.64	625.329	1248.64	625.325	2	9	2.1.1.2362.12	122.762	7263.25	5978.19	122.91	0.97	2382.68
1	258.48	258.48	87.5	NSP14 viral	NSP14 viral	0	99	GAAAAENVTGLFK				-0.00362401	1247.65	624.831	1247.65	624.833	2	21	2.1.1.2365.14	122.938	12723.4	10956.6	123.2	2.5	5970.58
1	258.48	258.48	87.5	NSP14 viral	NSP14 viral	0	99	GAAAAENVTGLFK				-0.00423436	1247.65	624.831	1247.65	624.833	2	19	2.1.1.2383.12	123.972	8400.01	7346.54	123.83	0.34	4227.85
1	258.48	258.48	87.5	NSP14 viral	NSP14 viral	0	99	GAAAAENVTGLFK				-0.00362401	1247.65	624.831	1247.65	624.833	2	19	2.1.1.2401.8	124.982	12723.4	6272.59	123.2	2.5	2975.85
1	258.48	258.48	87.5	NSP14 viral	NSP14 viral	0	99	GAAAAENVTGLFK				-0.00362401	1247.65	624.831	1247.65	624.833	2	20	2.1.1.2403.5	125.125	6591.82	6548.75	125.14	0.28	3035.63
1	258.48	258.48	87.5	NSP14 viral	NSP14 viral	0	99	GAAAAENVTGLFK				-0.00337987	1247.65	624.831	1247.65	624.833	2	17	2.1.1.2419.17	126.016	5000.32	4853.56	126.16	0.68	2298.08
1	258.48	258.48	87.5	NSP14 viral	NSP14 viral	0	99	GAAAAENVTGLFK				-0.00337987	1247.65	624.831	1247.65	624.833	2	17	2.1.1.2421.15	126.127	5000.32	4736.83	126.16	0.68	1906.17
1	258.48	258.48	87.5	NSP14 viral	NSP14 viral	0	99	GAAAAENVTGLFK				-0.00386815	1247.65	624.831	1247.65	624.833	2	19	2.1.1.2437.9	127.043	4233.9	3762.45	126.73	0.57	2205.42
1	258.48	258.48	87.5	NSP14 viral	NSP14 viral	0	99	GAAAAENVTGLFK				-0.00386815	1247.65	624.831	1247.65	624.833	2	18	2.1.1.2455.11	128.071	3600.58	3245.27	127.87	0.63	2020.91
1	258.48	258.48	87.5	NSP14 viral	NSP14 viral	0	99	GAAAAENVTGLFK				-0.00386815	1247.65	624.831	1247.65	624.833	2	17	2.1.1.2458.6	128.246	3600.58	3077.61	127.87	0.63	1859.05
1	258.48	258.48	87.5	NSP14 viral	NSP14 viral	0	99	GAAAAENVTGLFK				-0.0024033	1247.65	624.832	1247.65	624.833	2	18	2.1.1.2473.6	129.085	3107.8	3076.26	129.12	0.68	2036.71
1	258.48	258.48	87.5	NSP14 viral	NSP14 viral	0	99	GAAAAENVTGLFK				-0.0024033	1247.65	624.832	1247.65	624.833	2	18	2.1.1.2476.8	129.27	3107.8	2692.09	129.12	0.68	1998.2
1	258.48	258.48	87.5	NSP14 viral	NSP14 viral	0	99	GAAAAENVTGLFK				-0.000694312	1247.65	624.832	1247.65	624.833	2	16	2.1.1.2494.10	130.298	2379	2246.57	130.38	0.46	1675.18
1	258.48	258.48	87.5	NSP14 viral	NSP14 viral	0	99	GAAAAENVTGLFK				-0.0044785	1247.65	624.831	1247.65	624.833	2	14	2.1.1.2509.13	131.148	2016.87	1943.33	131.07	0.63	1711.78
1	258.48	258.48	87.5	NSP14 viral	NSP14 viral	0	99	GAAAAENVTGLFK				-0.00399022	1247.65	624.831	1247.65	624.833	2	14	2.1.1.2535.6	131.994	2231.31	1617.4	132.26	0.74	1602.98
1	258.48	258.48	87.5	NSP14 viral	NSP14 viral	0	99	GAAAAENVTGLFK				-0.00399022	1247.65	624.831	1247.65	624.833	2	13	2.1.1.2538.12	132.167	2231.31	1823.47	132.26	0.74	1664.25
1	258.48	258.48	87.5	NSP14 viral	NSP14 viral	0	99	GAAAAENVTGLFK				0.00420711	1247.66	624.835	1247.65	624.833	2	16	3.1.1.2149.11	114.68	4601.35	2890.57	114.94	0.8	3036.97
1	258.48	258.48	87.5	NSP14 viral	NSP14 viral	0	99	GAAAAENVTGLFK				0.00420711	1247.66	624.835	1247.65	624.833	2	16	3.1.1.2162.4	115.41	4601.35	2252.39	114.94	0.8	3830.32
1	258.48	258.48	87.5	NSP14 viral	NSP14 viral	0	99	GAAAAENVTGLFK				0.00420711	1247.66	624.835	1247.65	624.833	2	11	3.1.1.2167.10	115.715	4601.35	1006.27	114.94	0.8	2557.24
1	258.48	258.48	87.5	NSP14 viral	NSP14 viral	0	99	GAAAAENVTGLFK				-0.00275094	1247.65	624.831	1247.65	624.833	2	19	3.1.1.2180.5	116.442	1765226	20759.1	117.12	0.68	5541.44
1	258.48	258.48	87.5	NSP14 viral	NSP14 viral	0	99	GAAAAENVTGLFK				-0.00275094	1247.65	624.831	1247.65	624.833	2	22	3.1.1.2185.11	116.747	1765226	596941	117.12	0.68	385118
1	258.48	258.48	87.5	NSP14 viral	NSP14 viral	0	99	GAAAAENVTGLFK	Deamidated(N)@7			0.00930625	1248.64	417.222	1248.64	417.219	3	14	3.1.1.2186.2	116.773	19394.5	8933.36	116.94	0.8	20591.3
1	258.48	258.48	87.5	NSP14 viral	NSP14 viral	0	99	GAAAAENVTGLFK				-0.00275094	1247.65	624.831	1247.65	624.833	2	13	3.1.1.2196.3	117.263	1765226	1486175	117.12	0.68	12383.9
1	258.48	258.48	87.5	NSP14 viral	NSP14 viral	0	99	GAAAAENVTGLFK				-0.00275094	1247.65	624.831	1247.65	624.833	2	23	3.1.1.2200.4	117.504	1765226	915436	117.12	0.68	283778
1	258.48	258.48	87.5	NSP14 viral	NSP14 viral	0	99	GAAAAENVTGLFK	Cation:Na(E)@6			-0.00959579	1269.62	635.819	1269.63	635.824	2	14	3.1.1.2203.3	117.656	2120.23	1497.28	117.57	0.45	2444.98
1	258.48	258.48	87.5	NSP14 viral	NSP14 viral	0	99	GAAAAENVTGLFK				-0.00275094	1247.65	624.831	1247.65	624.833	2	23	3.1.1.2205.4	117.765	1765226	428795	117.12	0.68	304685
1	258.48	258.48	87.5	NSP14 viral	NSP14 viral	0	99	GAAAAENVTGLFK	Deamidated(N)@7			0.00930625	1248.64	417.222	1248.64	417.219	3	14	3.1.1.2208.2	117.907	19394.5	2874.7	116.94	0.8	9798.3
1	258.48	258.48	87.5	NSP14 viral	NSP14 viral	0	99	GAAAAENVTGLFK				-0.00275094	1247.65	624.831	1247.65	624.833	2	18	3.1.1.2208.7	117.924	1765226	244077	117.12	0.68	24022.4
1	258.48	258.48	87.5	NSP14 viral	NSP14 viral	0	99	GAAAAENVTGLFK	Deamidated(N)@7			0.00930625	1248.64	417.222	1248.64	417.219	3	13	3.1.1.2212.2	118.133	19394.5	1663.26	116.94	0.8	5762.83
1	258.48	258.48	87.5	NSP14 viral	NSP14 viral	0	99	GAAAAENVTGLFK				-0.00275094	1247.65	624.831	1247.65	624.833	2	22	3.1.1.2223.10	118.789	1765226	54351	117.12	0.68	12819
1	258.48	258.48	87.5	NSP14 viral	NSP14 viral	0	99	GAAAAENVTGLFK				-0.00275094	1247.65	624.831	1247.65	624.833	2	22	3.1.1.2223.11	118.792	1765226	54314.5	117.12	0.68	34776.4
1	258.48	258.48	87.5	NSP14 viral	NSP14 viral	0	99	GAAAAENVTGLFK				-0.00275094	1247.65	624.831	1247.65	624.833	2	17	3.1.1.2227.10	119.011	1765226	45867.4	117.12	0.68	4658.39
1	258.48	258.48	87.5	NSP14 viral	NSP14 viral	0	99	GAAAAENVTGLFK				-0.00275094	1247.65	624.831	1247.65	624.833	2	21	3.1.1.2241.7	119.812	1765226	35112.8	117.12	0.68	23179.5
1	258.48	258.48	87.5	NSP14 viral	NSP14 viral	0	99	GAAAAENVTGLFK				-0.00275094	1247.65	624.831	1247.65	624.833	2	9	3.1.1.2245.14	120.037	1765226	32152.3	117.12	0.68	3149.25
1	258.48	258.48	87.5	NSP14 viral	NSP14 viral	0	99	GAAAAENVTGLFK				-0.00275094	1247.65	624.831	1247.65	624.833	2	20	3.1.1.2251.13	120.385	1765226	28605.4	117.12	0.68	9346.77
1	258.48	258.48	87.5	NSP14 viral	NSP14 viral	0	99	GAAAAENVTGLFK				-0.00470407	1247.65	624.83	1247.65	624.833	2	22	3.1.1.2259.9	120.848	27620	25288.3	121.04	0.68	15711
1	258.48	258.48	87.5	NSP14 viral	NSP14 viral	0	99	GAAAAENVTGLFK	Deamidated(N)@7			0.0150702	1248.65	625.332	1248.64	625.325	2	16	3.1.1.2263.8	121.076	8851.04	7921.1	120.92	0.51	8339.1
1	258.48	258.48	87.5	NSP14 viral	NSP14 viral	0	99	GAAAAENVTGLFK				-0.00641307	1247.64	624.83	1247.65	624.833	2	22	3.1.1.2278.3	121.881	17337.9	9536.53	123.25	2.45	16092.3
1	258.48	258.48	87.5	NSP14 viral	NSP14 viral	0	99	GAAAAENVTGLFK				-0.00641307	1247.64	624.83	1247.65	624.833	2	22	3.1.1.2291.4	122.561	17337.9	15998.8	123.25	2.45	7286.91
1	258.48	258.48	87.5	NSP14 viral	NSP14 viral	0	99	GAAAAENVTGLFK				-0.00641307	1247.64	624.83	1247.65	624.833	2	21	3.1.1.2297.16	122.875	17337.9	14735	123.25	2.45	6984.91
1	258.48	258.48	87.5	NSP14 viral	NSP14 viral	0	99	GAAAAENVTGLFK	Deamidated(N)@7			0.00408379	1248.64	625.327	1248.64	625.325	2	12	3.1.1.2299.7	122.974	10856.8	9372.39	122.85	1.36	2559.91
1	258.48	258.48	87.5	NSP14 viral	NSP14 viral	0	99	GAAAAENVTGLFK				-0.00641307	1247.64	624.83	1247.65	624.833	2	19	3.1.1.2313.9	123.785	17337.9	11332.9	123.25	2.45	5078.31
1	258.48	258.48	87.5	NSP14 viral	NSP14 viral	0	99	GAAAAENVTGLFK				-0.00641307	1247.64	624.83	1247.65	624.833	2	19	3.1.1.2315.12	123.906	17337.9	11297.4	123.25	2.45	7550.68
1	258.48	258.48	87.5	NSP14 viral	NSP14 viral	0	99	GAAAAENVTGLFK				-0.00807372	1247.64	624.829	1247.65	624.833	2	18	3.1.1.2327.12	124.579	17337.9	9147.6	123.25	2.45	4089.52
1	258.48	258.48	87.5	NSP14 viral	NSP14 viral	0	99	GAAAAENVTGLFK				-0.00807372	1247.64	624.829	1247.65	624.833	2	20	3.1.1.2333.8	124.921	17337.9	7707.88	123.25	2.45	4805.89
1	258.48	258.48	87.5	NSP14 viral	NSP14 viral	0	99	GAAAAENVTGLFK	Deamidated(N)@7			0.00815505	1248.64	625.329	1248.64	625.325	2	15	3.1.1.2351.17	125.948	6254.26	3169.66	125.64	0.91	3578.17
1	258.48	258.48	87.5	NSP14 viral	NSP14 viral	0	99	GAAAAENVTGLFK				-0.00416747	1247.65	624.831	1247.65	624.833	2	17	3.1.1.2368.8	126.915	6208.12	5533.96	126.83	0.4	2816.25
1	258.48	258.48	87.5	NSP14 viral	NSP14 viral	0	99	GAAAAENVTGLFK				-0.00416747	1247.65	624.831	1247.65	624.833	2	19	3.1.1.2369.6	126.981	6208.12	5116.19	126.83	0.4	3994.11
1	258.48	258.48	87.5	NSP14 viral	NSP14 viral	0	99	GAAAAENVTGLFK	Deamidated(N)@7			0.0129158	1248.65	625.331	1248.64	625.325	2	14	3.1.1.2387.12	128.004	2293.41	2202.11	127.86	0.74	3078.47
1	258.48	258.48	87.5	NSP14 viral	NSP14 viral	0	99	GAAAAENVTGLFK				-0.00477783	1247.65	624.83	1247.65	624.833	2	19	3.1.1.2405.6	129.016	4523.12	4271.74	128.88	0.62	2748.32
1	258.48	258.48	87.5	NSP14 viral	NSP14 viral	0	99	GAAAAENVTGLFK				-0.00477783	1247.65	624.83	1247.65	624.833	2	18	3.1.1.2405.7	129.021	4523.12	4267.42	128.88	0.62	2614.12
1	258.48	258.48	87.5	NSP14 viral	NSP14 viral	0	99	GAAAAENVTGLFK				-0.00465576	1247.65	624.83	1247.65	624.833	2	13	3.1.1.2423.11	130.053	3541.29	3385.12	130.08	0.4	2163.28
1	258.48	258.48	87.5	NSP14 viral	NSP14 viral	0	99	GAAAAENVTGLFK				-0.00465576	1247.65	624.83	1247.65	624.833	2	16	3.1.1.2423.12	130.056	3541.29	3378.6	130.08	0.4	2325.89
1	258.48	258.48	87.5	NSP14 viral	NSP14 viral	0	99	GAAAAENVTGLFK				-0.00624267	1247.64	624.83	1247.65	624.833	2	13	3.1.1.2441.8	131.063	3169.77	2661.34	130.53	0.86	2206.48
1	258.48	258.48	87.5	NSP14 viral	NSP14 viral	0	99	GAAAAENVTGLFK				-0.00624267	1247.64	624.83	1247.65	624.833	2	16	3.1.1.2441.9	131.064	3169.77	2647.37	130.53	0.86	2079.38
1	258.48	258.48	87.5	NSP14 viral	NSP14 viral	0	99	GAAAAENVTGLFK				-0.00966064	1247.64	624.828	1247.65	624.833	2	13	3.1.1.2466.14	132.123	2775.28	2426.94	132.44	0.68	1850.35
1	258.48	258.48	87.5	NSP14 viral	NSP14 viral	0	99	GAAAAENVTGLFK				-0.00966064	1247.64	624.828	1247.65	624.833	2	19	3.1.1.2466.15	132.125	2775.28	2423.15	132.44	0.68	2060.17
1	258.48	258.48	87.5	NSP14 viral	NSP14 viral	0	99	GAAAAENVTGLFK				-0.00587646	1247.65	624.83	1247.65	624.833	2	16	3.1.1.2484.9	133.143	2062.29	1947.87	133.24	0.29	2028.57
1	258.48	258.48	87.5	NSP14 viral	NSP14 viral	0	99	GAAAAENVTGLFK				-0.00258056	1247.65	624.832	1247.65	624.833	2	17	3.1.1.2502.14	134.189	2342.96	2334.81	134.21	0.63	1917.39
1	258.48	258.48	87.5	NSP14 viral	NSP14 viral	0	99	GAAAAENVTGLFK				-0.00306884	1247.65	624.831	1247.65	624.833	2	12	3.1.1.2520.10	135.195	1625.97	1545.67	135.18	0.51	2345.19
1	258.48	258.48	87.5	NSP14 viral	NSP14 viral	0	99	GAAAAENVTGLFK				-0.00843994	1247.64	624.829	1247.65	624.833	2	15	3.1.1.2554.4	137.05	1856.94	966.46	137.44	0.57	2433.93
1	258.48	258.48	87.5	NSP14 viral	NSP14 viral	0	99	GAAAAENVTGLFK				-0.00746337	1247.64	624.829	1247.65	624.833	2	12	3.1.1.2572.8	138.075	1790.51	1437.92	137.72	0.57	2376.79
1	258.48	258.48	87.5	NSP14 viral	NSP14 viral	0	99	GAAAAENVTGLFK				-0.0040454	1247.65	624.831	1247.65	624.833	2	15	3.1.1.2593.4	139.211	1200.17	527.16	140.27	1.02	2348.1
1	258.48	258.48	87.5	NSP14 viral	NSP14 viral	0	99	GAAAAENVTGLFK				-0.0040454	1247.65	624.831	1247.65	624.833	2	13	3.1.1.2599.12	139.551	1200.17	646.01	140.27	1.02	1909.06
1	258.48	258.48	87.5	NSP14 viral	NSP14 viral	0	99	GAAAAENVTGLFK				-0.00465576	1247.65	624.83	1247.65	624.833	2	12	3.1.1.2617.10	140.571	1184.76	1105.36	140.61	0.34	1778.89
1	258.48	258.48	87.5	NSP14 viral	NSP14 viral	0	99	GAAAAENVTGLFK				0.001319	1247.65	624.833	1247.65	624.833	2	20	1.1.1.2113.11	114.884	10432.5	10398.6	114.92	0.91	5626.01
1	258.48	258.48	87.5	NSP14 viral	NSP14 viral	0	99	GAAAAENVTGLFK				0.001319	1247.65	624.833	1247.65	624.833	2	16	1.1.1.2122.17	115.404	10432.5	4695.01	114.92	0.91	3067.51
1	258.48	258.48	87.5	NSP14 viral	NSP14 viral	0	99	GAAAAENVTGLFK				0.00156314	1247.65	624.834	1247.65	624.833	2	18	1.1.1.2131.9	115.906	3693739	19928	116.4	0.84	4391.82
1	258.48	258.48	87.5	NSP14 viral	NSP14 viral	0	99	GAAAAENVTGLFK				7.97959e-05	1247.65	416.891	1247.65	416.891	3	19	1.1.1.2134.4	116.07	150278	23471.1	116.4	0.62	9000.84
1	258.48	258.48	87.5	NSP14 viral	NSP14 viral	0	99	GAAAAENVTGLFK				7.97959e-05	1247.65	416.891	1247.65	416.891	3	19	1.1.1.2135.2	116.124	150278	53506.1	116.4	0.62	26447
1	258.48	258.48	87.5	NSP14 viral	NSP14 viral	0	99	GAAAAENVTGLFK	Cation:Na(E)@6			-0.00400169	1269.63	635.822	1269.63	635.824	2	22	1.1.1.2139.4	116.396	7353.16	6822.01	116.23	0.28	11173.3
1	258.48	258.48	87.5	NSP14 viral	NSP14 viral	0	99	GAAAAENVTGLFK				-0.000286416	1247.65	416.891	1247.65	416.891	3	21	1.1.1.2147.2	116.812	103573	97909.6	116.91	0.62	113878
1	258.48	258.48	87.5	NSP14 viral	NSP14 viral	0	99	GAAAAENVTGLFK				-0.000286416	1247.65	416.891	1247.65	416.891	3	21	1.1.1.2151.2	117.038	103573	77450.2	116.91	0.62	86740.1
1	258.48	258.48	87.5	NSP14 viral	NSP14 viral	0	99	GAAAAENVTGLFK				-0.000286416	1247.65	416.891	1247.65	416.891	3	21	1.1.1.2152.2	117.089	103573	78345.4	116.91	0.62	76007.9
1	258.48	258.48	87.5	NSP14 viral	NSP14 viral	0	99	GAAAAENVTGLFK				-0.000286416	1247.65	416.891	1247.65	416.891	3	21	1.1.1.2155.3	117.269	103573	50431.8	116.91	0.62	55542.7
1	258.48	258.48	87.5	NSP14 viral	NSP14 viral	0	99	GAAAAENVTGLFK				-0.000286416	1247.65	416.891	1247.65	416.891	3	20	1.1.1.2159.2	117.482	103573	42383.2	116.91	0.62	34317.2
1	258.48	258.48	87.5	NSP14 viral	NSP14 viral	0	99	GAAAAENVTGLFK				-0.000286416	1247.65	416.891	1247.65	416.891	3	20	1.1.1.2162.2	117.645	103573	28399.4	116.91	0.62	20130.3
1	258.48	258.48	87.5	NSP14 viral	NSP14 viral	0	99	GAAAAENVTGLFK				-0.000286416	1247.65	416.891	1247.65	416.891	3	17	1.1.1.2163.2	117.697	103573	25983.3	116.91	0.62	12176.8
1	258.48	258.48	87.5	NSP14 viral	NSP14 viral	0	99	GAAAAENVTGLFK				-0.000286416	1247.65	416.891	1247.65	416.891	3	19	1.1.1.2165.2	117.809	103573	20657.5	116.91	0.62	8460.3
1	258.48	258.48	87.5	NSP14 viral	NSP14 viral	0	99	GAAAAENVTGLFK				0.00156314	1247.65	624.834	1247.65	624.833	2	23	1.1.1.2169.6	118.083	3693739	238522	116.4	0.84	72285.8
1	258.48	258.48	87.5	NSP14 viral	NSP14 viral	0	99	GAAAAENVTGLFK				-0.000286416	1247.65	416.891	1247.65	416.891	3	19	1.1.1.2171.2	118.157	103573	10619	116.91	0.62	9912.18
1	258.48	258.48	87.5	NSP14 viral	NSP14 viral	0	99	GAAAAENVTGLFK				0.00156314	1247.65	624.834	1247.65	624.833	2	22	1.1.1.2176.8	118.451	3693739	151375	116.4	0.84	99319.8
1	258.48	258.48	87.5	NSP14 viral	NSP14 viral	0	99	GAAAAENVTGLFK				-0.000286416	1247.65	416.891	1247.65	416.891	3	17	1.1.1.2179.2	118.6	103573	6816.38	116.91	0.62	4818.83
1	258.48	258.48	87.5	NSP14 viral	NSP14 viral	0	99	GAAAAENVTGLFK				-0.000286416	1247.65	416.891	1247.65	416.891	3	16	1.1.1.2180.2	118.657	103573	6829.33	116.91	0.62	4690.74
1	258.48	258.48	87.5	NSP14 viral	NSP14 viral	0	99	GAAAAENVTGLFK				-0.00202592	1247.65	416.89	1247.65	416.891	3	17	1.1.1.2183.2	118.829	6677.84	6486.42	118.94	0.4	4461.84
1	258.48	258.48	87.5	NSP14 viral	NSP14 viral	0	99	GAAAAENVTGLFK				-0.0049066	1247.65	624.83	1247.65	624.833	2	22	1.1.1.2187.9	119.082	104358	103910	120.08	1.31	31192.3
1	258.48	258.48	87.5	NSP14 viral	NSP14 viral	0	99	GAAAAENVTGLFK				-0.0049066	1247.65	624.83	1247.65	624.833	2	22	1.1.1.2194.11	119.473	104358	91650.2	120.08	1.31	51078.3
1	258.48	258.48	87.5	NSP14 viral	NSP14 viral	0	99	GAAAAENVTGLFK				-0.0049066	1247.65	624.83	1247.65	624.833	2	22	1.1.1.2212.4	120.509	90340.2	59858.5	120.08	1.24	80247.2
1	258.48	258.48	87.5	NSP14 viral	NSP14 viral	0	99	GAAAAENVTGLFK				-0.00722594	1247.64	624.829	1247.65	624.833	2	23	1.1.1.2230.4	121.518	52209.3	41919.1	122.77	2.7	33665.5
1	258.48	258.48	87.5	NSP14 viral	NSP14 viral	0	99	GAAAAENVTGLFK				-0.00722594	1247.64	624.829	1247.65	624.833	2	22	1.1.1.2248.5	122.53	52209.3	51543.3	122.77	2.7	50299.5
1	258.48	258.48	87.5	NSP14 viral	NSP14 viral	0	99	GAAAAENVTGLFK				-0.00722594	1247.64	624.829	1247.65	624.833	2	20	1.1.1.2250.8	122.637	52209.3	48942.5	122.77	2.7	26387.9
1	258.48	258.48	87.5	NSP14 viral	NSP14 viral	0	99	GAAAAENVTGLFK				-0.00722594	1247.64	624.829	1247.65	624.833	2	22	1.1.1.2267.9	123.582	52209.3	33368.7	122.77	2.7	25518.3
1	258.48	258.48	87.5	NSP14 viral	NSP14 viral	0	99	GAAAAENVTGLFK				-0.00722594	1247.64	624.829	1247.65	624.833	2	20	1.1.1.2275.11	124.044	52209.3	30265.4	122.77	2.7	11658
1	258.48	258.48	87.5	NSP14 viral	NSP14 viral	0	99	GAAAAENVTGLFK				-0.00722594	1247.64	624.829	1247.65	624.833	2	21	1.1.1.2288.16	124.782	52209.3	23720.2	122.77	2.7	12607.4
1	258.48	258.48	87.5	NSP14 viral	NSP14 viral	0	99	GAAAAENVTGLFK	Deamidated(N)@7			0.0147427	1248.65	625.332	1248.64	625.325	2	19	1.1.1.2331.8	127.215	6320.06	6089.44	127.19	0.68	4151.99
1	258.48	258.48	87.5	NSP14 viral	NSP14 viral	0	99	GAAAAENVTGLFK				-0.00270933	1247.65	624.831	1247.65	624.833	2	21	1.1.1.2342.3	127.849	14431.7	5689.63	127.53	0.34	9394.95
1	258.48	258.48	87.5	NSP14 viral	NSP14 viral	0	99	GAAAAENVTGLFK				-0.0028314	1247.65	624.831	1247.65	624.833	2	22	1.1.1.2361.3	128.882	11467.2	9356.07	129.29	0.91	9536.96
1	258.48	258.48	87.5	NSP14 viral	NSP14 viral	0	99	GAAAAENVTGLFK				-0.0028314	1247.65	624.831	1247.65	624.833	2	20	1.1.1.2367.6	129.148	11467.2	11012.9	129.29	0.91	5156.89
1	258.48	258.48	87.5	NSP14 viral	NSP14 viral	0	99	GAAAAENVTGLFK				-0.00270933	1247.65	624.831	1247.65	624.833	2	22	1.1.1.2380.6	129.88	11419.6	10014.8	129.57	1.03	5150.99
1	258.48	258.48	87.5	NSP14 viral	NSP14 viral	0	99	GAAAAENVTGLFK				-0.0028314	1247.65	624.831	1247.65	624.833	2	18	1.1.1.2385.13	130.164	9641.53	9434.72	130.14	0.4	3276.49
1	258.48	258.48	87.5	NSP14 viral	NSP14 viral	0	99	GAAAAENVTGLFK				-0.00112241	1247.65	624.832	1247.65	624.833	2	20	1.1.1.2398.10	130.902	8890.28	7891.51	130.71	0.74	3907.6
1	258.48	258.48	87.5	NSP14 viral	NSP14 viral	0	99	GAAAAENVTGLFK				-0.00307554	1247.65	624.831	1247.65	624.833	2	19	1.1.1.2414.5	131.683	8671.28	7421.9	131.97	0.57	3972.38
1	258.48	258.48	87.5	NSP14 viral	NSP14 viral	0	99	GAAAAENVTGLFK				-0.00307554	1247.65	624.831	1247.65	624.833	2	19	1.1.1.2419.13	131.935	8671.28	8235.52	131.97	0.57	2972.32
1	258.48	258.48	87.5	NSP14 viral	NSP14 viral	0	99	GAAAAENVTGLFK	Deamidated(N)@7			0.0120572	1248.65	625.331	1248.64	625.325	2	16	1.1.1.2428.11	132.446	3053.08	3024.58	132.43	0.52	2522.6
1	258.48	258.48	87.5	NSP14 viral	NSP14 viral	0	99	GAAAAENVTGLFK	Formyl@N-term			-0.00265752	1275.64	638.829	1275.65	638.83	2	21	1.1.1.2782.14	152.254	21327	20256.6	152.4	0.68	12504.5
1	258.48	258.48	87.5	NSP14 viral	NSP14 viral	0	99	GAAAAENVTGLFK	Formyl@N-term			-0.00265752	1275.64	638.829	1275.65	638.83	2	22	1.1.1.2785.5	152.422	21327	20368	152.4	0.68	5288.2
1	258.48	258.48	87.5	NSP14 viral	NSP14 viral	0	99	GAAAAENVTGLFK	Acetyl@N-term	Acetyl@30		-0.00801391	1289.65	645.834	1289.66	645.838	2	15	1.1.1.2838.7	155.403	1458.92	1168.29	155.65	0.57	1294.63
1	258.48	258.48	87.5	NSP14 viral	NSP14 viral	0	99	GAAAAENVTGLFK				0.0315337	1247.68	624.849	1247.65	624.833	2	14	1.1.1.3098.5	170.157	1015.77	787.49	170.35	0.74	1199.01
1	258.48	258.48	87.5	NSP14 viral	NSP14 viral	0	99	GAAAAENVTGLFK				0.0315337	1247.68	624.849	1247.65	624.833	2	15	1.1.1.3099.6	170.197	1015.77	914.19	170.35	0.74	1361.26
1	258.48	258.48	87.5	NSP14 viral	NSP14 viral	0	99	GAAAAENVTGLFK	Deamidated(N)@7			0.00815505	1248.64	625.329	1248.64	625.325	2	10	3.1.1.2354.15	126.115	6254.26	2950.45	125.64	0.91	1954.57
1	258.48	258.48	87.5	NSP14 viral	NSP14 viral	0	99	GAAAAENVTGLFK				-0.00258056	1247.65	624.832	1247.65	624.833	2	10	3.1.1.2503.8	134.228	2342.96	2261.54	134.21	0.63	1921.37
1	258.48	258.48	87.5	NSP14 viral	NSP14 viral	0	99	GAAAAENVTGLFK	Formyl(K)@13			-0.0068883	1275.64	638.827	1275.65	638.83	2	12	3.1.1.2398.6	128.615	2806.56	1385.91	128.25	0.57	1664.68
1	258.48	258.48	87.5	NSP14 viral	NSP14 viral	0	99	GAAAAENVTGLFK				-0.00183979	1247.65	624.832	1247.65	624.833	2	16	1.1.1.2825.7	154.641	2007.08	1778.16	154.5	0.57	1792.88
1	258.48	258.48	87.5	NSP14 viral	NSP14 viral	0	99	GAAAAENVTGLFK				-0.00537984	1247.65	624.83	1247.65	624.833	2	15	1.1.1.2843.13	155.693	1971.29	1647.01	155.65	0.51	1596.12
1	258.48	258.48	87.5	NSP14 viral	NSP14 viral	0	99	GAAAAENVTGLFK				-0.00379292	1247.65	624.831	1247.65	624.833	2	14	1.1.1.2896.14	158.704	1732.02	1656.54	158.62	0.46	1635.78
1	258.48	258.48	87.5	NSP14 viral	NSP14 viral	0	99	GAAAAENVTGLFK				-0.00818746	1247.64	624.829	1247.65	624.833	2	14	1.1.1.2914.10	159.723	1695.23	1671.88	159.76	1.09	1487.94
1	258.48	258.48	87.5	NSP14 viral	NSP14 viral	0	99	GAAAAENVTGLFK				-0.00245014	1247.65	624.832	1247.65	624.833	2	16	1.1.1.2972.7	163.056	1419.17	1347.29	163.14	0.8	1283.03
1	258.48	258.48	87.5	NSP14 viral	NSP14 viral	0	99	GAAAAENVTGLFK				-0.0106289	1247.64	624.827	1247.65	624.833	2	15	1.1.1.3022.7	165.911	1673.28	1352.8	165.49	0.92	1510.67
1	258.48	258.48	87.5	NSP14 viral	NSP14 viral	0	99	GAAAAENVTGLFK				-0.00245014	1247.65	624.832	1247.65	624.833	2	16	1.1.1.3027.6	166.203	1464.46	1353.14	166.69	1.2	1296.63
1	258.48	258.48	87.5	NSP14 viral	NSP14 viral	0	99	GAAAAENVTGLFK	Deamidated(N)@7			0.0096199	1248.64	625.33	1248.64	625.325	2	9	3.1.1.2412.13	129.414	1874.56	1776.96	129.45	0.68	2009.78
1	258.48	258.48	87.5	NSP14 viral	NSP14 viral	0	99	GAAAAENVTGLFK				-0.00587646	1247.65	624.83	1247.65	624.833	2	9	3.1.1.2485.5	133.194	2062.29	1769.87	133.24	0.29	1840.66
1	258.48	258.48	87.5	NSP14 viral	NSP14 viral	0	99	GAAAAENVTGLFK				-0.00746337	1247.64	624.829	1247.65	624.833	2	13	3.1.1.2567.5	137.791	1790.51	1735.37	137.72	0.57	3143.98
1	258.48	258.48	87.5	NSP14 viral	NSP14 viral	0	99	GAAAAENVTGLFK				-0.00416747	1247.65	624.831	1247.65	624.833	2	10	3.1.1.2629.2	141.245	1197.4	1092.01	141.41	0.57	1616.08
1	258.48	258.48	87.5	NSP14 viral	NSP14 viral	0	99	GAAAAENVTGLFK				-0.00537984	1247.65	624.83	1247.65	624.833	2	14	1.1.1.2842.9	155.622	1971.29	1798.12	155.65	0.51	1586.28
1	258.48	258.48	87.5	NSP14 viral	NSP14 viral	0	99	GAAAAENVTGLFK				-0.00476949	1247.65	624.83	1247.65	624.833	2	16	1.1.1.2990.2	164.066	1605.58	1322.39	164.18	0.97	1252.02
1	258.48	258.48	87.5	NSP14 viral	NSP14 viral	0	99	GAAAAENVTGLFK	Formyl@N-term			-0.00196742	1275.64	638.829	1275.65	638.83	2	20	2.1.1.2907.7	152.736	7184.33	3697.03	152.31	0.74	2508.03
1	258.48	258.48	87.5	NSP14 viral	NSP14 viral	0	99	GAAAAENVTGLFK				-0.0040454	1247.65	624.831	1247.65	624.833	2	11	3.1.1.2611.6	140.23	1200.17	1103.82	140.27	1.02	1773.58
1	258.48	258.48	87.5	NSP14 viral	NSP14 viral	0	99	GAAAAENVTGLFK				-0.00379292	1247.65	624.831	1247.65	624.833	2	17	1.1.1.2788.5	152.588	2664.33	1937.54	151.94	0.97	2527.31
1	258.48	258.48	87.5	NSP14 viral	NSP14 viral	0	99	GAAAAENVTGLFK	Formyl@N-term			-0.00196742	1275.64	638.829	1275.65	638.83	2	16	2.1.1.2889.8	151.724	7184.33	996.36	152.31	0.74	1358.44
1	258.48	258.48	87.5	NSP14 viral	NSP14 viral	0	99	GAAAAENVTGLFK	Formyl@N-term			-0.00306182	1275.64	638.829	1275.65	638.83	2	22	3.1.1.2832.6	152.832	14320.5	8598.13	152.52	0.74	5755.73
1	258.48	258.48	87.5	NSP14 viral	NSP14 viral	0	99	GAAAAENVTGLFK				7.97959e-05	1247.65	416.891	1247.65	416.891	3	21	1.1.1.2146.2	116.756	150278	96342.3	116.4	0.62	121432
1	258.48	258.48	87.5	NSP14 viral	NSP14 viral	0	99	GAAAAENVTGLFK				-0.00385698	1247.65	416.89	1247.65	416.891	3	16	1.1.1.2192.3	119.345	6199.35	6191.4	119.28	0.69	4276.46
1	258.48	258.48	87.5	NSP14 viral	NSP14 viral	0	99	GAAAAENVTGLFK	Deamidated(N)@7			0.00949368	1248.64	625.33	1248.64	625.325	2	16	1.1.1.2260.13	123.185	22225.5	14626.8	122.82	2.14	5525.5
1	258.48	258.48	87.5	NSP14 viral	NSP14 viral	0	99	GAAAAENVTGLFK	Deamidated(N)@7			0.0148648	1248.65	625.332	1248.64	625.325	2	16	1.1.1.2324.9	126.84	7391.81	6444.76	126.45	0.91	10048.6
1	258.48	258.48	87.5	NSP14 viral	NSP14 viral	0	99	GAAAAENVTGLFK				-0.00647847	1247.64	624.83	1247.65	624.833	2	14	1.1.1.3045.4	167.225	1417.82	1252.01	167.44	0.57	1205.83
1	258.48	258.48	87.5	NSP14 viral	NSP14 viral	0	99	GAAAAENVTGLFK				7.97959e-05	1247.65	416.891	1247.65	416.891	3	21	1.1.1.2136.2	116.203	150278	106797	116.4	0.62	95796.4
1	258.48	258.48	87.5	NSP14 viral	NSP14 viral	0	99	GAAAAENVTGLFK				7.97959e-05	1247.65	416.891	1247.65	416.891	3	21	1.1.1.2137.2	116.258	150278	134340	116.4	0.62	133936
1	258.48	258.48	87.5	NSP14 viral	NSP14 viral	0	99	GAAAAENVTGLFK				7.97959e-05	1247.65	416.891	1247.65	416.891	3	21	1.1.1.2141.2	116.468	150278	138541	116.4	0.62	143385
1	258.48	258.48	87.5	NSP14 viral	NSP14 viral	0	99	GAAAAENVTGLFK				7.97959e-05	1247.65	416.891	1247.65	416.891	3	21	1.1.1.2142.2	116.526	150278	119816	116.4	0.62	140946
1	258.48	258.48	87.5	NSP14 viral	NSP14 viral	0	99	GAAAAENVTGLFK				-0.000286416	1247.65	416.891	1247.65	416.891	3	19	1.1.1.2161.2	117.59	103573	31345.1	116.91	0.62	24261.4
1	258.48	258.48	87.5	NSP14 viral	NSP14 viral	0	99	GAAAAENVTGLFK				-0.000286416	1247.65	416.891	1247.65	416.891	3	18	1.1.1.2164.2	117.756	103573	22569	116.91	0.62	14068.9
1	258.48	258.48	87.5	NSP14 viral	NSP14 viral	0	99	GAAAAENVTGLFK				-0.000286416	1247.65	416.891	1247.65	416.891	3	17	1.1.1.2174.2	118.318	103573	8915.67	116.91	0.62	6141.18
1	258.48	258.48	87.5	NSP14 viral	NSP14 viral	0	99	GAAAAENVTGLFK				-0.00202592	1247.65	416.89	1247.65	416.891	3	19	1.1.1.2185.2	118.945	6677.84	6638.93	118.94	0.4	5107.51
1	258.48	258.48	87.5	NSP14 viral	NSP14 viral	0	99	GAAAAENVTGLFK				-0.00202592	1247.65	416.89	1247.65	416.891	3	18	1.1.1.2186.2	119.002	6677.84	6238.17	118.94	0.4	5263.42
1	258.48	258.48	87.5	NSP14 viral	NSP14 viral	0	99	GAAAAENVTGLFK				-0.00385698	1247.65	416.89	1247.65	416.891	3	17	1.1.1.2196.2	119.574	6199.35	4764.84	119.28	0.69	4326.76
1	258.48	258.48	87.5	NSP14 viral	NSP14 viral	0	99	GAAAAENVTGLFK				-0.00782125	1247.64	624.829	1247.65	624.833	2	14	1.1.1.2881.3	157.831	1897.8	1750.35	157.7	0.75	1529.02
1	258.48	258.48	87.5	NSP14 viral	NSP14 viral	0	99	GAAAAENVTGLFK				-0.00362673	1247.65	624.831	1247.65	624.833	2	18	2.1.1.2557.4	133.248	1438.04	1314.49	133.29	0.34	1704.25
1	258.48	258.48	87.5	NSP14 viral	NSP14 viral	0	99	GAAAAENVTGLFK	Formyl@N-term			-0.00306182	1275.64	638.829	1275.65	638.83	2	15	3.1.1.2814.11	151.811	14320.5	1527.51	152.52	0.74	1567.17
1	258.48	258.48	87.5	NSP14 viral	NSP14 viral	0	99	GAAAAENVTGLFK				0.000111967	1247.65	624.833	1247.65	624.833	2	15	1.1.1.3466.5	191.191	913.7	747.23	191.35	0.69	985.93
1	258.48	258.48	87.5	NSP14 viral	NSP14 viral	0	99	GAAAAENVTGLFK				0.00169887	1247.65	624.834	1247.65	624.833	2	18	1.1.1.3556.4	196.355	875.35	712.64	196.21	0.91	1090.5
1	258.48	258.48	87.5	NSP14 viral	NSP14 viral	0	99	GAAAAENVTGLFK				0.00108852	1247.65	624.833	1247.65	624.833	2	15	1.1.1.3611.3	199.452	865.75	720.5	199.42	1.03	960.078
1	258.48	258.48	87.5	NSP14 viral	NSP14 viral	0	99	GAAAAENVTGLFK				0.00304163	1247.65	624.834	1247.65	624.833	2	16	1.1.1.3650.7	201.689	779.85	528.79	201.53	0.69	909.687
1	258.48	258.48	87.5	NSP14 viral	NSP14 viral	0	99	GAAAAENVTGLFK				0.00340784	1247.65	624.835	1247.65	624.833	2	16	1.1.1.3671.6	202.868	718.58	586.07	203.47	1.26	973.387
1	258.48	258.48	87.5	NSP14 viral	NSP14 viral	0	99	GAAAAENVTGLFK				0.00267542	1247.65	624.834	1247.65	624.833	2	17	1.1.1.3708.5	204.983	667.82	570.95	205.42	0.8	895.105
1	258.48	258.48	87.5	NSP14 viral	NSP14 viral	0	99	GAAAAENVTGLFK				0.00108852	1247.65	624.833	1247.65	624.833	2	15	1.1.1.3757.4	207.801	1142.75	679.7	208.16	1.32	787.766
1	258.48	258.48	87.5	NSP14 viral	NSP14 viral	0	99	GAAAAENVTGLFK				-0.0159592	1247.64	624.825	1247.65	624.833	2	16	3.1.1.2656.7	142.802	64396.3	1460.04	143.81	0.68	1885.29
1	258.48	258.48	87.5	NSP14 viral	NSP14 viral	0	99	GAAAAENVTGLFK				7.97959e-05	1247.65	416.891	1247.65	416.891	3	21	1.1.1.2139.2	116.363	150278	149897	116.4	0.62	154122
1	258.48	258.48	87.5	NSP14 viral	NSP14 viral	0	99	GAAAAENVTGLFK				0.00156314	1247.65	624.834	1247.65	624.833	2	23	1.1.1.2150.3	117.014	3693739	2131850	116.4	0.84	539973
1	258.48	258.48	87.5	NSP14 viral	NSP14 viral	0	99	GAAAAENVTGLFK				-0.000286416	1247.65	416.891	1247.65	416.891	3	17	1.1.1.2173.2	118.261	103573	8792.5	116.91	0.62	6781.93
1	258.48	258.48	87.5	NSP14 viral	NSP14 viral	0	99	GAAAAENVTGLFK				-0.000286416	1247.65	416.891	1247.65	416.891	3	15	1.1.1.2177.3	118.488	103573	7887.21	116.91	0.62	5426.51
1	258.48	258.48	87.5	NSP14 viral	NSP14 viral	0	99	GAAAAENVTGLFK				-0.000286416	1247.65	416.891	1247.65	416.891	3	14	1.1.1.2181.2	118.714	103573	6682.04	116.91	0.62	4881.96
1	258.48	258.48	87.5	NSP14 viral	NSP14 viral	0	99	GAAAAENVTGLFK				-0.00385698	1247.65	416.89	1247.65	416.891	3	18	1.1.1.2195.3	119.52	6199.35	4901.35	119.28	0.69	4769.29
1	258.48	258.48	87.5	NSP14 viral	NSP14 viral	0	99	GAAAAENVTGLFK				-0.0049066	1247.65	624.83	1247.65	624.833	2	22	1.1.1.2203.5	120	104358	73036.6	120.08	1.31	65093.7
1	258.48	258.48	87.5	NSP14 viral	NSP14 viral	0	99	GAAAAENVTGLFK				-0.00722594	1247.64	624.829	1247.65	624.833	2	17	1.1.1.2277.7	124.153	52209.3	27550.7	122.77	2.7	23812.7
1	258.48	258.48	87.5	NSP14 viral	NSP14 viral	0	99	GAAAAENVTGLFK	Formyl(K)@13			-0.00206209	1275.64	638.829	1275.65	638.83	2	15	1.1.1.2352.6	128.368	1601.02	791.29	128.21	0.4	2637.4
1	258.48	258.48	87.5	NSP14 viral	NSP14 viral	0	99	GAAAAENVTGLFK				7.97959e-05	1247.65	416.891	1247.65	416.891	3	21	1.1.1.2138.2	116.315	150278	145929	116.4	0.62	153652
1	258.48	258.48	87.5	NSP14 viral	NSP14 viral	0	99	GAAAAENVTGLFK				0.00156314	1247.65	624.834	1247.65	624.833	2	23	1.1.1.2158.2	117.431	3693739	1026303	116.4	0.84	703053
1	258.48	258.48	87.5	NSP14 viral	NSP14 viral	0	99	GAAAAENVTGLFK				-0.00202592	1247.65	416.89	1247.65	416.891	3	14	1.1.1.2182.2	118.772	6677.84	6531.38	118.94	0.4	4454.94
1	258.48	258.48	87.5	NSP14 viral	NSP14 viral	0	99	GAAAAENVTGLFK	Deamidated(N)@7			0.00729641	1248.64	625.328	1248.64	625.325	2	14	1.1.1.2306.21	125.805	15026	9194.41	125.09	1.53	7606.54
1	258.48	258.48	87.5	NSP14 viral	NSP14 viral	0	99	GAAAAENVTGLFK	Acetyl@N-term	Acetyl@30		-0.00772551	1289.65	645.834	1289.66	645.838	2	13	3.1.1.2877.8	155.397	1055.86	313.58	155.83	0.63	1105.34
1	258.48	258.48	87.5	NSP14 viral	NSP14 viral	0	99	GAAAAENVTGLFK				-0.001597	1247.65	624.832	1247.65	624.833	2	16	1.1.1.3448.3	190.158	850.39	796.24	190.49	0.69	1013.31
1	258.48	258.48	87.5	NSP14 viral	NSP14 viral	0	99	GAAAAENVTGLFK				0.00523888	1247.66	624.835	1247.65	624.833	2	15	1.1.1.3484.5	192.231	742.58	696.97	192.38	0.34	1099.11
1	258.48	258.48	87.5	NSP14 viral	NSP14 viral	0	99	GAAAAENVTGLFK				-0.00416046	1247.65	624.831	1247.65	624.833	2	15	1.1.1.3499.3	193.075	862.36	791.93	192.95	0.4	848.302
1	258.48	258.48	87.5	NSP14 viral	NSP14 viral	0	99	GAAAAENVTGLFK				0.000111967	1247.65	624.833	1247.65	624.833	2	16	1.1.1.3574.4	197.374	744.91	691.7	197.29	0.63	1023.61
1	258.48	258.48	87.5	NSP14 viral	NSP14 viral	0	99	GAAAAENVTGLFK				-0.00110873	1247.65	624.832	1247.65	624.833	2	16	1.1.1.3744.4	207.038	664.78	643.44	207.02	0.46	1041.41
1	258.48	258.48	87.5	NSP14 viral	NSP14 viral	0	99	GAAAAENVTGLFK				7.97959e-05	1247.65	416.891	1247.65	416.891	3	15	1.1.1.2133.2	116.009	150278	7461.18	116.4	0.62	4033.41
1	258.48	258.48	87.5	NSP14 viral	NSP14 viral	0	99	GAAAAENVTGLFK				0.00156314	1247.65	624.834	1247.65	624.833	2	15	1.1.1.2182.15	118.793	3693739	122698	116.4	0.84	9492.57
1	258.48	258.48	87.5	NSP14 viral	NSP14 viral	0	99	GAAAAENVTGLFK				0.00121059	1247.65	624.833	1247.65	624.833	2	14	1.1.1.3520.5	194.29	960.93	896.42	194.21	0.92	1036.01
1	258.48	258.48	87.5	NSP14 viral	NSP14 viral	0	99	GAAAAENVTGLFK				0.00291956	1247.65	624.834	1247.65	624.833	2	13	1.1.1.3538.4	195.311	827.47	765.91	195.86	0.8	988.337
1	258.48	258.48	87.5	NSP14 viral	NSP14 viral	0	99	GAAAAENVTGLFK				0.00243129	1247.65	624.834	1247.65	624.833	2	15	1.1.1.3666.4	202.592	713.67	673.39	202.16	0.86	889.986
1	258.48	258.48	87.5	NSP14 viral	NSP14 viral	0	99	GAAAAENVTGLFK				0.000478175	1247.65	624.833	1247.65	624.833	2	15	1.1.1.3689.5	203.9	736.04	605.32	203.76	0.29	938.002
1	258.48	258.48	87.5	NSP14 viral	NSP14 viral	0	99	GAAAAENVTGLFK				-0.00692263	1247.64	624.829	1247.65	624.833	2	16	2.1.1.2555.7	133.145	2169.53	1107.19	132.6	1.37	1572.74
1	258.48	258.48	87.5	NSP14 viral	NSP14 viral	0	99	GAAAAENVTGLFK				0.00145473	1247.65	624.833	1247.65	624.833	2	15	1.1.1.3592.11	198.419	726.86	706.32	198.27	0.4	952.403
1	258.48	258.48	87.5	NSP14 viral	NSP14 viral	0	99	GAAAAENVTGLFK				0.00609337	1247.66	624.836	1247.65	624.833	2	13	1.1.1.3630.9	200.531	740.07	668.14	200.56	1.09	886.723
1	258.48	258.48	87.5	NSP14 viral	NSP14 viral	0	99	GAAAAENVTGLFK				0.00108852	1247.65	624.833	1247.65	624.833	2	14	1.1.1.3762.8	208.074	1142.75	991.77	208.16	1.32	1329.26
1	258.48	258.48	87.5	NSP14 viral	NSP14 viral	0	99	GAAAAENVTGLFK				-0.00818746	1247.64	624.829	1247.65	624.833	2	15	1.1.1.2900.5	158.935	1695.23	1272.51	159.76	1.09	2257.69
1	258.48	258.48	87.5	NSP14 viral	NSP14 viral	0	99	GAAAAENVTGLFK				-0.00423708	1247.65	624.831	1247.65	624.833	2	13	2.1.1.2715.5	141.857	839.82	796.98	141.96	0.34	1340.45
1	258.48	258.48	87.5	NSP14 viral	NSP14 viral	0	99	GAAAAENVTGLFK				-0.00973361	1247.64	624.828	1247.65	624.833	2	14	3.1.1.2885.9	155.851	820.44	789.26	155.83	0.63	1599.04
1	258.48	258.48	87.5	NSP14 viral	NSP14 viral	0	99	GAAAAENVTGLFK				-0.00202592	1247.65	416.89	1247.65	416.891	3	14	1.1.1.2184.2	118.886	6677.84	6390.12	118.94	0.4	4209.91
1	258.48	258.48	87.5	NSP14 viral	NSP14 viral	0	99	GAAAAENVTGLFK				-0.00257356	1247.65	624.832	1247.65	624.833	2	13	1.1.1.3502.7	193.257	906.22	705.44	192.95	0.74	1039.63
1	258.48	258.48	87.5	NSP14 viral	NSP14 viral	0	99	GAAAAENVTGLFK				0.00169887	1247.65	624.834	1247.65	624.833	2	13	1.1.1.3551.3	196.062	875.35	749.93	196.21	0.91	972.984
1	258.48	258.48	87.5	NSP14 viral	NSP14 viral	0	99	GAAAAENVTGLFK				0.000722314	1247.65	624.833	1247.65	624.833	2	13	1.1.1.3726.5	206.016	639.55	572.38	206.22	0.69	1036.21
1	258.48	258.48	87.5	NSP14 viral	NSP14 viral	0	99	GAAAAENVTGLFK				-0.00385698	1247.65	416.89	1247.65	416.891	3	18	1.1.1.2193.3	119.406	6199.35	6038.06	119.28	0.69	4848.69
1	258.48	258.48	87.5	NSP14 viral	NSP14 viral	0	99	GAAAAENVTGLFK				0.00156314	1247.65	624.834	1247.65	624.833	2	19	1.1.1.2164.6	117.776	3693739	422941	116.4	0.84	46394.9
1	258.48	258.48	87.5	NSP14 viral	NSP14 viral	0	99	GAAAAENVTGLFK				-0.00202592	1247.65	416.89	1247.65	416.891	3	15	1.1.1.2187.2	119.059	6677.84	5752.37	118.94	0.4	4804.69
1	258.48	258.48	87.5	NSP14 viral	NSP14 viral	0	99	GAAAAENVTGLFK				-0.00385698	1247.65	416.89	1247.65	416.891	3	15	1.1.1.2190.2	119.231	6199.35	5526.51	119.28	0.69	4857.54
1	258.48	258.48	87.5	NSP14 viral	NSP14 viral	0	99	GAAAAENVTGLFK				-0.00399294	1247.65	624.831	1247.65	624.833	2	13	2.1.1.2576.9	134.343	1402.79	1316.51	134.37	0.74	1471.46
1	258.48	258.48	87.5	NSP14 viral	NSP14 viral	0	99	GAAAAENVTGLFK				-0.00367085	1247.65	624.831	1247.65	624.833	2	12	1.1.1.2936.12	160.999	1514.44	1349.7	161.14	0.34	1447.76
1	258.48	258.48	87.5	NSP14 viral	NSP14 viral	0	99	GAAAAENVTGLFK	Deamidated(N)@7			0.009997	1248.65	625.33	1248.64	625.325	2	13	1.1.1.3040.9	166.958	453.16	365.45	167.32	0.63	1276.13
1	258.48	258.48	87.5	NSP14 viral	NSP14 viral	0	99	GAAAAENVTGLFK	Deamidated(N)@7			0.00729641	1248.64	625.328	1248.64	625.325	2	14	1.1.1.2281.11	124.389	14890.6	10084.8	125.21	1.36	2296.92
1	258.48	258.48	87.5	NSP14 viral	NSP14 viral	0	99	GAAAAENVTGLFK				-0.000759199	1247.65	624.832	1247.65	624.833	2	11	1.1.1.4013.7	222.224	550.38	375.29	221.86	0.8	640.013
1	258.48	258.48	87.5	NSP14 viral	NSP14 viral	0	99	GAAAAENVTGLFK				-0.0159592	1247.64	624.825	1247.65	624.833	2	14	3.1.1.2710.9	145.883	64396.3	2076.26	143.81	0.68	1890.99
1	258.48	258.48	87.5	NSP14 viral	NSP14 viral	0	99	GAAAAENVTGLFK				-0.00375216	1247.65	624.831	1247.65	624.833	2	13	3.1.1.2647.8	142.291	1214.04	981.08	142.38	0.34	1847.6
1	258.48	258.48	87.5	NSP14 viral	NSP14 viral	0	99	GAAAAENVTGLFK				-0.00100334	1247.65	624.832	1247.65	624.833	2	12	3.1.1.3804.7	208.062	319.41	263.26	207.98	1.37	1364.74
1	258.48	258.48	87.5	NSP14 viral	NSP14 viral	0	99	GAAAAENVTGLFK				-0.00838747	1247.64	624.829	1247.65	624.833	2	14	2.1.1.2796.8	146.434	833.27	681.43	146.12	0.97	1388.13
1	258.48	258.48	87.5	NSP14 viral	NSP14 viral	0	99	GAAAAENVTGLFK	Formyl@N-term			-0.00306182	1275.64	638.829	1275.65	638.83	2	13	3.1.1.2852.9	153.97	14320.5	439.75	152.52	0.74	1395.56
1	258.48	258.48	87.5	NSP14 viral	NSP14 viral	0	99	GAAAAENVTGLFK				-0.00619357	1247.64	624.83	1247.65	624.833	2	12	3.1.1.2867.10	154.825	945.63	911.28	154.74	0.57	1559.08
1	258.48	258.48	87.5	NSP14 viral	NSP14 viral	0	99	GAAAAENVTGLFK				-0.00818746	1247.64	624.829	1247.65	624.833	2	11	1.1.1.2918.9	159.964	1695.23	1513.58	159.76	1.09	1581.97
1	258.48	258.48	87.5	NSP14 viral	NSP14 viral	0	99	GAAAAENVTGLFK	Cation:K(E)@6			-0.0106051	1285.6	429.539	1285.61	429.543	3	17	1.1.1.2140.2	116.412	28779.4	22248.2	116.23	0.56	18558.3
1	258.48	258.48	87.5	NSP14 viral	NSP14 viral	0	99	GAAAAENVTGLFK				-0.00452667	1247.65	624.831	1247.65	624.833	2	13	1.1.1.3477.3	191.817	878.66	864.81	191.86	0.51	839.395
1	258.48	258.48	87.5	NSP14 viral	NSP14 viral	0	99	GAAAAENVTGLFK				-0.00196321	1247.65	624.832	1247.65	624.833	2	13	1.1.1.3528.4	194.744	815.42	719.64	194.55	0.46	931.301
1	258.48	258.48	87.5	NSP14 viral	NSP14 viral	0	99	GAAAAENVTGLFK				-0.00196321	1247.65	624.832	1247.65	624.833	2	14	1.1.1.3684.5	203.631	766.42	691.55	203.7	0.74	895.985
1	258.48	258.48	87.5	NSP14 viral	NSP14 viral	0	99	GAAAAENVTGLFK	Formyl@N-term			-0.00790656	1275.64	638.826	1275.65	638.83	2	10	1.1.1.2809.16	153.73	925.06	875.23	153.76	0.63	1157.2
1	258.48	258.48	87.5	NSP14 viral	NSP14 viral	0	99	GAAAAENVTGLFK				0.000111967	1247.65	624.833	1247.65	624.833	2	13	1.1.1.3570.2	197.134	744.91	573.23	197.29	0.63	795.467
1	258.48	258.48	87.5	NSP14 viral	NSP14 viral	0	99	GAAAAENVTGLFK				-0.00911989	1247.64	624.828	1247.65	624.833	2	12	2.1.1.2632.11	137.149	1128.65	909.43	137.58	0.8	1841.49
1	258.48	258.48	87.5	NSP14 viral	NSP14 viral	0	99	GAAAAENVTGLFK				-0.00843161	1247.64	624.829	1247.65	624.833	2	9	1.1.1.2863.12	156.809	2259.86	2132.47	156.67	0.29	1770.95
1	258.48	258.48	87.5	NSP14 viral	NSP14 viral	0	99	GAAAAENVTGLFK				-0.00385698	1247.65	416.89	1247.65	416.891	3	12	1.1.1.2191.2	119.286	6199.35	5808	119.28	0.69	4212.81
1	258.48	258.48	87.5	NSP14 viral	NSP14 viral	0	99	GAAAAENVTGLFK				-0.0100507	1247.64	624.828	1247.65	624.833	2	13	2.1.1.2983.8	157.089	1015.22	917.44	157	1.03	1420.19
1	258.48	258.48	87.5	NSP14 viral	NSP14 viral	0	99	GAAAAENVTGLFK	Cation:Na(E)@6			-0.00632104	1269.63	635.821	1269.63	635.824	2	12	1.1.1.2159.3	117.493	6591.04	1876.94	116.51	0.73	3796.78
1	258.48	258.48	87.5	NSP14 viral	NSP14 viral	0	98.96	GAAAAENVTGLFK				-0.0104028	1247.64	624.828	1247.65	624.833	2	10	1.1.1.4027.4	223.033	217.8	135.69	223.3	0.7	312.359
1	258.48	258.48	87.5	NSP14 viral	NSP14 viral	0	99	GAAAAENVTGLFKD			cleaved D-C@C-term; missed K-D@13	-0.00449552	1362.67	682.344	1362.68	682.346	2	19	3.1.1.2227.14	119.024	2872.85	2847.32	119.04	0.97	1719.99
1	258.48	258.48	87.5	NSP14 viral	NSP14 viral	0	99	GAAAAENVTGLFKD			cleaved D-C@C-term; missed K-D@13	-0.00502924	1362.67	682.344	1362.68	682.346	2	12	1.1.1.2177.15	118.518	1863.31	1138.38	118.94	0.57	1213.65
1	258.48	258.48	87.5	NSP14 viral	NSP14 viral	0	99	GAAAAENVTGLFKDCSK	Carbamidomethyl(C)@15		missed K-D@13	-0.00191333	1737.83	580.285	1737.84	580.286	3	18	1.1.1.2464.6	134.534	4390.39	1693.85	134.25	0.34	2782.91
1	258.48	258.48	87.5	NSP14 viral	NSP14 viral	0	99	GAAAAENVTGLFKDCSK	Carbamidomethyl(C)@15		missed K-D@13	-0.00191333	1737.83	580.285	1737.84	580.286	3	17	1.1.1.2466.5	134.636	4390.39	1220.81	134.25	0.34	2711.01
1	258.48	258.48	87.5	NSP14 viral	NSP14 viral	0	99	GAAAAENVTGLFKDCSK	Carbamidomethyl(C)@15		missed K-D@13	-0.00520922	1737.83	580.284	1737.84	580.286	3	19	1.1.1.2474.4	135.065	2561.14	1640.85	135.16	0.39	2571.51
1	258.48	258.48	87.5	NSP14 viral	NSP14 viral	0	99	GAAAAENVTGLFKDCSK	Formyl@N-term; Carbamidomethyl(C)@15		missed K-D@13	-0.00173827	1765.83	883.922	1765.83	883.923	2	21	1.1.1.2519.4	137.623	16908.5	845.38	138.3	0.45	3428.24
1	258.48	258.48	87.5	NSP14 viral	NSP14 viral	0	99	GAAAAENVTGLFKDCSK	Formyl@N-term; Carbamidomethyl(C)@15		missed K-D@13	-0.00173827	1765.83	883.922	1765.83	883.923	2	22	1.1.1.2537.4	138.621	16908.5	7771.05	138.3	0.45	7189.9
1	258.48	258.48	87.5	NSP14 viral	NSP14 viral	0	99	GAAAAENVTGLFKDCSK	Carbamidomethyl(C)@15		missed K-D@13	-0.000997806	1737.83	580.285	1737.84	580.286	3	13	1.1.1.2549.3	139.178	901.38	888.75	139.1	0.45	2525.38
1	258.48	258.48	87.5	NSP14 viral	NSP14 viral	0	99	GAAAAENVTGLFKDCSK	Formyl@N-term; Carbamidomethyl(C)@15		missed K-D@13	-0.0112597	1765.82	883.917	1765.83	883.923	2	15	1.1.1.2557.20	139.649	673.76	666.22	139.66	0.79	689.681
1	258.48	258.48	87.5	NSP14 viral	NSP14 viral	0	99	GAAAAENVTGLFKDCSK	Carbamidomethyl(C)@15		missed K-D@13	-0.00850512	1737.83	580.283	1737.84	580.286	3	14	1.1.1.2568.8	140.254	2947.62	2787.28	140.23	0.68	1767.24
1	258.48	258.48	87.5	NSP14 viral	NSP14 viral	0	99	GAAAAENVTGLFKDCSK	Carbamidomethyl(C)@15		missed K-D@13	0.00138256	1737.84	580.286	1737.84	580.286	3	9	1.1.1.2586.8	141.267	2699.78	2684.38	141.31	0.34	1553.17
1	258.48	258.48	87.5	NSP14 viral	NSP14 viral	0	99	GAAAAENVTGLFKDCSK	Acetyl@N-term; Carbamidomethyl(C)@15	Acetyl@30	missed K-D@13	-0.00361518	1779.84	890.928	1779.85	890.93	2	15	1.1.1.2590.9	141.533	2389.57	464.98	141.99	0.46	635.08
1	258.48	258.48	87.5	NSP14 viral	NSP14 viral	0	99	GAAAAENVTGLFKDCSK	Carbamidomethyl(C)@15		missed K-D@13	-0.00319507	1737.83	580.285	1737.84	580.286	3	9	1.1.1.2604.7	142.291	2701.59	2460.59	142.22	0.34	1577.82
1	258.48	258.48	87.5	NSP14 viral	NSP14 viral	0	99	GAAAAENVTGLFKDCSK	Carbamidomethyl(C)@15		missed K-D@13	-0.000265385	1737.84	580.286	1737.84	580.286	3	13	1.1.1.2635.5	144.072	2858.19	2245.28	144.45	1.14	1543.82
1	258.48	258.48	87.5	NSP14 viral	NSP14 viral	0	99	GAAAAENVTGLFKDCSK	Carbamidomethyl(C)@15		missed K-D@13	-0.000265385	1737.84	580.286	1737.84	580.286	3	7	1.1.1.2643.5	144.516	2858.19	2701.22	144.45	1.14	1315.03
1	258.48	258.48	87.5	NSP14 viral	NSP14 viral	0	99	GAAAAENVTGLFKDCSK	Carbamidomethyl(C)@15		missed K-D@13	-0.00173023	1737.83	580.285	1737.84	580.286	3	10	1.1.1.2669.11	146.017	2392.77	2353.41	146	0.29	1762.46
1	258.48	258.48	87.5	NSP14 viral	NSP14 viral	0	99	GAAAAENVTGLFKDCSK	Carbamidomethyl(C)@15		missed K-D@13	-0.00502612	1737.83	580.284	1737.84	580.286	3	12	1.1.1.2716.5	148.595	640.23	633.46	148.71	0.79	2504.68
1	258.48	258.48	87.5	NSP14 viral	NSP14 viral	0	99	GAAAAENVTGLFKDCSK	Carbamidomethyl(C)@15		missed K-D@13	-0.00649096	1737.83	580.284	1737.84	580.286	3	9	1.1.1.2745.16	150.148	1964.37	641.93	150.57	0.62	1321.25
1	258.48	258.48	87.5	NSP14 viral	NSP14 viral	0	99	GAAAAENVTGLFKDCSK	Carbamidomethyl(C)@15		missed K-D@13	-0.00136402	1737.83	580.285	1737.84	580.286	3	12	1.1.1.2763.12	151.172	1902.58	1087.72	151.03	0.4	1445.57
1	258.48	258.48	87.5	NSP14 viral	NSP14 viral	0	99	GAAAAENVTGLFKDCSK	Carbamidomethyl(C)@15		missed K-D@13	-0.00232878	1737.83	580.285	1737.84	580.286	3	9	1.1.1.3151.10	173.171	1086.6	1073.57	173.16	0.29	1040.01
1	258.48	258.48	87.5	NSP14 viral	NSP14 viral	0	99	GAAAAENVTGLFKDCSK	Carbamidomethyl(C)@15		missed K-D@13	0.00206574	1737.84	580.287	1737.84	580.286	3	10	1.1.1.3169.5	174.208	1221.66	1003.88	173.78	0.98	1041.11
1	258.48	258.48	87.5	NSP14 viral	NSP14 viral	0	99	GAAAAENVTGLFKDCSK	Carbamidomethyl(C)@15		missed K-D@13	0.000967111	1737.84	580.286	1737.84	580.286	3	11	1.1.1.3187.5	175.248	1005.17	970.8	175.22	0.46	1141.3
1	258.48	258.48	87.5	NSP14 viral	NSP14 viral	0	99	GAAAAENVTGLFKDCSK	Carbamidomethyl(C)@15		missed K-D@13	0.00957304	1737.85	580.289	1737.84	580.286	3	14	1.1.1.3206.3	176.327	666.03	336.01	176.54	0.51	1137.5
1	258.48	258.48	87.5	NSP14 viral	NSP14 viral	0	99	GAAAAENVTGLFKDCSK	Carbamidomethyl(C)@15		missed K-D@13	0.00627715	1737.84	580.288	1737.84	580.286	3	11	1.1.1.3224.9	177.36	1087.38	849.03	177.45	1.31	1028.24
1	258.48	258.48	87.5	NSP14 viral	NSP14 viral	0	99	GAAAAENVTGLFKDCSK	Carbamidomethyl(C)@15		missed K-D@13	0.00243195	1737.84	580.287	1737.84	580.286	3	10	1.1.1.3242.4	178.374	1008.03	727.52	178.71	0.92	933.727
1	258.48	258.48	87.5	NSP14 viral	NSP14 viral	0	99	GAAAAENVTGLFKDCSK	Carbamidomethyl(C)@15		missed K-D@13	-0.00635708	1737.83	580.284	1737.84	580.286	3	13	1.1.1.3260.4	179.405	1168.22	1139.69	179.45	0.63	925.732
1	258.48	258.48	87.5	NSP14 viral	NSP14 viral	0	99	GAAAAENVTGLFKDCSK	Carbamidomethyl(C)@15		missed K-D@13	-0.00177946	1737.83	580.285	1737.84	580.286	3	8	1.1.1.3280.4	180.552	878.42	847.67	180.54	0.23	990.902
1	258.48	258.48	87.5	NSP14 viral	NSP14 viral	0	99	GAAAAENVTGLFKDCSK	Carbamidomethyl(C)@15		missed K-D@13	-0.00361051	1737.83	580.285	1737.84	580.286	3	10	1.1.1.3316.4	182.614	760.61	641.86	183	0.92	858.328
1	258.48	258.48	87.5	NSP14 viral	NSP14 viral	0	99	GAAAAENVTGLFKDCSK	Carbamidomethyl(C)@15		missed K-D@13	-0.00654019	1737.83	580.284	1737.84	580.286	3	12	1.1.1.3427.4	188.972	746.03	463.61	189.23	0.8	884.085
1	258.48	258.48	87.5	NSP14 viral	NSP14 viral	0	99	GAAAAENVTGLFKDCSK	Deamidated(N)@7; Carbamidomethyl(C)@15		missed K-D@13	0.0105223	1738.83	580.617	1738.82	580.614	3	16	2.1.1.2216.8	115.093	24645.8	9593.62	114.39	0.79	2751.75
1	258.48	258.48	87.5	NSP14 viral	NSP14 viral	0	99	GAAAAENVTGLFKDCSK	Deamidated(N)@7; Carbamidomethyl(C)@15		missed K-D@13	0.0105223	1738.83	580.617	1738.82	580.614	3	15	2.1.1.2217.6	115.155	24645.8	9198.84	114.39	0.79	5700.23
1	258.48	258.48	87.5	NSP14 viral	NSP14 viral	0	99	GAAAAENVTGLFKDCSK	Carbamidomethyl(C)@15		missed K-D@13	0.00246916	1737.84	580.287	1737.84	580.286	3	17	2.1.1.2235.7	116.178	54039.2	18345.7	116.67	0.57	4857.99
1	258.48	258.48	87.5	NSP14 viral	NSP14 viral	0	99	GAAAAENVTGLFKDCSK	Carbamidomethyl(C)@15		missed K-D@13	-0.00027743	1737.84	580.286	1737.84	580.286	3	19	2.1.1.2262.2	117.224	10577.6	9344.51	117.29	0.23	9718.27
1	258.48	258.48	87.5	NSP14 viral	NSP14 viral	0	99	GAAAAENVTGLFKDCSK	Carbamidomethyl(C)@15		missed K-D@13	8.87824e-05	1737.84	580.286	1737.84	580.286	3	16	2.1.1.2282.5	118.217	11770.6	9938.01	117.75	0.97	3154.74
1	258.48	258.48	87.5	NSP14 viral	NSP14 viral	0	99	GAAAAENVTGLFKDCSK	Carbamidomethyl(C)@15		missed K-D@13	0.0409711	1737.88	869.946	1737.84	869.925	2	12	2.1.1.2292.12	118.824	363.9	273.65	119.29	1.54	297.865
1	258.48	258.48	87.5	NSP14 viral	NSP14 viral	0	99	GAAAAENVTGLFKDCSK	Deamidated(N)@7; Carbamidomethyl(C)@15		missed K-D@13	0.0189451	1738.84	580.62	1738.82	580.614	3	12	2.1.1.2295.12	118.968	4578.03	4316.38	119.11	0.69	2224.21
1	258.48	258.48	87.5	NSP14 viral	NSP14 viral	0	99	GAAAAENVTGLFKDCSK	Carbamidomethyl(C)@15		missed K-D@13	-0.0022916	1737.83	580.285	1737.84	580.286	3	18	2.1.1.2300.11	119.27	8379.02	8159.72	119.17	0.46	2738.53
1	258.48	258.48	87.5	NSP14 viral	NSP14 viral	0	99	GAAAAENVTGLFKDCSK	Carbamidomethyl(C)@15		missed K-D@13	-0.00248608	1737.83	869.924	1737.84	869.925	2	9	2.1.1.2324.12	120.65	329.3	257.63	120.48	0.85	334.161
1	258.48	258.48	87.5	NSP14 viral	NSP14 viral	0	99	GAAAAENVTGLFKDCSK	Carbamidomethyl(C)@15		missed K-D@13	-0.00448887	1737.83	580.284	1737.84	580.286	3	16	2.1.1.2336.6	121.322	6082.57	5205.17	121.16	0.57	2867.29
1	258.48	258.48	87.5	NSP14 viral	NSP14 viral	0	99	GAAAAENVTGLFKDCSK	Carbamidomethyl(C)@15		missed K-D@13	0.00246916	1737.84	580.287	1737.84	580.286	3	17	2.1.1.2354.3	122.343	5020.31	2141.29	123.03	0.79	4024.79
1	258.48	258.48	87.5	NSP14 viral	NSP14 viral	0	99	GAAAAENVTGLFKDCSK	Carbamidomethyl(C)@15		missed K-D@13	-0.00155917	1737.83	580.285	1737.84	580.286	3	12	2.1.1.2372.4	123.319	5026.59	4996.58	123.65	0.57	1841.55
1	258.48	258.48	87.5	NSP14 viral	NSP14 viral	0	99	GAAAAENVTGLFKDCSK	Carbamidomethyl(C)@15; Formyl(K)@17		missed K-D@13	-0.00461895	1765.83	883.92	1765.83	883.923	2	10	2.1.1.2382.16	123.935	537.17	320.1	124.11	0.51	329.286
1	258.48	258.48	87.5	NSP14 viral	NSP14 viral	0	99	GAAAAENVTGLFKDCSK	Carbamidomethyl(C)@15		missed K-D@13	-0.000826748	1737.83	580.285	1737.84	580.286	3	14	2.1.1.2390.6	124.359	4814.16	4269.86	124.8	1.03	1876.16
1	258.48	258.48	87.5	NSP14 viral	NSP14 viral	0	99	GAAAAENVTGLFKDCSK	Formyl(K)@13; Carbamidomethyl(C)@15		missed K-D@13	-0.00461895	1765.83	883.92	1765.83	883.923	2	12	2.1.1.2400.23	124.96	595.45	577.4	125.08	0.51	401.791
1	258.48	258.48	87.5	NSP14 viral	NSP14 viral	0	99	GAAAAENVTGLFKDCSK	Formyl(K)@13; Carbamidomethyl(C)@15		missed K-D@13	-0.00065427	1765.83	589.617	1765.83	589.617	3	12	2.1.1.2401.5	124.977	1009.14	868.47	125.03	0.4	1663.95
1	258.48	258.48	87.5	NSP14 viral	NSP14 viral	0	99	GAAAAENVTGLFKDCSK	Deamidated(N)@7; Formyl(K)@13; Carbamidomethyl(C)@15		missed K-D@13	-0.0013261	1766.81	884.414	1766.81	884.415	2	13	2.1.1.2401.22	125.021	383.01	378.97	125.08	0.51	487.403
1	258.48	258.48	87.5	NSP14 viral	NSP14 viral	0	99	GAAAAENVTGLFKDCSK	Carbamidomethyl(C)@15		missed K-D@13	-0.00778478	1737.83	580.283	1737.84	580.286	3	20	2.1.1.2408.3	125.4	4124.29	1627.46	125.99	0.91	2599.39
1	258.48	258.48	87.5	NSP14 viral	NSP14 viral	0	99	GAAAAENVTGLFKDCSK	Carbamidomethyl(C)@15		missed K-D@13	0.00246916	1737.84	580.287	1737.84	580.286	3	9	2.1.1.2426.16	126.414	3521.62	3512.92	126.67	0.74	1970.76
1	258.48	258.48	87.5	NSP14 viral	NSP14 viral	0	99	GAAAAENVTGLFKDCSK	Carbamidomethyl(C)@15		missed K-D@13	-0.00485508	1737.83	580.284	1737.84	580.286	3	12	2.1.1.2444.8	127.433	3481.25	2482.18	127.7	0.85	1805.29
1	258.48	258.48	87.5	NSP14 viral	NSP14 viral	0	99	GAAAAENVTGLFKDCSK	Carbamidomethyl(C)@15		missed K-D@13	-0.000643642	1737.83	580.286	1737.84	580.286	3	15	2.1.1.2462.5	128.456	3498.76	3220.27	128.55	0.69	2036.89
1	258.48	258.48	87.5	NSP14 viral	NSP14 viral	0	99	GAAAAENVTGLFKDCSK	Carbamidomethyl(C)@15		missed K-D@13	-0.000271693	1737.84	580.286	1737.84	580.286	3	17	3.1.1.1908.12	101.846	76203.7	9228.15	102.33	0.8	3438.9
1	258.48	258.48	87.5	NSP14 viral	NSP14 viral	0	99	GAAAAENVTGLFKDCSK	Carbamidomethyl(C)@15		missed K-D@13	-0.000271693	1737.84	580.286	1737.84	580.286	3	24	3.1.1.1926.11	102.867	76203.7	41074.7	102.33	0.8	18941.6
1	258.48	258.48	87.5	NSP14 viral	NSP14 viral	0	99	GAAAAENVTGLFKDCSK	Carbamidomethyl(C)@15		missed K-D@13	0.00348589	1737.84	580.287	1737.84	580.286	3	25	3.1.1.1944.3	103.896	4677625	4165914	103.99	1.08	2037411
1	258.48	258.48	87.5	NSP14 viral	NSP14 viral	0	99	GAAAAENVTGLFKDCSK	Cation:Na(E)@6; Carbamidomethyl(C)@15		missed K-D@13	-0.003303	1759.81	587.612	1759.82	587.613	3	21	3.1.1.1944.4	103.91	7780.46	7753	103.82	0.41	7810.14
1	258.48	258.48	87.5	NSP14 viral	NSP14 viral	0	99	GAAAAENVTGLFKDCSK	Carbamidomethyl(C)@15		missed K-D@13	0.00348589	1737.84	580.287	1737.84	580.286	3	24	3.1.1.1952.2	104.18	4677625	4485289	103.99	1.08	211499
1	258.48	258.48	87.5	NSP14 viral	NSP14 viral	0	99	GAAAAENVTGLFKDCSK	Carbamidomethyl(C)@15		missed K-D@13	0.00348589	1737.84	580.287	1737.84	580.286	3	18	3.1.1.1962.3	104.748	4677625	2749913	103.99	1.08	33373.8
1	258.48	258.48	87.5	NSP14 viral	NSP14 viral	0	99	GAAAAENVTGLFKDCSK	Carbamidomethyl(C)@15		missed K-D@13	-0.00338907	1737.83	435.465	1737.84	435.466	4	19	3.1.1.1965.2	104.91	1385.18	894.68	104.67	0.56	10722.2
1	258.48	258.48	87.5	NSP14 viral	NSP14 viral	0	99	GAAAAENVTGLFKDCSK	Carbamidomethyl(C)@15		missed K-D@13	0.00348589	1737.84	580.287	1737.84	580.286	3	25	3.1.1.1965.4	104.93	4677625	2355382	103.99	1.08	1172748
1	258.48	258.48	87.5	NSP14 viral	NSP14 viral	0	99	GAAAAENVTGLFKDCSK	Cation:Na(E)@6; Carbamidomethyl(C)@15		missed K-D@13	-0.0117259	1759.81	587.609	1759.82	587.613	3	16	3.1.1.1977.2	105.522	853.97	802.63	105.53	0.51	2839.8
1	258.48	258.48	87.5	NSP14 viral	NSP14 viral	0	99	GAAAAENVTGLFKDCSK	Carbamidomethyl(C)@15		missed K-D@13	0.00348589	1737.84	580.287	1737.84	580.286	3	22	3.1.1.1981.2	105.705	4677625	570061	103.99	1.08	115876
1	258.48	258.48	87.5	NSP14 viral	NSP14 viral	0	99	GAAAAENVTGLFKDCSK	Carbamidomethyl(C)@15		missed K-D@13	0.00348589	1737.84	580.287	1737.84	580.286	3	25	3.1.1.1985.3	105.932	4677625	372633	103.99	1.08	203280
1	258.48	258.48	87.5	NSP14 viral	NSP14 viral	0	99	GAAAAENVTGLFKDCSK	Carbamidomethyl(C)@15		missed K-D@13	0.00348589	1737.84	580.287	1737.84	580.286	3	25	3.1.1.2003.6	106.963	4677625	144323	103.99	1.08	85254.4
1	258.48	258.48	87.5	NSP14 viral	NSP14 viral	0	99	GAAAAENVTGLFKDCSK	Deamidated(N)@7; Carbamidomethyl(C)@15		missed K-D@13	0.0175836	1738.84	580.62	1738.82	580.614	3	20	3.1.1.2018.9	107.837	53872.2	49622.7	107.63	0.46	29036.2
1	258.48	258.48	87.5	NSP14 viral	NSP14 viral	0	99	GAAAAENVTGLFKDCSK	Deamidated(N)@7; Carbamidomethyl(C)@15		missed K-D@13	0.0175836	1738.84	580.62	1738.82	580.614	3	16	3.1.1.2058.7	110.046	33810.5	31105	109.97	0.86	27035.1
1	258.48	258.48	87.5	NSP14 viral	NSP14 viral	0	99	GAAAAENVTGLFKDCSK	Carbamidomethyl(C)@15		missed K-D@13	0.00128861	1737.84	580.286	1737.84	580.286	3	24	3.1.1.2076.6	111.076	49526.4	45819.8	111.28	0.86	23794.8
1	258.48	258.48	87.5	NSP14 viral	NSP14 viral	0	99	GAAAAENVTGLFKDCSK	Carbamidomethyl(C)@15		missed K-D@13	0.00560688	1737.84	869.928	1737.84	869.925	2	18	3.1.1.2080.15	111.329	4113	3979.85	111.39	0.46	1047.62
1	258.48	258.48	87.5	NSP14 viral	NSP14 viral	0	99	GAAAAENVTGLFKDCSK	Carbamidomethyl(C)@15; Formyl(K)@17		missed K-D@13	0.00115484	1765.83	589.618	1765.83	589.617	3	18	3.1.1.2089.13	111.817	52920.6	14064.5	111.33	0.51	5596.84
1	258.48	258.48	87.5	NSP14 viral	NSP14 viral	0	99	GAAAAENVTGLFKDCSK	Carbamidomethyl(C)@15		missed K-D@13	-0.00292284	1737.83	580.285	1737.84	580.286	3	20	3.1.1.2100.2	112.156	50888.7	24297.2	111.85	0.28	26808.5
1	258.48	258.48	87.5	NSP14 viral	NSP14 viral	0	99	GAAAAENVTGLFKDCSK	Carbamidomethyl(C)@15		missed K-D@13	0.00450824	1737.84	869.927	1737.84	869.925	2	24	3.1.1.2103.3	112.325	4318.67	565.55	111.73	0.29	2023.85
1	258.48	258.48	87.5	NSP14 viral	NSP14 viral	0	99	GAAAAENVTGLFKDCSK	Carbamidomethyl(C)@15		missed K-D@13	-0.000542456	1737.83	580.286	1737.84	580.286	3	22	3.1.1.2122.4	113.189	39851.6	36369.8	113.36	0.52	20697.4
1	258.48	258.48	87.5	NSP14 viral	NSP14 viral	0	99	GAAAAENVTGLFKDCSK	Carbamidomethyl(C)@15		missed K-D@13	0.00220414	1737.84	580.287	1737.84	580.286	3	21	3.1.1.2140.4	114.181	36040.6	35781.8	114.21	0.73	17362.1
1	258.48	258.48	87.5	NSP14 viral	NSP14 viral	0	99	GAAAAENVTGLFKDCSK	Deamidated(N)@7; Carbamidomethyl(C)@15		missed K-D@13	0.0060479	1738.83	580.616	1738.82	580.614	3	19	3.1.1.2151.7	114.787	38669.3	26532.8	114.54	0.79	7619.08
1	258.48	258.48	87.5	NSP14 viral	NSP14 viral	0	99	GAAAAENVTGLFKDCSK	Deamidated(N)@7; Carbamidomethyl(C)@15		missed K-D@13	0.0060479	1738.83	580.616	1738.82	580.614	3	13	3.1.1.2158.9	115.207	38669.3	14174.9	114.54	0.79	9986.12
1	258.48	258.48	87.5	NSP14 viral	NSP14 viral	0	99	GAAAAENVTGLFKDCSK	Carbamidomethyl(C)@15		missed K-D@13	-0.0045708	1737.83	580.284	1737.84	580.286	3	13	3.1.1.2169.10	115.815	21539.5	20098.7	115.68	0.29	3635.89
1	258.48	258.48	87.5	NSP14 viral	NSP14 viral	0	99	GAAAAENVTGLFKDCSK	Carbamidomethyl(C)@15		missed K-D@13	0.000846111	1737.84	869.926	1737.84	869.925	2	9	3.1.1.2170.16	115.907	6921.05	1378.86	116.66	0.34	318.085
1	258.48	258.48	87.5	NSP14 viral	NSP14 viral	0	99	GAAAAENVTGLFKDCSK	Carbamidomethyl(C)@15		missed K-D@13	-0.00109178	1737.83	580.285	1737.84	580.286	3	20	3.1.1.2176.9	116.23	92906.6	27781.4	116.71	0.57	9574.99
1	258.48	258.48	87.5	NSP14 viral	NSP14 viral	0	99	GAAAAENVTGLFKDCSK	Formyl(K)@13; Carbamidomethyl(C)@15		missed K-D@13	-0.000676227	1765.83	589.617	1765.83	589.617	3	17	3.1.1.2187.5	116.859	13206.4	8201.58	116.71	0.34	5669.01
1	258.48	258.48	87.5	NSP14 viral	NSP14 viral	0	99	GAAAAENVTGLFKDCSK	Carbamidomethyl(C)@15		missed K-D@13	-0.00109178	1737.83	580.285	1737.84	580.286	3	21	3.1.1.2197.4	117.335	92906.6	13773.8	116.71	0.57	11937.1
1	258.48	258.48	87.5	NSP14 viral	NSP14 viral	0	99	GAAAAENVTGLFKDCSK	Carbamidomethyl(C)@15		missed K-D@13	-0.00200731	1737.83	580.285	1737.84	580.286	3	14	3.1.1.2208.5	117.917	19706.8	18724.9	117.9	0.79	3107.07
1	258.48	258.48	87.5	NSP14 viral	NSP14 viral	0	99	GAAAAENVTGLFKDCSK	Carbamidomethyl(C)@15		missed K-D@13	0.0011055	1737.84	580.286	1737.84	580.286	3	12	3.1.1.2215.11	118.319	15671.3	15511.7	118.3	0.97	3865.32
1	258.48	258.48	87.5	NSP14 viral	NSP14 viral	0	99	GAAAAENVTGLFKDCSK	Carbamidomethyl(C)@15		missed K-D@13	0.0011055	1737.84	580.286	1737.84	580.286	3	13	3.1.1.2227.8	119.004	15671.3	13569	118.3	0.97	3025.17
1	258.48	258.48	87.5	NSP14 viral	NSP14 viral	0	99	GAAAAENVTGLFKDCSK	Carbamidomethyl(C)@15		missed K-D@13	-0.00200731	1737.83	580.285	1737.84	580.286	3	16	3.1.1.2233.12	119.349	13927	13725.2	119.5	0.46	3421.96
1	258.48	258.48	87.5	NSP14 viral	NSP14 viral	0	99	GAAAAENVTGLFKDCSK	Carbamidomethyl(C)@15		missed K-D@13	-0.00219041	1737.83	580.285	1737.84	580.286	3	13	3.1.1.2251.7	120.368	12359.6	11241.9	119.79	1.37	3168.23
1	258.48	258.48	87.5	NSP14 viral	NSP14 viral	0	99	GAAAAENVTGLFKDCSK	Carbamidomethyl(C)@15		missed K-D@13	-0.0111169	1737.82	869.919	1737.84	869.925	2	11	3.1.1.2260.10	120.919	437.78	287.35	120.86	0.57	527.856
1	258.48	258.48	87.5	NSP14 viral	NSP14 viral	0	99	GAAAAENVTGLFKDCSK	Carbamidomethyl(C)@15		missed K-D@13	-0.00402148	1737.83	580.284	1737.84	580.286	3	19	3.1.1.2269.4	121.407	5946.77	4659.47	121.37	0.28	5123.87
1	258.48	258.48	87.5	NSP14 viral	NSP14 viral	0	99	GAAAAENVTGLFKDCSK	Carbamidomethyl(C)@15		missed K-D@13	-0.00109178	1737.83	580.285	1737.84	580.286	3	19	3.1.1.2288.2	122.403	8469.46	4960.81	122.96	0.68	4322.02
1	258.48	258.48	87.5	NSP14 viral	NSP14 viral	0	99	GAAAAENVTGLFKDCSK	Carbamidomethyl(C)@15		missed K-D@13	0.000739289	1737.84	580.286	1737.84	580.286	3	19	3.1.1.2307.5	123.434	8539.99	8153.34	122.85	1.14	3064.65
1	258.48	258.48	87.5	NSP14 viral	NSP14 viral	0	99	GAAAAENVTGLFKDCSK	Carbamidomethyl(C)@15		missed K-D@13	-0.00250335	1737.83	580.285	1737.84	580.286	3	19	3.1.1.2325.3	124.454	7610.55	7012.22	124.5	0.8	2649.15
1	258.48	258.48	87.5	NSP14 viral	NSP14 viral	0	99	GAAAAENVTGLFKDCSK	Carbamidomethyl(C)@15		missed K-D@13	0.00079255	1737.84	580.286	1737.84	580.286	3	12	3.1.1.2379.8	127.531	5436.42	4983.57	127.8	0.91	2539.94
1	258.48	258.48	87.5	NSP14 viral	NSP14 viral	0	99	GAAAAENVTGLFKDCSK	Carbamidomethyl(C)@15		missed K-D@13	-0.00250335	1737.83	580.285	1737.84	580.286	3	12	3.1.1.2415.10	129.58	5205.15	4667.07	129.85	1.14	2115.27
1	258.48	258.48	87.5	NSP14 viral	NSP14 viral	0	99	GAAAAENVTGLFKDCSK	Carbamidomethyl(C)@15		missed K-D@13	-0.00396819	1737.83	580.284	1737.84	580.286	3	15	3.1.1.2461.3	131.838	4223.23	2239.49	132.44	0.74	2597.5
1	258.48	258.48	87.5	NSP14 viral	NSP14 viral	0	99	GAAAAENVTGLFKDCSK	Carbamidomethyl(C)@15		missed K-D@13	-0.01056	1737.83	580.282	1737.84	580.286	3	18	3.1.1.2517.3	135.02	2311.31	2290.54	135.18	0.4	2053.58
1	258.48	258.48	87.5	NSP14 viral	NSP14 viral	0	99	GAAAAENVTGLFKDCSK	Carbamidomethyl(C)@15		missed K-D@13	-0.00286956	1737.83	580.285	1737.84	580.286	3	17	3.1.1.2550.5	136.842	3145.7	982.1	137.78	1.02	3153.25
1	258.48	258.48	87.5	NSP14 viral	NSP14 viral	0	99	GAAAAENVTGLFKDCSK	Carbamidomethyl(C)@15		missed K-D@13	-0.00305266	1737.83	580.285	1737.84	580.286	3	13	3.1.1.2595.7	139.323	2908.31	1161.85	140.61	1.42	2012.01
1	258.48	258.48	87.5	NSP14 viral	NSP14 viral	0	99	GAAAAENVTGLFKDCSK	Carbamidomethyl(C)@15		missed K-D@13	-0.00585543	1737.83	580.284	1737.84	580.286	3	11	3.1.1.3319.9	180.454	558.54	463.58	180.53	0.4	1341.13
1	258.48	258.48	87.5	NSP14 viral	NSP14 viral	0	99	GAAAAENVTGLFKDCSK	Carbamidomethyl(C)@15		missed K-D@13	-0.00677096	1737.83	580.284	1737.84	580.286	3	14	3.1.1.3338.2	181.515	815.58	643.36	181.39	0.4	1447.3
1	258.48	258.48	87.5	NSP14 viral	NSP14 viral	0	99	GAAAAENVTGLFKDCSK	Deamidated(N)@7; Carbamidomethyl(C)@15		missed K-D@13	0.00630206	1738.83	580.616	1738.82	580.614	3	20	1.1.1.2108.9	114.599	45539.9	25847.3	114.24	1.13	9815.53
1	258.48	258.48	87.5	NSP14 viral	NSP14 viral	0	99	GAAAAENVTGLFKDCSK	Carbamidomethyl(C)@15		missed K-D@13	0.00301038	1737.84	580.287	1737.84	580.286	3	20	1.1.1.2112.9	114.827	35992.3	28748.1	114.35	1.37	9981.05
1	258.48	258.48	87.5	NSP14 viral	NSP14 viral	0	99	GAAAAENVTGLFKDCSK	Carbamidomethyl(C)@15		missed K-D@13	0.000263791	1737.84	580.286	1737.84	580.286	3	19	1.1.1.2130.9	115.849	91403.7	35180.8	116.12	0.34	7851.26
1	258.48	258.48	87.5	NSP14 viral	NSP14 viral	0	99	GAAAAENVTGLFKDCSK	Carbamidomethyl(C)@15		missed K-D@13	-0.000468633	1737.83	580.286	1737.84	580.286	3	20	1.1.1.2148.4	116.902	9948.63	9821.41	116.9	0.28	13939.5
1	258.48	258.48	87.5	NSP14 viral	NSP14 viral	0	99	GAAAAENVTGLFKDCSK	Carbamidomethyl(C)@15		missed K-D@13	0.000996214	1737.84	580.286	1737.84	580.286	3	16	1.1.1.2184.13	118.904	20005.1	15886.3	118.14	1.19	3464.16
1	258.48	258.48	87.5	NSP14 viral	NSP14 viral	0	99	GAAAAENVTGLFKDCSK	Carbamidomethyl(C)@15		missed K-D@13	0.00520765	1737.84	580.288	1737.84	580.286	3	20	1.1.1.2221.4	121.007	1381.56	936.44	121.09	0.17	5564.4
1	258.48	258.48	87.5	NSP14 viral	NSP14 viral	0	99	GAAAAENVTGLFKDCSK	Carbamidomethyl(C)@15		missed K-D@13	-0.00504628	1737.83	580.284	1737.84	580.286	3	20	1.1.1.2277.6	124.148	8375.19	8336.64	124.18	0.8	2985.74
1	258.48	258.48	87.5	NSP14 viral	NSP14 viral	0	99	GAAAAENVTGLFKDCSK	Formyl(K)@13; Carbamidomethyl(C)@15		missed K-D@13	-0.00209338	1765.83	883.922	1765.83	883.923	2	20	1.1.1.2294.4	125.145	1479.14	658.6	124.93	0.28	774.565
1	258.48	258.48	87.5	NSP14 viral	NSP14 viral	0	99	GAAAAENVTGLFKDCSK	Carbamidomethyl(C)@15		missed K-D@13	0.000996214	1737.84	580.286	1737.84	580.286	3	20	1.1.1.2295.4	125.202	8390.2	2677.44	124.87	0.74	4159.6
1	258.48	258.48	87.5	NSP14 viral	NSP14 viral	0	99	GAAAAENVTGLFKDCSK	Carbamidomethyl(C)@15		missed K-D@13	-0.00413075	1737.83	580.284	1737.84	580.286	3	18	1.1.1.2401.2	131.065	7706.27	2678.17	130.71	1.03	2962.63
1	258.48	258.48	87.5	NSP14 viral	NSP14 viral	0	99	GAAAAENVTGLFKDCSK	Carbamidomethyl(C)@15; Formyl(K)@17		missed K-D@13	-0.00109692	1765.83	883.922	1765.83	883.923	2	15	3.1.1.2329.20	124.725	1881.8	855.81	124.96	0.4	470.564
1	258.48	258.48	87.5	NSP14 viral	NSP14 viral	0	99	GAAAAENVTGLFKDCSK	Formyl(K)@13; Carbamidomethyl(C)@15		missed K-D@13	-0.00109692	1765.83	883.922	1765.83	883.923	2	15	3.1.1.2329.20	124.725	1881.8	855.81	124.96	0.4	470.564
1	258.48	258.48	87.5	NSP14 viral	NSP14 viral	0	99	GAAAAENVTGLFKDCSK	Carbamidomethyl(C)@15		missed K-D@13	-0.00286956	1737.83	580.285	1737.84	580.286	3	11	3.1.1.2568.4	137.845	3145.7	2356.81	137.78	1.02	2220.42
1	258.48	258.48	87.5	NSP14 viral	NSP14 viral	0	99	GAAAAENVTGLFKDCSK	Formyl@N-term; Carbamidomethyl(C)@15		missed K-D@13	0.000245852	1765.83	883.923	1765.83	883.923	2	23	3.1.1.2580.2	138.564	45690.5	29097.7	138.4	0.51	18798.1
1	258.48	258.48	87.5	NSP14 viral	NSP14 viral	0	99	GAAAAENVTGLFKDCSK	Formyl@N-term; Carbamidomethyl(C)@15		missed K-D@13	0.000694192	1765.83	589.618	1765.83	589.617	3	21	3.1.1.2581.3	138.594	24912.1	15234	138.29	0.62	20292.7
1	258.48	258.48	87.5	NSP14 viral	NSP14 viral	0	99	GAAAAENVTGLFKDCSK	Formyl@N-term; Carbamidomethyl(C)@15		missed K-D@13	0.000694192	1765.83	589.618	1765.83	589.617	3	21	3.1.1.2583.4	138.719	24912.1	14016.2	138.29	0.62	16963.8
1	258.48	258.48	87.5	NSP14 viral	NSP14 viral	0	99	GAAAAENVTGLFKDCSK	Formyl@N-term; Carbamidomethyl(C)@15		missed K-D@13	0.000694192	1765.83	589.618	1765.83	589.617	3	21	3.1.1.2585.3	138.819	24912.1	7597.53	138.29	0.62	14359.3
1	258.48	258.48	87.5	NSP14 viral	NSP14 viral	0	99	GAAAAENVTGLFKDCSK	Formyl@N-term; Carbamidomethyl(C)@15		missed K-D@13	0.000694192	1765.83	589.618	1765.83	589.617	3	20	3.1.1.2588.3	138.963	24912.1	6984.62	138.29	0.62	12389
1	258.48	258.48	87.5	NSP14 viral	NSP14 viral	0	99	GAAAAENVTGLFKDCSK	Carbamidomethyl(C)@15		missed K-D@13	-0.00305266	1737.83	580.285	1737.84	580.286	3	11	3.1.1.2613.6	140.344	2908.31	2474.34	140.61	1.42	1863.89
1	258.48	258.48	87.5	NSP14 viral	NSP14 viral	0	99	GAAAAENVTGLFKDCSK	Formyl(K)@13; Carbamidomethyl(C)@15		missed K-D@13	-0.00388345	1765.83	589.616	1765.83	589.617	3	18	3.1.1.2336.6	125.116	2135.86	1158.92	124.96	0.29	1979.16
1	258.48	258.48	87.5	NSP14 viral	NSP14 viral	0	99	GAAAAENVTGLFKDCSK	Formyl@N-term; Carbamidomethyl(C)@15		missed K-D@13	0.000245852	1765.83	883.923	1765.83	883.923	2	11	3.1.1.2562.19	137.54	45690.5	483.84	138.4	0.51	584.803
1	258.48	258.48	87.5	NSP14 viral	NSP14 viral	0	99	GAAAAENVTGLFKDCSK	Formyl@N-term; Carbamidomethyl(C)@15		missed K-D@13	-0.000120359	1765.83	883.923	1765.83	883.923	2	10	3.1.1.2617.24	140.603	1309.67	775.52	139.98	1.08	479.696
1	258.48	258.48	87.5	NSP14 viral	NSP14 viral	0	99	GAAAAENVTGLFKDCSK	Carbamidomethyl(C)@15		missed K-D@13	-0.00250335	1737.83	580.285	1737.84	580.286	3	12	3.1.1.2479.6	132.861	4043.8	3791.69	133.01	0.51	2683.85
1	258.48	258.48	87.5	NSP14 viral	NSP14 viral	0	99	GAAAAENVTGLFKDCSK	Carbamidomethyl(C)@15		missed K-D@13	-0.00227568	1737.83	580.285	1737.84	580.286	3	16	1.1.1.2823.5	154.526	2156.68	1817.01	154.56	0.86	1314.53
1	258.48	258.48	87.5	NSP14 viral	NSP14 viral	0	99	GAAAAENVTGLFKDCSK	Carbamidomethyl(C)@15		missed K-D@13	-0.00202553	1737.83	580.285	1737.84	580.286	3	15	1.1.1.1848.9	100.525	15829.7	2244.67	101.12	0.46	1681.26
1	258.48	258.48	87.5	NSP14 viral	NSP14 viral	0	99	GAAAAENVTGLFKDCSK	Carbamidomethyl(C)@15		missed K-D@13	-0.00111	1737.83	580.285	1737.84	580.286	3	21	1.1.1.1866.3	101.57	99459	9935.72	102.03	0.73	17960.2
1	258.48	258.48	87.5	NSP14 viral	NSP14 viral	0	99	GAAAAENVTGLFKDCSK	Carbamidomethyl(C)@15		missed K-D@13	0.0017583	1737.84	869.926	1737.84	869.925	2	23	1.1.1.1878.5	102.194	1607.19	1152.3	102.26	0.84	1683.63
1	258.48	258.48	87.5	NSP14 viral	NSP14 viral	0	99	GAAAAENVTGLFKDCSK	Carbamidomethyl(C)@15		missed K-D@13	-0.00111	1737.83	580.285	1737.84	580.286	3	23	1.1.1.1885.4	102.587	99459	46890.4	102.03	0.73	32027.8
1	258.48	258.48	87.5	NSP14 viral	NSP14 viral	0	99	GAAAAENVTGLFKDCSK	Cation:Na(E)@6; Carbamidomethyl(C)@15		missed K-D@13	-0.00100021	1759.82	587.613	1759.82	587.613	3	16	1.1.1.1903.8	103.521	6013.77	5926.57	103.5	0.34	6823.83
1	258.48	258.48	87.5	NSP14 viral	NSP14 viral	0	99	GAAAAENVTGLFKDCSK	Carbamidomethyl(C)@15		missed K-D@13	0.00346765	1737.84	580.287	1737.84	580.286	3	25	1.1.1.1904.3	103.567	4556222	3829299	103.89	0.69	1999218
1	258.48	258.48	87.5	NSP14 viral	NSP14 viral	0	99	GAAAAENVTGLFKDCSK	Cation:K(E)@6; Carbamidomethyl(C)@15		missed K-D@13	-0.0289708	1775.76	592.928	1775.79	592.938	3	19	1.1.1.1923.3	104.488	8643.76	7908.47	104.46	0.62	6619.68
1	258.48	258.48	87.5	NSP14 viral	NSP14 viral	0	99	GAAAAENVTGLFKDCSK	Deamidated(N)@7; Carbamidomethyl(C)@15		missed K-D@13	0.0184782	1738.84	580.62	1738.82	580.614	3	20	1.1.1.2004.13	109.039	40490.5	37678.3	109.02	0.62	19888.9
1	258.48	258.48	87.5	NSP14 viral	NSP14 viral	0	99	GAAAAENVTGLFKDCSK	Carbamidomethyl(C)@15		missed K-D@13	-0.00220863	1737.83	580.285	1737.84	580.286	3	22	1.1.1.2016.16	109.722	85797.8	74628.3	109.53	0.45	26219
1	258.48	258.48	87.5	NSP14 viral	NSP14 viral	0	99	GAAAAENVTGLFKDCSK	Deamidated(N)@7; Carbamidomethyl(C)@15		missed K-D@13	0.0144499	1738.83	580.619	1738.82	580.614	3	19	1.1.1.2022.16	110.063	40636.6	33224.3	109.7	0.85	15065.5
1	258.48	258.48	87.5	NSP14 viral	NSP14 viral	0	99	GAAAAENVTGLFKDCSK	Carbamidomethyl(C)@15		missed K-D@13	0.000171744	1737.84	580.286	1737.84	580.286	3	24	1.1.1.2034.6	110.763	64494.5	64291.8	110.72	0.57	29146.4
1	258.48	258.48	87.5	NSP14 viral	NSP14 viral	0	99	GAAAAENVTGLFKDCSK	Carbamidomethyl(C)@15; Formyl(K)@17		missed K-D@13	0.000328546	1765.83	589.618	1765.83	589.617	3	21	1.1.1.2042.2	111.196	57922.8	52264.4	111.11	0.62	33398.5
1	258.48	258.48	87.5	NSP14 viral	NSP14 viral	0	99	GAAAAENVTGLFKDCSK	Carbamidomethyl(C)@15; Formyl(K)@17		missed K-D@13	0.000328546	1765.83	589.618	1765.83	589.617	3	22	1.1.1.2043.3	111.26	57922.8	43557.5	111.11	0.62	26647.7
1	258.48	258.48	87.5	NSP14 viral	NSP14 viral	0	99	GAAAAENVTGLFKDCSK	Carbamidomethyl(C)@15; Formyl(K)@17		missed K-D@13	0.000328546	1765.83	589.618	1765.83	589.617	3	21	1.1.1.2044.3	111.333	57922.8	33221.3	111.11	0.62	26526.1
1	258.48	258.48	87.5	NSP14 viral	NSP14 viral	0	99	GAAAAENVTGLFKDCSK	Carbamidomethyl(C)@15; Formyl(K)@17		missed K-D@13	0.000328546	1765.83	589.618	1765.83	589.617	3	20	1.1.1.2045.4	111.369	57922.8	27712.3	111.11	0.62	20874.6
1	258.48	258.48	87.5	NSP14 viral	NSP14 viral	0	99	GAAAAENVTGLFKDCSK	Carbamidomethyl(C)@15; Formyl(K)@17		missed K-D@13	0.000328546	1765.83	589.618	1765.83	589.617	3	16	1.1.1.2046.11	111.412	57922.8	21841.1	111.11	0.62	12699.5
1	258.48	258.48	87.5	NSP14 viral	NSP14 viral	0	99	GAAAAENVTGLFKDCSK	Carbamidomethyl(C)@15; Formyl(K)@17		missed K-D@13	0.000328546	1765.83	589.618	1765.83	589.617	3	20	1.1.1.2047.3	111.462	57922.8	16080.9	111.11	0.62	16480.4
1	258.48	258.48	87.5	NSP14 viral	NSP14 viral	0	99	GAAAAENVTGLFKDCSK	Deamidated(N)@7; Carbamidomethyl(C)@15		missed K-D@13	0.00346353	1738.82	580.615	1738.82	580.614	3	17	1.1.1.2053.2	111.754	7736.16	6459.03	111.85	0.46	27432.8
1	258.48	258.48	87.5	NSP14 viral	NSP14 viral	0	99	GAAAAENVTGLFKDCSK	Carbamidomethyl(C)@15		missed K-D@13	-0.00440591	1737.83	580.284	1737.84	580.286	3	22	1.1.1.2076.3	112.806	35863.1	33039.4	112.49	0.74	27708.2
1	258.48	258.48	87.5	NSP14 viral	NSP14 viral	0	99	GAAAAENVTGLFKDCSK	Carbamidomethyl(C)@15		missed K-D@13	0.00291833	1737.84	580.287	1737.84	580.286	3	24	1.1.1.2094.6	113.835	43752.4	41148.3	113.73	0.68	19792.7
1	258.48	258.48	87.5	NSP14 viral	NSP14 viral	0	99	GAAAAENVTGLFKDCSK	Carbamidomethyl(C)@15		missed K-D@13	8.15461e-05	1737.84	580.286	1737.84	580.286	3	13	1.1.1.1728.14	93.6915	5777.52	1597.57	94.04	0.51	1700.46
1	258.48	258.48	87.5	NSP14 viral	NSP14 viral	0	99	GAAAAENVTGLFKDCSK	Dehydrated(E)@6; Carbamidomethyl(C)@15		missed K-D@13	-0.00396053	1719.82	574.281	1719.83	574.282	3	17	1.1.1.1908.4	103.777	661.63	272.78	103.66	0.23	3318.34
1	258.48	258.48	87.5	NSP14 viral	NSP14 viral	0	99	GAAAAENVTGLFKDCSK	Carbamidomethyl(C)@15		missed K-D@13	0.00138989	1737.84	435.466	1737.84	435.466	4	17	1.1.1.1922.2	104.424	1950.33	1655.98	104.36	0.34	8459.09
1	258.48	258.48	87.5	NSP14 viral	NSP14 viral	0	99	GAAAAENVTGLFKDCSK	Cation:Na(E)@6; Carbamidomethyl(C)@15		missed K-D@13	-0.00576097	1759.81	587.611	1759.82	587.613	3	18	1.1.1.1924.3	104.544	2710.08	1670.33	104.13	0.74	5842.02
1	258.48	258.48	87.5	NSP14 viral	NSP14 viral	0	99	GAAAAENVTGLFKDCSK	Deamidated(N)@7; Carbamidomethyl(C)@15		missed K-D@13	0.00694254	1738.83	580.616	1738.82	580.614	3	16	1.1.1.2046.10	111.41	51867	46808.1	111.34	0.62	11201
1	258.48	258.48	87.5	NSP14 viral	NSP14 viral	0	99	GAAAAENVTGLFKDCSK	Carbamidomethyl(C)@15		missed K-D@13	-0.00138416	1737.83	580.285	1737.84	580.286	3	16	1.1.1.2259.5	123.135	9746.38	9674.04	123.22	0.45	3907.1
1	258.48	258.48	87.5	NSP14 viral	NSP14 viral	0	99	GAAAAENVTGLFKDCSK	Formyl@N-term; Carbamidomethyl(C)@15		missed K-D@13	-0.00557289	1765.82	589.616	1765.83	589.617	3	18	2.1.1.2648.6	138.065	16293.8	5883.89	138.44	0.46	3759.58
1	258.48	258.48	87.5	NSP14 viral	NSP14 viral	0	99	GAAAAENVTGLFKDCSK	Formyl@N-term; Carbamidomethyl(C)@15		missed K-D@13	-0.00557289	1765.82	589.616	1765.83	589.617	3	17	2.1.1.2649.11	138.123	16293.8	7729.63	138.44	0.46	4513.88
1	258.48	258.48	87.5	NSP14 viral	NSP14 viral	0	99	GAAAAENVTGLFKDCSK	Formyl@N-term; Carbamidomethyl(C)@15		missed K-D@13	-0.00557289	1765.82	589.616	1765.83	589.617	3	17	2.1.1.2650.8	138.177	16293.8	9458.11	138.44	0.46	5438.64
1	258.48	258.48	87.5	NSP14 viral	NSP14 viral	0	99	GAAAAENVTGLFKDCSK	Formyl@N-term; Carbamidomethyl(C)@15		missed K-D@13	-0.00557289	1765.82	589.616	1765.83	589.617	3	20	2.1.1.2651.5	138.224	16293.8	10890.8	138.44	0.46	6695.52
1	258.48	258.48	87.5	NSP14 viral	NSP14 viral	0	99	GAAAAENVTGLFKDCSK	Formyl@N-term; Carbamidomethyl(C)@15		missed K-D@13	-0.00557289	1765.82	589.616	1765.83	589.617	3	16	2.1.1.2653.9	138.338	16293.8	14232.2	138.44	0.46	6880.79
1	258.48	258.48	87.5	NSP14 viral	NSP14 viral	0	99	GAAAAENVTGLFKDCSK	Formyl@N-term; Carbamidomethyl(C)@15		missed K-D@13	-0.00557289	1765.82	589.616	1765.83	589.617	3	16	2.1.1.2654.13	138.402	16293.8	15995.4	138.44	0.46	6999.61
1	258.48	258.48	87.5	NSP14 viral	NSP14 viral	0	99	GAAAAENVTGLFKDCSK	Formyl@N-term; Carbamidomethyl(C)@15		missed K-D@13	-0.00557289	1765.82	589.616	1765.83	589.617	3	23	2.1.1.2656.3	138.516	16293.8	15481.7	138.44	0.46	11658.2
1	258.48	258.48	87.5	NSP14 viral	NSP14 viral	0	99	GAAAAENVTGLFKDCSK	Formyl@N-term; Carbamidomethyl(C)@15		missed K-D@13	-0.00557289	1765.82	589.616	1765.83	589.617	3	21	2.1.1.2657.2	138.568	16293.8	13958	138.44	0.46	11766.8
1	258.48	258.48	87.5	NSP14 viral	NSP14 viral	0	99	GAAAAENVTGLFKDCSK	Formyl@N-term; Carbamidomethyl(C)@15		missed K-D@13	-0.00557289	1765.82	589.616	1765.83	589.617	3	22	2.1.1.2658.2	138.633	16293.8	11064.2	138.44	0.46	12533.4
1	258.48	258.48	87.5	NSP14 viral	NSP14 viral	0	99	GAAAAENVTGLFKDCSK	Formyl@N-term; Carbamidomethyl(C)@15		missed K-D@13	-0.0019713	1765.83	883.922	1765.83	883.923	2	25	2.1.1.2659.3	138.714	19294.3	11774.6	138.44	0.51	7459.41
1	258.48	258.48	87.5	NSP14 viral	NSP14 viral	0	99	GAAAAENVTGLFKDCSK	Carbamidomethyl(C)@15		missed K-D@13	-0.00319121	1737.83	580.285	1737.84	580.286	3	12	1.1.1.2913.7	159.671	1779.43	1434.37	159.53	0.8	1185.15
1	258.48	258.48	87.5	NSP14 viral	NSP14 viral	0	99	GAAAAENVTGLFKDCSK	Carbamidomethyl(C)@15		missed K-D@13	-0.00225025	1737.83	580.285	1737.84	580.286	3	17	2.1.1.1976.4	101.845	7281.13	1649.95	101.4	0.4	1791.73
1	258.48	258.48	87.5	NSP14 viral	NSP14 viral	0	99	GAAAAENVTGLFKDCSK	Carbamidomethyl(C)@15		missed K-D@13	0.000313244	1737.84	580.286	1737.84	580.286	3	16	2.1.1.1995.13	102.851	62856.5	20446.3	102.32	0.51	5309.59
1	258.48	258.48	87.5	NSP14 viral	NSP14 viral	0	99	GAAAAENVTGLFKDCSK	Carbamidomethyl(C)@15		missed K-D@13	0.00360916	1737.84	580.287	1737.84	580.286	3	20	2.1.1.2013.7	103.874	3676141	81694.1	104.32	0.45	13885.6
1	258.48	258.48	87.5	NSP14 viral	NSP14 viral	0	99	GAAAAENVTGLFKDCSK	Carbamidomethyl(C)@15		missed K-D@13	0.0045247	1737.84	580.287	1737.84	580.286	3	26	2.1.1.2053.6	105.927	2286585	275467	104.84	0.63	151387
1	258.48	258.48	87.5	NSP14 viral	NSP14 viral	0	99	GAAAAENVTGLFKDCSK	Deamidated(N)@7; Carbamidomethyl(C)@15		missed K-D@13	0.01606	1738.84	580.619	1738.82	580.614	3	23	2.1.1.2053.7	105.931	1014366	116226	104.84	0.75	74620.6
1	258.48	258.48	87.5	NSP14 viral	NSP14 viral	0	99	GAAAAENVTGLFKDCSK	Carbamidomethyl(C)@15		missed K-D@13	0.00174097	1737.84	869.926	1737.84	869.925	2	18	2.1.1.2067.27	106.751	9063.93	7619.9	106.82	1.03	1202.12
1	258.48	258.48	87.5	NSP14 viral	NSP14 viral	0	99	GAAAAENVTGLFKDCSK	Carbamidomethyl(C)@15		missed K-D@13	0.00269363	1737.84	580.287	1737.84	580.286	3	23	2.1.1.2071.14	106.963	106214	101136	106.82	1.71	52884.9
1	258.48	258.48	87.5	NSP14 viral	NSP14 viral	0	99	GAAAAENVTGLFKDCSK	Deamidated(N)@7; Carbamidomethyl(C)@15		missed K-D@13	0.0171586	1738.84	580.62	1738.82	580.614	3	22	2.1.1.2074.6	107.117	43936.2	42425.5	107.22	0.91	29868.4
1	258.48	258.48	87.5	NSP14 viral	NSP14 viral	0	99	GAAAAENVTGLFKDCSK	Carbamidomethyl(C)@15		missed K-D@13	0.00269363	1737.84	580.287	1737.84	580.286	3	24	2.1.1.2089.8	107.983	106214	67408.2	106.82	1.71	32621.8
1	258.48	258.48	87.5	NSP14 viral	NSP14 viral	0	99	GAAAAENVTGLFKDCSK	Deamidated(N)@7; Carbamidomethyl(C)@15		missed K-D@13	0.0166093	1738.84	580.619	1738.82	580.614	3	22	2.1.1.2105.6	108.897	28468.5	23579	108.7	0.4	12185.4
1	258.48	258.48	87.5	NSP14 viral	NSP14 viral	0	99	GAAAAENVTGLFKDCSK	Carbamidomethyl(C)@15		missed K-D@13	-0.00206714	1737.83	580.285	1737.84	580.286	3	21	2.1.1.2107.13	109.018	51665.5	47669	108.65	0.69	21542.3
1	258.48	258.48	87.5	NSP14 viral	NSP14 viral	0	99	GAAAAENVTGLFKDCSK	Carbamidomethyl(C)@15		missed K-D@13	0.0019612	1737.84	580.286	1737.84	580.286	3	23	2.1.1.2125.8	110.045	45302.2	41774	109.9	1.54	18238.6
1	258.48	258.48	87.5	NSP14 viral	NSP14 viral	0	99	GAAAAENVTGLFKDCSK	Carbamidomethyl(C)@15		missed K-D@13	0.0019612	1737.84	580.286	1737.84	580.286	3	21	2.1.1.2143.7	111.06	45302.2	30800.3	109.9	1.54	13331.2
1	258.48	258.48	87.5	NSP14 viral	NSP14 viral	0	99	GAAAAENVTGLFKDCSK	Carbamidomethyl(C)@15; Formyl(K)@17		missed K-D@13	-0.00198746	1765.83	589.617	1765.83	589.617	3	20	2.1.1.2152.10	111.584	29477	25147.7	111.43	0.51	11480.3
1	258.48	258.48	87.5	NSP14 viral	NSP14 viral	0	99	GAAAAENVTGLFKDCSK	Carbamidomethyl(C)@15; Formyl(K)@17		missed K-D@13	-0.00198746	1765.83	589.617	1765.83	589.617	3	18	2.1.1.2153.6	111.636	29477	22714	111.43	0.51	11306.4
1	258.48	258.48	87.5	NSP14 viral	NSP14 viral	0	99	GAAAAENVTGLFKDCSK	Carbamidomethyl(C)@15; Formyl(K)@17		missed K-D@13	-0.00198746	1765.83	589.617	1765.83	589.617	3	19	2.1.1.2154.9	111.693	29477	19671.7	111.43	0.51	8239.8
1	258.48	258.48	87.5	NSP14 viral	NSP14 viral	0	99	GAAAAENVTGLFKDCSK	Carbamidomethyl(C)@15; Formyl(K)@17		missed K-D@13	-0.00198746	1765.83	589.617	1765.83	589.617	3	19	2.1.1.2155.7	111.75	29477	16225	111.43	0.51	6604
1	258.48	258.48	87.5	NSP14 viral	NSP14 viral	0	99	GAAAAENVTGLFKDCSK	Carbamidomethyl(C)@15; Formyl(K)@17		missed K-D@13	-0.00198746	1765.83	589.617	1765.83	589.617	3	16	2.1.1.2156.13	111.807	29477	13095	111.43	0.51	4144.35
1	258.48	258.48	87.5	NSP14 viral	NSP14 viral	0	99	GAAAAENVTGLFKDCSK	Carbamidomethyl(C)@15; Formyl(K)@17		missed K-D@13	-0.00198746	1765.83	589.617	1765.83	589.617	3	16	2.1.1.2157.11	111.851	29477	11066.6	111.43	0.51	2937.23
1	258.48	258.48	87.5	NSP14 viral	NSP14 viral	0	99	GAAAAENVTGLFKDCSK	Carbamidomethyl(C)@15		missed K-D@13	0.000313244	1737.84	580.286	1737.84	580.286	3	21	2.1.1.2179.2	113.107	30553.3	27904.2	113.02	0.51	15814.9
1	258.48	258.48	87.5	NSP14 viral	NSP14 viral	0	99	GAAAAENVTGLFKDCSK	Carbamidomethyl(C)@15		missed K-D@13	0.0019612	1737.84	580.286	1737.84	580.286	3	22	2.1.1.2199.4	114.144	23552.2	23310.7	114.11	0.85	11856.5
1	258.48	258.48	87.5	NSP14 viral	NSP14 viral	0	99	GAAAAENVTGLFKDCSK	Formyl@N-term; Carbamidomethyl(C)@15		missed K-D@13	-0.00557289	1765.82	589.616	1765.83	589.617	3	14	2.1.1.2652.8	138.28	16293.8	12455.1	138.44	0.46	5950.63
1	258.48	258.48	87.5	NSP14 viral	NSP14 viral	0	99	GAAAAENVTGLFKDCSK	Formyl@N-term; Carbamidomethyl(C)@15		missed K-D@13	-0.00557289	1765.82	589.616	1765.83	589.617	3	14	2.1.1.2655.5	138.446	16293.8	16249.3	138.44	0.46	7305.64
1	258.48	258.48	87.5	NSP14 viral	NSP14 viral	0	99	GAAAAENVTGLFKDCSK	Carbamidomethyl(C)@15		missed K-D@13	-0.00172636	1737.83	580.285	1737.84	580.286	3	12	1.1.1.2877.7	157.612	1593.73	1545.42	157.88	0.86	1228.95
1	258.48	258.48	87.5	NSP14 viral	NSP14 viral	0	99	GAAAAENVTGLFKDCSK	Carbamidomethyl(C)@15		missed K-D@13	0.0034006	1737.84	580.287	1737.84	580.286	3	15	1.1.1.3003.5	164.829	1316.95	1261.86	164.81	1.37	1231.52
1	258.48	258.48	87.5	NSP14 viral	NSP14 viral	0	99	GAAAAENVTGLFKDCSK	Deamidated(N)@7; Carbamidomethyl(C)@15		missed K-D@13	0.0161898	1738.84	580.619	1738.82	580.614	3	16	1.1.1.2166.9	117.899	9039.06	8018.57	118.31	1.01	6928.41
1	258.48	258.48	87.5	NSP14 viral	NSP14 viral	0	99	GAAAAENVTGLFKDCSK	Carbamidomethyl(C)@15		missed K-D@13	0.0100573	1737.85	869.93	1737.84	869.925	2	13	1.1.1.2187.14	119.106	1063.72	1032.59	119.22	1.25	509.473
1	258.48	258.48	87.5	NSP14 viral	NSP14 viral	0	99	GAAAAENVTGLFKDCSK	Carbamidomethyl(C)@15		missed K-D@13	-0.000285527	1737.84	580.286	1737.84	580.286	3	11	1.1.1.2313.16	126.195	7495.58	6925.84	126.34	0.8	2421.49
1	258.48	258.48	87.5	NSP14 viral	NSP14 viral	0	99	GAAAAENVTGLFKDCSK	Carbamidomethyl(C)@15		missed K-D@13	-0.00172636	1737.83	580.285	1737.84	580.286	3	13	1.1.1.2895.5	158.639	1769.25	1622.75	158.51	0.74	1290.43
1	258.48	258.48	87.5	NSP14 viral	NSP14 viral	0	99	GAAAAENVTGLFKDCSK	Carbamidomethyl(C)@15		missed K-D@13	-0.0133066	1737.82	580.281	1737.84	580.286	3	10	3.1.1.2433.9	130.608	7447.58	6378.49	130.88	1.14	1793.19
1	258.48	258.48	87.5	NSP14 viral	NSP14 viral	0	99	GAAAAENVTGLFKDCSK	Carbamidomethyl(C)@15; Formyl(K)@17		missed K-D@13	-0.000745635	1765.83	883.922	1765.83	883.923	2	12	1.1.1.2032.19	110.659	1033.36	563.92	111	0.67	483
1	258.48	258.48	87.5	NSP14 viral	NSP14 viral	0	99	GAAAAENVTGLFKDCSK	Deamidated(N)@7; Carbamidomethyl(C)@15		missed K-D@13	0.0174715	1738.84	580.62	1738.82	580.614	3	14	1.1.1.2202.4	119.947	8763.81	1246.64	119.34	1.37	6971.79
1	258.48	258.48	87.5	NSP14 viral	NSP14 viral	0	99	GAAAAENVTGLFKDCSK	Carbamidomethyl(C)@15		missed K-D@13	-0.00966937	1737.83	580.283	1737.84	580.286	3	16	2.1.1.2595.4	135.431	2221.69	662.06	135.17	0.63	1792.25
1	258.48	258.48	87.5	NSP14 viral	NSP14 viral	0	99	GAAAAENVTGLFKDCSK	Carbamidomethyl(C)@15		missed K-D@13	-0.004043	1737.83	580.284	1737.84	580.286	3	14	3.1.1.2816.4	151.909	1651.71	1501.04	152.23	0.69	1608.25
1	258.48	258.48	87.5	NSP14 viral	NSP14 viral	0	99	GAAAAENVTGLFKDCSK	Carbamidomethyl(C)@15		missed K-D@13	-0.000122977	1737.84	580.286	1737.84	580.286	3	9	3.1.1.2397.9	128.555	5369.28	4399.78	128.42	0.8	2531.4
1	258.48	258.48	87.5	NSP14 viral	NSP14 viral	0	99	GAAAAENVTGLFKDCSK	Carbamidomethyl(C)@15		missed K-D@13	-0.00497616	1737.83	580.284	1737.84	580.286	3	11	1.1.1.3518.4	194.189	555.87	545.85	194.21	0.23	738.363
1	258.48	258.48	87.5	NSP14 viral	NSP14 viral	0	99	GAAAAENVTGLFKDCSK	Carbamidomethyl(C)@15		missed K-D@13	-0.0138808	1737.82	580.281	1737.84	580.286	3	13	2.1.1.2881.7	151.262	1217.79	1094.12	151.29	1.03	1403.64
1	258.48	258.48	87.5	NSP14 viral	NSP14 viral	0	99	GAAAAENVTGLFKDCSK	Carbamidomethyl(C)@15		missed K-D@13	0.0019612	1737.84	580.286	1737.84	580.286	3	17	2.1.1.2136.4	110.651	45302.2	33647.6	109.9	1.54	7189.83
1	258.48	258.48	87.5	NSP14 viral	NSP14 viral	0	99	GAAAAENVTGLFKDCSK	Deamidated(N)@7; Carbamidomethyl(C)@15		missed K-D@13	0.0076371	1738.83	580.616	1738.82	580.614	3	16	2.1.1.2161.7	112.083	24338.3	16669.1	111.72	1.2	9781.43
1	258.48	258.48	87.5	NSP14 viral	NSP14 viral	0	99	GAAAAENVTGLFKDCSK	Deamidated(N)@7; Carbamidomethyl(C)@15		missed K-D@13	0.0133386	1738.83	870.424	1738.82	870.417	2	14	2.1.1.2180.3	113.188	829.65	245.07	113.48	0.28	840.17
1	258.48	258.48	87.5	NSP14 viral	NSP14 viral	0	99	GAAAAENVTGLFKDCSK	Carbamidomethyl(C)@15		missed K-D@13	0.00113061	1737.84	869.926	1737.84	869.925	2	15	2.1.1.2189.7	113.697	1376.96	673.68	113.48	0.28	441.474
1	258.48	258.48	87.5	NSP14 viral	NSP14 viral	0	99	GAAAAENVTGLFKDCSK	Carbamidomethyl(C)@15; Formyl(K)@17		missed K-D@13	-0.00198746	1765.83	589.617	1765.83	589.617	3	17	2.1.1.2158.6	111.912	29477	8534.97	111.43	0.51	3150.15
1	258.48	258.48	87.5	NSP14 viral	NSP14 viral	0	99	GAAAAENVTGLFKDCSK	Acetyl@N-term; Carbamidomethyl(C)@15	Acetyl@30	missed K-D@13	-0.00128639	1779.84	890.93	1779.85	890.93	2	12	3.1.1.2646.15	142.258	2836.47	1196.86	141.98	0.51	607.404
1	258.48	258.48	87.5	NSP14 viral	NSP14 viral	0	99	GAAAAENVTGLFKDCSK	Carbamidomethyl(C)@15		missed K-D@13	-0.00147952	1737.83	580.285	1737.84	580.286	3	14	3.1.1.2704.4	145.548	2213.1	1981.29	145.69	0.86	1660.14
1	258.48	258.48	87.5	NSP14 viral	NSP14 viral	0	99	GAAAAENVTGLFKDCSK	Carbamidomethyl(C)@15		missed K-D@13	-0.00550784	1737.83	580.284	1737.84	580.286	3	11	3.1.1.2650.7	142.459	2362.81	1987.87	142.55	0.23	1741.28
1	258.48	258.48	87.5	NSP14 viral	NSP14 viral	0	99	GAAAAENVTGLFKDCSK	Carbamidomethyl(C)@15		missed K-D@13	-0.00221194	1737.83	580.285	1737.84	580.286	3	10	3.1.1.2686.13	144.514	2239.23	1906.37	144.66	1.03	1767.05
1	258.48	258.48	87.5	NSP14 viral	NSP14 viral	0	99	GAAAAENVTGLFKDCSK	Carbamidomethyl(C)@15		missed K-D@13	-0.00880374	1737.83	580.283	1737.84	580.286	3	11	3.1.1.2909.2	157.205	1659.7	1559.33	157.14	0.51	1460.67
1	258.48	258.48	87.5	NSP14 viral	NSP14 viral	0	99	GAAAAENVTGLFKDCSK	Carbamidomethyl(C)@15		missed K-D@13	0.0045247	1737.84	580.287	1737.84	580.286	3	25	2.1.1.2034.3	104.914	2286585	2032306	104.84	0.63	1082571
1	258.48	258.48	87.5	NSP14 viral	NSP14 viral	0	99	GAAAAENVTGLFKDCSK	Carbamidomethyl(C)@15		missed K-D@13	-0.00149718	1737.83	580.285	1737.84	580.286	3	12	1.1.1.3728.2	206.132	502.31	459.42	206.05	0.4	1120.69
1	258.48	258.48	87.5	NSP14 viral	NSP14 viral	0	99	GAAAAENVTGLFKDCSK	Cation:K(E)@6; Carbamidomethyl(C)@15		missed K-D@13	-0.0040992	1775.79	444.954	1775.79	444.955	4	16	1.1.1.1903.2	103.501	8925.76	8771.17	103.49	0.11	6435.27
1	258.48	258.48	87.5	NSP14 viral	NSP14 viral	0	99	GAAAAENVTGLFKDCSK	Carbamidomethyl(C)@15		missed K-D@13	-0.0104018	1737.83	580.282	1737.84	580.286	3	12	2.1.1.2863.7	150.225	834.32	710.1	150.26	0.8	1243.05
1	258.48	258.48	87.5	NSP14 viral	NSP14 viral	0	99	GAAAAENVTGLFKDCSK	Carbamidomethyl(C)@15		missed K-D@13	-0.00286956	1737.83	580.285	1737.84	580.286	3	9	3.1.1.2497.4	133.878	3908.97	3888.45	133.87	0.97	2351.39
1	258.48	258.48	87.5	NSP14 viral	NSP14 viral	0	99	GAAAAENVTGLFKDCSK	Carbamidomethyl(C)@15		missed K-D@13	-0.00413075	1737.83	580.284	1737.84	580.286	3	10	1.1.1.2422.13	132.106	5199.85	5009.4	132.08	0.46	1843.76
1	258.48	258.48	87.5	NSP14 viral	NSP14 viral	0	99	GAAAAENVTGLFKDCSK	Carbamidomethyl(C)@15		missed K-D@13	0.000826948	1737.84	580.286	1737.84	580.286	3	12	3.1.1.1890.8	100.829	12698.7	1419.61	101.42	0.57	1674.06
1	258.48	258.48	87.5	NSP14 viral	NSP14 viral	0	99	GAAAAENVTGLFKDCSK	Carbamidomethyl(C)@15		missed K-D@13	0.00124938	1737.84	580.286	1737.84	580.286	3	12	1.1.1.3650.6	201.681	602.5	453.87	201.93	0.74	863.597
1	258.48	258.48	87.5	NSP14 viral	NSP14 viral	0	98.92	GAAAAENVTGLFKDCSK	Carbamidomethyl(C)@15		missed K-D@13	-0.00783831	1737.83	580.283	1737.84	580.286	3	12	2.1.1.2674.6	139.53	1464.76	525.31	140.02	0.68	1584.05
1	258.48	258.48	87.5	NSP14 viral	NSP14 viral	0	99	GAAAAENVTGLFKDCSKVITGLHPTQAPTHLSVDTK	Carbamidomethyl(C)@15		missed K-D@13; missed K-V@17	0.0168101	3733.93	747.793	3733.91	747.789	5	17	1.1.1.2750.29	150.452	231206	22228.5	150.97	0.63	2508.61
1	258.48	258.48	87.5	NSP14 viral	NSP14 viral	0	99	GAAAAENVTGLFKDCSKVITGLHPTQAPTHLSVDTK	Carbamidomethyl(C)@15		missed K-D@13; missed K-V@17	0.0131424	3733.92	623.328	3733.91	623.326	6	12	1.1.1.2752.19	150.549	233712	54468.8	150.97	0.57	11653.2
1	258.48	258.48	87.5	NSP14 viral	NSP14 viral	0	99	GAAAAENVTGLFKDCSKVITGLHPTQAPTHLSVDTK	Carbamidomethyl(C)@15		missed K-D@13; missed K-V@17	0.0123561	3733.92	934.488	3733.91	934.485	4	19	1.1.1.2753.17	150.626	53796.2	20794.4	150.97	0.51	2086.2
1	258.48	258.48	87.5	NSP14 viral	NSP14 viral	0	99	GAAAAENVTGLFKDCSKVITGLHPTQAPTHLSVDTK	Carbamidomethyl(C)@15		missed K-D@13; missed K-V@17	0.0131424	3733.92	623.328	3733.91	623.326	6	13	1.1.1.2754.7	150.643	233712	117043	150.97	0.57	6666.88
1	258.48	258.48	87.5	NSP14 viral	NSP14 viral	0	99	GAAAAENVTGLFKDCSKVITGLHPTQAPTHLSVDTK	Carbamidomethyl(C)@15		missed K-D@13; missed K-V@17	0.0168101	3733.93	747.793	3733.91	747.789	5	12	1.1.1.2762.9	151.115	231206	191607	150.97	0.63	4918.01
1	258.48	258.48	87.5	NSP14 viral	NSP14 viral	0	99	GAAAAENVTGLFKDCSKVITGLHPTQAPTHLSVDTK	Carbamidomethyl(C)@15		missed K-D@13; missed K-V@17	0.0131424	3733.92	623.328	3733.91	623.326	6	17	1.1.1.2768.10	151.456	233712	54775	150.97	0.57	15316.3
1	258.48	258.48	87.5	NSP14 viral	NSP14 viral	0	99	GAAAAENVTGLFKDCSKVITGLHPTQAPTHLSVDTK	Carbamidomethyl(C)@15		missed K-D@13; missed K-V@17	0.0168101	3733.93	747.793	3733.91	747.789	5	24	1.1.1.2768.15	151.473	231206	53227.7	150.97	0.63	9923.94
1	258.48	258.48	87.5	NSP14 viral	NSP14 viral	0	99	GAAAAENVTGLFKDCSKVITGLHPTQAPTHLSVDTK	Carbamidomethyl(C)@15		missed K-D@13; missed K-V@17	0.0131424	3733.92	623.328	3733.91	623.326	6	15	1.1.1.2770.12	151.574	233712	34300.7	150.97	0.57	13593
1	258.48	258.48	87.5	NSP14 viral	NSP14 viral	0	99	GAAAAENVTGLFKDCSKVITGLHPTQAPTHLSVDTK	Carbamidomethyl(C)@15		missed K-D@13; missed K-V@17	0.0123561	3733.92	934.488	3733.91	934.485	4	13	1.1.1.2773.15	151.765	53796.2	1687.09	150.97	0.51	520.18
1	258.48	258.48	87.5	NSP14 viral	NSP14 viral	0	99	GAAAAENVTGLFKDCSKVITGLHPTQAPTHLSVDTK	Formyl@N-term; Carbamidomethyl(C)@15		missed K-D@13; missed K-V@17	4.88112e-05	3761.9	753.388	3761.9	753.388	5	11	1.1.1.3100.12	170.27	2343.31	2184.54	170.29	0.28	1017.33
1	258.48	258.48	87.5	NSP14 viral	NSP14 viral	0	99	GAAAAENVTGLFKDCSKVITGLHPTQAPTHLSVDTK	Carbamidomethyl(C)@15		missed K-D@13; missed K-V@17	0.00882993	3733.92	747.791	3733.91	747.789	5	20	3.1.1.2804.21	151.24	158658	85221	150.92	0.63	12732.6
1	258.48	258.48	87.5	NSP14 viral	NSP14 viral	0	99	GAAAAENVTGLFKDCSKVITGLHPTQAPTHLSVDTK	Carbamidomethyl(C)@15		missed K-D@13; missed K-V@17	0.00415679	3733.91	623.326	3733.91	623.326	6	25	3.1.1.2803.7	151.17	152219	96775.8	150.92	0.57	47228.2
1	258.48	258.48	87.5	NSP14 viral	NSP14 viral	0	99	GAAAAENVTGLFKDCSKVITGLHPTQAPTHLSVDTK	Carbamidomethyl(C)@15		missed K-D@13; missed K-V@17	0.00882993	3733.92	747.791	3733.91	747.789	5	14	3.1.1.2822.12	152.275	158658	3292.36	150.92	0.63	1006.91
1	258.48	258.48	87.5	NSP14 viral	NSP14 viral	0	99	GAAAAENVTGLFKDCSKVITGLHPTQAPTHLSVDTK	Carbamidomethyl(C)@15		missed K-D@13; missed K-V@17	0.00882993	3733.92	747.791	3733.91	747.789	5	16	3.1.1.2810.12	151.594	158658	18565.8	150.92	0.63	4037.81
1	258.48	258.48	87.5	NSP14 viral	NSP14 viral	0	99	GAAAAENVTGLFKDCSKVITGLHPTQAPTHLSVDTK	Carbamidomethyl(C)@15		missed K-D@13; missed K-V@17	-0.00247822	3733.91	934.484	3733.91	934.485	4	13	2.1.1.2871.13	150.712	2165.49	2112.25	150.83	0.4	482.977
1	258.48	258.48	87.5	NSP14 viral	NSP14 viral	0	99	GAAAAENVTGLFKDCSKVITGLHPTQAPTHLSVDTK	Carbamidomethyl(C)@15		missed K-D@13; missed K-V@17	5.4254e-05	3733.91	747.789	3733.91	747.789	5	12	2.1.1.2864.11	150.307	30743.5	1696.69	150.83	0.51	720.593
1	258.48	258.48	87.5	NSP14 viral	NSP14 viral	0	99	GGGSGGGSGGGSWSHPQFEK				0.00270792	1831.79	611.604	1831.79	611.603	3	22	2.1.1.1211.2	65.127	743211	544890	64.93	0.54	41860.4
1	258.48	258.48	87.5	NSP14 viral	NSP14 viral	0	99	GGGSGGGSGGGSWSHPQFEK				0.00270792	1831.79	611.604	1831.79	611.603	3	34	2.1.1.1211.3	65.152	743211	516886	64.93	0.54	436919
1	258.48	258.48	87.5	NSP14 viral	NSP14 viral	0	99	GGGSGGGSGGGSWSHPQFEK				0.00270792	1831.79	611.604	1831.79	611.603	3	31	2.1.1.1212.10	65.1747	743211	495586	64.93	0.54	292059
1	258.48	258.48	87.5	NSP14 viral	NSP14 viral	0	99	GGGSGGGSGGGSWSHPQFEK				0.00270792	1831.79	611.604	1831.79	611.603	3	32	2.1.1.1213.4	65.2524	743211	441158	64.93	0.54	344850
1	258.48	258.48	87.5	NSP14 viral	NSP14 viral	0	99	GGGSGGGSGGGSWSHPQFEK				0.00270792	1831.79	611.604	1831.79	611.603	3	33	2.1.1.1214.2	65.3221	743211	360214	64.93	0.54	334759
1	258.48	258.48	87.5	NSP14 viral	NSP14 viral	0	99	GGGSGGGSGGGSWSHPQFEK				0.00270792	1831.79	611.604	1831.79	611.603	3	29	2.1.1.1215.15	65.3534	743211	325992	64.93	0.54	201107
1	258.48	258.48	87.5	NSP14 viral	NSP14 viral	0	99	GGGSGGGSGGGSWSHPQFEK				0.00270792	1831.79	611.604	1831.79	611.603	3	33	2.1.1.1216.10	65.4025	743211	285777	64.93	0.54	179493
1	258.48	258.48	87.5	NSP14 viral	NSP14 viral	0	99	GGGSGGGSGGGSWSHPQFEK				0.00270792	1831.79	611.604	1831.79	611.603	3	33	2.1.1.1217.3	65.4673	743211	259998	64.93	0.54	207702
1	258.48	258.48	87.5	NSP14 viral	NSP14 viral	0	99	GGGSGGGSGGGSWSHPQFEK				0.00270792	1831.79	611.604	1831.79	611.603	3	23	2.1.1.1235.9	66.4824	743211	40003.5	64.93	0.54	13346.5
1	258.48	258.48	87.5	NSP14 viral	NSP14 viral	0	99	GGGSGGGSGGGSWSHPQFEK				0.00270792	1831.79	611.604	1831.79	611.603	3	23	2.1.1.1259.4	67.524	743211	2384.93	64.93	0.54	8994.02
1	258.48	258.48	87.5	NSP14 viral	NSP14 viral	0	99	GGGSGGGSGGGSWSHPQFEK				0.0019755	1831.79	611.604	1831.79	611.603	3	22	2.1.1.1325.6	69.5482	9232.86	8112.48	69.33	0.45	3611.07
1	258.48	258.48	87.5	NSP14 viral	NSP14 viral	0	99	GGGSGGGSGGGSWSHPQFEK				-0.00516565	1831.78	611.601	1831.79	611.603	3	15	2.1.1.1382.5	72.7077	3460.45	1975.35	72.88	0.69	1516.52
1	258.48	258.48	87.5	NSP14 viral	NSP14 viral	0	99	GGGSGGGSGGGSWSHPQFEK	Dioxidation(W)@13			-0.00323531	1863.77	622.265	1863.78	622.266	3	24	3.1.1.1198.3	64.6944	11197.2	10279.4	64.6	0.82	10376.6
1	258.48	258.48	87.5	NSP14 viral	NSP14 viral	0	99	GGGSGGGSGGGSWSHPQFEK				0.00739957	1831.79	458.956	1831.79	458.954	4	24	3.1.1.1204.3	65.049	5880.19	4556.66	64.94	0.45	9599.27
1	258.48	258.48	87.5	NSP14 viral	NSP14 viral	0	99	GGGSGGGSGGGSWSHPQFEK	Deamidated(Q)@17			0.0159751	1832.79	917.401	1832.77	917.393	2	20	3.1.1.1205.4	65.1051	21032.3	9067.39	64.47	0.71	7126.8
1	258.48	258.48	87.5	NSP14 viral	NSP14 viral	0	99	GGGSGGGSGGGSWSHPQFEK				0.000807421	1831.79	611.603	1831.79	611.603	3	34	3.1.1.1230.3	66.1535	321875	187242	65.83	0.49	133128
1	258.48	258.48	87.5	NSP14 viral	NSP14 viral	0	99	GGGSGGGSGGGSWSHPQFEK				-0.00157296	1831.79	611.602	1831.79	611.603	3	29	3.1.1.1249.3	67.1762	40529.9	40481.7	67.23	0.31	45282.6
1	258.48	258.48	87.5	NSP14 viral	NSP14 viral	0	99	GGGSGGGSGGGSWSHPQFEK				-0.00285471	1831.78	611.602	1831.79	611.603	3	25	3.1.1.1274.2	68.2218	33277.9	17138.5	69.41	1.18	31048.4
1	258.48	258.48	87.5	NSP14 viral	NSP14 viral	0	99	GGGSGGGSGGGSWSHPQFEK	Formyl@N-term			0.00233659	1859.78	620.936	1859.78	620.935	3	17	3.1.1.1281.5	68.6147	2304.2	1866.71	68.51	0.45	5896.31
1	258.48	258.48	87.5	NSP14 viral	NSP14 viral	0	99	GGGSGGGSGGGSWSHPQFEK				-0.00340403	1831.78	611.602	1831.79	611.603	3	27	3.1.1.1293.4	69.2357	33277.9	32992.5	69.24	1.29	18933.8
1	258.48	258.48	87.5	NSP14 viral	NSP14 viral	0	99	GGGSGGGSGGGSWSHPQFEK				0.00190606	1831.79	611.604	1831.79	611.603	3	24	3.1.1.1311.3	70.2451	25974.8	25971.2	70.36	0.34	15643.9
1	258.48	258.48	87.5	NSP14 viral	NSP14 viral	0	99	GGGSGGGSGGGSWSHPQFEK				-0.000108112	1831.79	611.603	1831.79	611.603	3	25	3.1.1.1330.2	71.2635	20494.3	19304.9	71.04	0.57	14607.1
1	258.48	258.48	87.5	NSP14 viral	NSP14 viral	0	99	GGGSGGGSGGGSWSHPQFEK				0.00190606	1831.79	611.604	1831.79	611.603	3	25	3.1.1.1348.6	72.2595	16336.5	14642.6	72.12	0.86	5303.78
1	258.48	258.48	87.5	NSP14 viral	NSP14 viral	0	99	GGGSGGGSGGGSWSHPQFEK				0.00245538	1831.79	611.604	1831.79	611.603	3	18	3.1.1.1369.17	73.3083	12507	10410.9	73.15	0.74	3481.6
1	258.48	258.48	87.5	NSP14 viral	NSP14 viral	0	99	GGGSGGGSGGGSWSHPQFEK	Formyl(K)@20			0.00380144	1859.79	620.936	1859.78	620.935	3	19	3.1.1.1419.3	74.7946	11693.5	8317.62	74.97	0.51	11007.7
1	258.48	258.48	87.5	NSP14 viral	NSP14 viral	0	99	GGGSGGGSGGGSWSHPQFEK				0.000807421	1831.79	611.603	1831.79	611.603	3	19	3.1.1.1437.4	75.6847	8053.08	7334.53	75.6	0.63	3256.95
1	258.48	258.48	87.5	NSP14 viral	NSP14 viral	0	99	GGGSGGGSGGGSWSHPQFEK	Formyl@N-term			0.00105484	1859.78	620.935	1859.78	620.935	3	20	3.1.1.1501.15	79.287	12453.5	10025.1	79.13	0.52	4158.75
1	258.48	258.48	87.5	NSP14 viral	NSP14 viral	0	99	GGGSGGGSGGGSWSHPQFEK	Trioxidation(W)@13			-0.01334	1879.76	627.594	1879.77	627.598	3	19	1.1.1.1181.2	63.8558	1257.01	974.2	64.34	0.79	2996.42
1	258.48	258.48	87.5	NSP14 viral	NSP14 viral	0	99	GGGSGGGSGGGSWSHPQFEK	Dioxidation(W)@13			0.00701998	1863.78	622.269	1863.78	622.266	3	24	1.1.1.1197.4	64.7661	10199.4	10028	64.73	0.45	6148.92
1	258.48	258.48	87.5	NSP14 viral	NSP14 viral	0	99	GGGSGGGSGGGSWSHPQFEK				-0.000965331	1831.79	611.603	1831.79	611.603	3	27	1.1.1.1237.5	66.9879	122151	34123.6	66.49	0.4	49040.2
1	258.48	258.48	87.5	NSP14 viral	NSP14 viral	0	99	GGGSGGGSGGGSWSHPQFEK				0.00123194	1831.79	611.604	1831.79	611.603	3	24	1.1.1.1279.7	69.0168	45255.1	44001.3	68.93	0.34	18273.5
1	258.48	258.48	87.5	NSP14 viral	NSP14 viral	0	99	GGGSGGGSGGGSWSHPQFEK				0.0028799	1831.79	611.604	1831.79	611.603	3	24	1.1.1.1297.14	70.0442	34907.8	34134.4	70.65	2.3	11469.2
1	258.48	258.48	87.5	NSP14 viral	NSP14 viral	0	99	GGGSGGGSGGGSWSHPQFEK				0.0028799	1831.79	611.604	1831.79	611.603	3	26	1.1.1.1320.9	71.0795	34907.8	25315.2	70.65	2.3	11444.8
1	258.48	258.48	87.5	NSP14 viral	NSP14 viral	0	99	GGGSGGGSGGGSWSHPQFEK				0.0028799	1831.79	611.604	1831.79	611.603	3	23	1.1.1.1338.6	72.1095	34907.8	19447.8	70.65	2.3	8531.12
1	258.48	258.48	87.5	NSP14 viral	NSP14 viral	0	99	GGGSGGGSGGGSWSHPQFEK				0.00233058	1831.79	611.604	1831.79	611.603	3	16	1.1.1.1356.23	73.1265	18534	16092	73.2	0.85	3739.52
1	258.48	258.48	87.5	NSP14 viral	NSP14 viral	0	99	GGGSGGGSGGGSWSHPQFEK	Formyl(K)@20			0.00271126	1859.79	620.936	1859.78	620.935	3	19	1.1.1.1379.4	74.2808	13802.5	5262.76	74.51	0.34	11245
1	258.48	258.48	87.5	NSP14 viral	NSP14 viral	0	99	GGGSGGGSGGGSWSHPQFEK				0.00269679	1831.79	611.604	1831.79	611.603	3	23	1.1.1.1414.7	76.2481	10153.5	10028.3	76.21	0.57	3533.78
1	258.48	258.48	87.5	NSP14 viral	NSP14 viral	0	99	GGGSGGGSGGGSWSHPQFEK	Oxidation(W)@13			0.0013461	1847.78	616.935	1847.78	616.935	3	15	2.1.1.953.12	52.0372	20666.5	20302.8	52.02	0.64	5171.48
1	258.48	258.48	87.5	NSP14 viral	NSP14 viral	0	99	GGGSGGGSGGGSWSHPQFEK	Oxidation(W)@13			-0.00013674	1847.78	616.935	1847.78	616.935	3	19	3.1.1.968.11	52.7294	26845.1	12551.6	52.29	0.69	4262.65
1	258.48	258.48	87.5	NSP14 viral	NSP14 viral	0	99	GGGSGGGSGGGSWSHPQFEK	Dioxidation(W)@13			0.00285459	1863.78	622.267	1863.78	622.266	3	18	3.1.1.1021.9	55.7661	22090.6	15904	55.51	0.57	4666.99
1	258.48	258.48	87.5	NSP14 viral	NSP14 viral	0	99	GGGSGGGSGGGSWSHPQFEK	Oxidation(W)@13			-0.000319845	1847.78	616.935	1847.78	616.935	3	26	3.1.1.1040.5	56.869	34835.9	33058.4	56.77	0.54	17042.3
1	258.48	258.48	87.5	NSP14 viral	NSP14 viral	0	99	GGGSGGGSGGGSWSHPQFEK	Formyl(K)@20			0.00435076	1859.79	620.936	1859.78	620.935	3	16	3.1.1.1300.5	69.6276	36131.8	27908.9	69.86	0.62	16257.3
1	258.48	258.48	87.5	NSP14 viral	NSP14 viral	0	99	GGGSGGGSGGGSWSHPQFEK	Formyl@N-term			0.000311609	1859.78	620.935	1859.78	620.935	3	16	1.1.1.1462.14	78.92	14923.2	14161.2	78.84	0.57	3761.38
1	258.48	258.48	87.5	NSP14 viral	NSP14 viral	0	99	GGGSGGGSGGGSWSHPQFEK				0.000288517	1831.79	611.603	1831.79	611.603	3	14	1.1.1.1463.15	78.9918	7064.67	6635.48	78.9	0.28	2262.42
1	258.48	258.48	87.5	NSP14 viral	NSP14 viral	0	99	GGGSGGGSGGGSWSHPQFEK				-0.00959922	1831.78	611.6	1831.79	611.603	3	11	1.1.1.1442.19	77.7839	11970.1	10968.8	77.58	0.97	2583.43
1	258.48	258.48	87.5	NSP14 viral	NSP14 viral	0	99	GGGSGGGSGGGSWSHPQFEK	Formyl@N-term			0.00515122	1859.79	930.901	1859.78	930.898	2	12	1.1.1.1452.12	78.3704	8904.96	1550.84	78.84	0.57	323.373
1	258.48	258.48	87.5	NSP14 viral	NSP14 viral	0	99	GGGSGGGSGGGSWSHPQFEK				0.000105411	1831.79	611.603	1831.79	611.603	3	12	1.1.1.1481.15	80.0088	6878.34	5946.91	79.69	0.63	1916.39
1	258.48	258.48	87.5	NSP14 viral	NSP14 viral	0	99	GGGSGGGSGGGSWSHPQFEK				0.000288517	1831.79	611.603	1831.79	611.603	3	13	1.1.1.1488.10	80.4068	6220.86	5940.37	80.27	1.03	2102.71
1	258.48	258.48	87.5	NSP14 viral	NSP14 viral	0	99	GGGSGGGSGGGSWSHPQFEK				0.000288517	1831.79	611.603	1831.79	611.603	3	18	1.1.1.1502.8	81.2315	6220.86	3337.98	80.27	1.03	2331.38
1	258.48	258.48	87.5	NSP14 viral	NSP14 viral	0	99	GGGSGGGSGGGSWSHPQFEK				0.000837836	1831.79	611.603	1831.79	611.603	3	9	1.1.1.1553.23	84.083	4141.6	4032.78	84.1	0.57	1601.54
1	258.48	258.48	87.5	NSP14 viral	NSP14 viral	0	99	GGGSGGGSGGGSWSHPQFEK				0.000837836	1831.79	611.603	1831.79	611.603	3	10	1.1.1.1667.21	90.2037	3030.19	2528.67	90.34	1.08	2023.46
1	258.48	258.48	87.5	NSP14 viral	NSP14 viral	0	99	GGGSGGGSGGGSWSHPQFEK				-0.00081012	1831.79	611.603	1831.79	611.603	3	13	1.1.1.1698.15	91.9706	2447.09	2084.75	92.5	0.91	2757.45
1	258.48	258.48	87.5	NSP14 viral	NSP14 viral	0	99	GGGSGGGSGGGSWSHPQFEK				-0.000108112	1831.79	611.603	1831.79	611.603	3	14	3.1.1.1534.17	81.167	4016.91	3487.36	80.96	0.92	1616.97
1	258.48	258.48	87.5	NSP14 viral	NSP14 viral	0	99	GGGSGGGSGGGSWSHPQFEK				-0.00230539	1831.79	611.602	1831.79	611.603	3	15	3.1.1.1455.12	76.7089	6875.38	6431.94	77.02	0.58	2079.31
1	258.48	258.48	87.5	NSP14 viral	NSP14 viral	0	99	GGGSGGGSGGGSWSHPQFEK	Oxidation(W)@13			0.0025276	1847.78	616.936	1847.78	616.935	3	21	1.1.1.1027.3	55.9434	6053.97	4496.55	55.86	1.1	3850.57
1	258.48	258.48	87.5	NSP14 viral	NSP14 viral	0	99	GGGSGGGSGGGSWSHPQFEK	Dioxidation(W)@13			0.00154478	1863.78	622.267	1863.78	622.266	3	22	1.1.1.1027.4	55.9567	22111.6	1620.51	55.17	0.58	2104.76
1	258.48	258.48	87.5	NSP14 viral	NSP14 viral	0	99	GGGSGGGSGGGSWSHPQFEK	Dioxidation(W)@13			0.00539001	1863.78	622.268	1863.78	622.266	3	17	1.1.1.1062.4	57.271	3070.72	1433.8	57.84	1.02	2053.45
1	258.48	258.48	87.5	NSP14 viral	NSP14 viral	0	99	GGGSGGGSGGGSWSHPQFEK	Oxidation(W)@13			-0.000768304	1847.78	616.934	1847.78	616.935	3	17	1.1.1.937.10	50.7479	6023.72	5479.29	50.6	0.51	2017.47
1	258.48	258.48	87.5	NSP14 viral	NSP14 viral	0	99	GGGSGGGSGGGSWSHPQFEK	Oxidation(W)@13			0.00106276	1847.78	616.935	1847.78	616.935	3	17	1.1.1.955.12	51.7715	15702.9	15240.6	51.81	0.76	4383.32
1	258.48	258.48	87.5	NSP14 viral	NSP14 viral	0	99	GGGSGGGSGGGSWSHPQFEK	Dioxidation(W)@13			0.00154478	1863.78	622.267	1863.78	622.266	3	14	1.1.1.1009.11	54.8958	22111.6	14693.1	55.17	0.58	3351.05
1	258.48	258.48	87.5	NSP14 viral	NSP14 viral	0	99	GGGSGGGSGGGSWSHPQFEK	Oxidation(W)@13			-0.00743974	1847.78	616.932	1847.78	616.935	3	17	3.1.1.1215.12	65.6569	5647.21	5411.86	65.67	0.23	2330.5
1	258.48	258.48	87.5	NSP14 viral	NSP14 viral	0	99	GGGSGGGSGGGSWSHPQFEK	Oxidation(W)@13			-0.00461353	1847.78	616.933	1847.78	616.935	3	13	1.1.1.991.12	53.886	3300.29	2672.89	53.67	0.46	1413.46
1	258.48	258.48	87.5	NSP14 viral	NSP14 viral	0	99	GGGSGGGSGGGSWSHPQFEK	Dioxidation(W)@13			0.00189301	1863.78	622.267	1863.78	622.266	3	18	1.1.1.1178.8	63.6871	11087	7785.54	63.77	0.28	3015.84
1	258.48	258.48	87.5	NSP14 viral	NSP14 viral	0	99	GGGSGGGSGGGSWSHPQFEK				0.0028799	1831.79	611.604	1831.79	611.603	3	19	1.1.1.1301.19	70.2739	34907.8	30279.7	70.65	2.3	7639.28
1	258.48	258.48	87.5	NSP14 viral	NSP14 viral	0	99	GGGSGGGSGGGSWSHPQFEK				0.00141505	1831.79	611.604	1831.79	611.603	3	15	1.1.1.1378.5	74.2248	6531.37	1446.18	74.51	0.28	3376.04
1	258.48	258.48	87.5	NSP14 viral	NSP14 viral	0	99	GGGSGGGSGGGSWSHPQFEK	Acetyl(S)@12; Oxidation(W)@13	Acetyl(S)@21		-0.0168372	1889.78	630.933	1889.79	630.938	3	16	3.1.1.1282.4	68.6706	1005.95	780.21	68.56	0.22	3000.12
1	258.48	258.48	87.5	NSP14 viral	NSP14 viral	0	99	GGGSGGGSGGGSWSHPQFEK				0.00306145	1831.79	458.955	1831.79	458.954	4	16	1.1.1.1178.3	63.6688	9983.19	7200.72	63.72	0.23	3623.81
1	258.48	258.48	87.5	NSP14 viral	NSP14 viral	0	99	GGGSGGGSGGGSWSHPQFEK	Dioxidation(W)@13			-0.00483988	1863.77	622.265	1863.78	622.266	3	22	2.1.1.1213.5	65.2658	4435.36	3610.97	65.33	0.57	1860.04
1	258.48	258.48	87.5	NSP14 viral	NSP14 viral	0	99	GGGSGGGSGGGSWSHPQFEK	Formyl(K)@20			0.000185975	1859.78	620.935	1859.78	620.935	3	17	2.1.1.1482.4	74.8291	3049.56	2497.74	74.94	0.57	1910.54
1	258.48	258.48	87.5	NSP14 viral	NSP14 viral	0	99	GGGSGGGSGGGSWSHPQFEK	Oxidation(W)@13			0.00106276	1847.78	616.935	1847.78	616.935	3	11	1.1.1.953.12	51.655	15702.9	13802.4	51.81	0.76	3031.34
1	258.48	258.48	87.5	NSP14 viral	NSP14 viral	0	99	GGGSGGGSGGGSWSHPQFEK	Formyl@N-term			-3.53383e-05	1859.78	620.935	1859.78	620.935	3	18	1.1.1.1257.10	67.7982	9507.16	2898.89	68.14	0.34	31155.5
1	258.48	258.48	87.5	NSP14 viral	NSP14 viral	0	99	GGGSGGGSGGGSWSHPQFEK				-0.000108112	1831.79	611.603	1831.79	611.603	3	16	3.1.1.1507.10	79.6202	4740.42	4516.87	79.82	0.51	2309.72
1	258.48	258.48	87.5	NSP14 viral	NSP14 viral	0	99	GGGSGGGSGGGSWSHPQFEK				0.00270792	1831.79	611.604	1831.79	611.603	3	16	2.1.1.1234.9	66.4441	743211	42205.9	64.93	0.54	2143.88
1	258.48	258.48	87.5	NSP14 viral	NSP14 viral	0	99	GGGSGGGSGGGSWSHPQFEK				0.000807421	1831.79	611.603	1831.79	611.603	3	13	3.1.1.1417.4	74.6827	8053.08	1229.23	75.6	0.63	2712.7
1	258.48	258.48	87.5	NSP14 viral	NSP14 viral	0	99	GGGSGGGSGGGSWSHPQFEK				0.00361233	1831.79	611.604	1831.79	611.603	3	14	1.1.1.1396.13	75.2306	11730.7	11506.2	75.41	1.02	3681.98
1	258.48	258.48	87.5	NSP14 viral	NSP14 viral	0	99	GGGSGGGSGGGSWSHPQFEK				-0.0164046	1831.77	611.598	1831.79	611.603	3	14	3.1.1.1489.18	78.6003	10907.9	5959.3	77.87	1.31	2360.42
1	258.48	258.48	87.5	NSP14 viral	NSP14 viral	0	98.97	GGGSGGGSGGGSWSHPQFEK				0.0028799	1831.79	611.604	1831.79	611.603	3	14	1.1.1.1325.18	71.3683	34907.8	23012.6	70.65	2.3	5264.7
1	258.48	258.48	87.5	NSP14 viral	NSP14 viral	0	99	GGGSGGGSGGGSWSHPQFEKGAAAAENVTGLFK			missed K-G@20	0.00457555	3061.43	766.365	3061.43	766.364	4	10	1.1.1.2663.19	145.687	74403.7	14952.4	146.11	0.57	1182.11
1	258.48	258.48	87.5	NSP14 viral	NSP14 viral	0	99	GGGSGGGSGGGSWSHPQFEKGAAAAENVTGLFK			missed K-G@20	0.00466858	3061.43	766.365	3061.43	766.364	4	28	3.1.1.2717.13	146.307	92832.8	77549.5	146.15	0.63	11630.5
1	258.48	258.48	87.5	NSP14 viral	NSP14 viral	0	99	GGGSGGGSGGGSWSHPQFEKGAAAAENVTGLFK			missed K-G@20	0.00466858	3061.43	766.365	3061.43	766.364	4	22	3.1.1.2731.9	147.117	92832.8	4972.95	146.15	0.63	1677.05
1	258.48	258.48	87.5	NSP14 viral	NSP14 viral	0	99	GGGSGGGSGGGSWSHPQFEKGAAAAENVTGLFKDCSK	Dioxidation(W)@13; Carbamidomethyl(C)@35		missed K-G@20; missed K-D@33	0.000763531	3583.6	896.908	3583.6	896.908	4	13	1.1.1.2443.7	133.334	3088.39	1145.3	133.57	0.4	566.064
1	258.48	258.48	87.5	NSP14 viral	NSP14 viral	0	99	GGGSGGGSGGGSWSHPQFEKGAAAAENVTGLFKDCSK	Dioxidation(W)@13; Carbamidomethyl(C)@35		missed K-G@20; missed K-D@33	0.00565682	3583.61	717.729	3583.6	717.728	5	13	1.1.1.2446.11	133.488	5621.28	5516.52	133.51	0.4	1684.68
1	258.48	258.48	87.5	NSP14 viral	NSP14 viral	0	99	GGGSGGGSGGGSWSHPQFEKGAAAAENVTGLFKDCSK	Deamidated(N)@27; Carbamidomethyl(C)@35		missed K-G@20; missed K-D@33	0.00882037	3552.61	889.159	3552.6	889.156	4	11	1.1.1.2446.13	133.494	902.11	362.1	133.74	0.4	469.995
1	258.48	258.48	87.5	NSP14 viral	NSP14 viral	0	99	GGGSGGGSGGGSWSHPQFEKGAAAAENVTGLFKDCSK	Dioxidation(W)@13; Carbamidomethyl(C)@35		missed K-G@20; missed K-D@33	0.00565682	3583.61	717.729	3583.6	717.728	5	15	1.1.1.2447.16	133.545	5621.28	5539.02	133.51	0.4	1753.18
1	258.48	258.48	87.5	NSP14 viral	NSP14 viral	0	99	GGGSGGGSGGGSWSHPQFEKGAAAAENVTGLFKDCSK	Dioxidation(W)@13; Carbamidomethyl(C)@35		missed K-G@20; missed K-D@33	0.00565682	3583.61	717.729	3583.6	717.728	5	12	1.1.1.2449.21	133.659	5621.28	4592.55	133.51	0.4	1475.24
1	258.48	258.48	87.5	NSP14 viral	NSP14 viral	0	99	GGGSGGGSGGGSWSHPQFEKGAAAAENVTGLFKDCSK	Dioxidation(W)@13; Carbamidomethyl(C)@35		missed K-G@20; missed K-D@33	0.00565682	3583.61	717.729	3583.6	717.728	5	10	1.1.1.2451.19	133.77	5621.28	3226.21	133.51	0.4	1221.41
1	258.48	258.48	87.5	NSP14 viral	NSP14 viral	0	99	GGGSGGGSGGGSWSHPQFEKGAAAAENVTGLFKDCSK	Dioxidation(W)@13; Carbamidomethyl(C)@35		missed K-G@20; missed K-D@33	0.00565682	3583.61	717.729	3583.6	717.728	5	10	1.1.1.2452.15	133.821	5621.28	2894.62	133.51	0.4	1161.01
1	258.48	258.48	87.5	NSP14 viral	NSP14 viral	0	99	GGGSGGGSGGGSWSHPQFEKGAAAAENVTGLFKDCSK	Carbamidomethyl(C)@35		missed K-G@20; missed K-D@33	0.00701066	3551.62	711.331	3551.61	711.33	5	36	1.1.1.2547.3	139.093	531769	79978.8	139.44	0.68	26634.7
1	258.48	258.48	87.5	NSP14 viral	NSP14 viral	0	99	GGGSGGGSGGGSWSHPQFEKGAAAAENVTGLFKDCSK	Cation:K(E)@26; Carbamidomethyl(C)@35		missed K-G@20; missed K-D@33	-0.0146653	3589.55	718.918	3589.57	718.921	5	14	1.1.1.2554.7	139.473	7598.05	5136.46	139.6	0.4	1783.46
1	258.48	258.48	87.5	NSP14 viral	NSP14 viral	0	99	GGGSGGGSGGGSWSHPQFEKGAAAAENVTGLFKDCSK	Cation:K(E)@19; Carbamidomethyl(C)@35		missed K-G@20; missed K-D@33	-0.0146653	3589.55	718.918	3589.57	718.921	5	14	1.1.1.2554.7	139.473	7598.05	5136.46	139.6	0.4	1783.46
1	258.48	258.48	87.5	NSP14 viral	NSP14 viral	0	99	GGGSGGGSGGGSWSHPQFEKGAAAAENVTGLFKDCSK	Carbamidomethyl(C)@35		missed K-G@20; missed K-D@33	0.00701066	3551.62	711.331	3551.61	711.33	5	20	1.1.1.2560.9	139.795	531769	330516	139.44	0.68	13049
1	258.48	258.48	87.5	NSP14 viral	NSP14 viral	0	99	GGGSGGGSGGGSWSHPQFEKGAAAAENVTGLFKDCSK	Carbamidomethyl(C)@35		missed K-G@20; missed K-D@33	0.00701066	3551.62	711.331	3551.61	711.33	5	23	1.1.1.2560.10	139.799	531769	328535	139.44	0.68	162024
1	258.48	258.48	87.5	NSP14 viral	NSP14 viral	0	99	GGGSGGGSGGGSWSHPQFEKGAAAAENVTGLFKDCSK	Carbamidomethyl(C)@35		missed K-G@20; missed K-D@33	0.00748585	3551.62	888.912	3551.61	888.91	4	22	1.1.1.2560.15	139.815	356476	218448	139.49	0.62	37204.8
1	258.48	258.48	87.5	NSP14 viral	NSP14 viral	0	99	GGGSGGGSGGGSWSHPQFEKGAAAAENVTGLFKDCSK	Carbamidomethyl(C)@35		missed K-G@20; missed K-D@33	0.00701066	3551.62	711.331	3551.61	711.33	5	32	1.1.1.2565.14	140.092	531769	157177	139.44	0.68	47354.5
1	258.48	258.48	87.5	NSP14 viral	NSP14 viral	0	99	GGGSGGGSGGGSWSHPQFEKGAAAAENVTGLFKDCSK	Carbamidomethyl(C)@35		missed K-G@20; missed K-D@33	0.00748585	3551.62	888.912	3551.61	888.91	4	28	1.1.1.2569.12	140.331	356476	43360.5	139.49	0.62	5025.09
1	258.48	258.48	87.5	NSP14 viral	NSP14 viral	0	99	GGGSGGGSGGGSWSHPQFEKGAAAAENVTGLFKDCSK	Carbamidomethyl(C)@35		missed K-G@20; missed K-D@33	0.00701066	3551.62	711.331	3551.61	711.33	5	13	1.1.1.2571.10	140.43	531769	58717.4	139.44	0.68	2637.65
1	258.48	258.48	87.5	NSP14 viral	NSP14 viral	0	99	GGGSGGGSGGGSWSHPQFEKGAAAAENVTGLFKDCSK	Carbamidomethyl(C)@35		missed K-G@20; missed K-D@33	0.00701066	3551.62	711.331	3551.61	711.33	5	12	1.1.1.2581.18	140.999	531769	21921.8	139.44	0.68	4279.22
1	258.48	258.48	87.5	NSP14 viral	NSP14 viral	0	99	GGGSGGGSGGGSWSHPQFEKGAAAAENVTGLFKDCSK	Carbamidomethyl(C)@35		missed K-G@20; missed K-D@33	0.00701066	3551.62	711.331	3551.61	711.33	5	16	1.1.1.2583.14	141.108	531769	18372	139.44	0.68	3496.7
1	258.48	258.48	87.5	NSP14 viral	NSP14 viral	0	99	GGGSGGGSGGGSWSHPQFEKGAAAAENVTGLFKDCSK	Deamidated(Q)@17; Formyl(K)@20; Carbamidomethyl(C)@35		missed K-G@20; missed K-D@33	0.0404863	3580.63	717.134	3580.59	717.126	5	14	1.1.1.2587.6	141.332	1157.54	595.62	141.42	0.23	1573.35
1	258.48	258.48	87.5	NSP14 viral	NSP14 viral	0	99	GGGSGGGSGGGSWSHPQFEKGAAAAENVTGLFKDCSK	Deamidated(N)@27; Carbamidomethyl(C)@35		missed K-G@20; missed K-D@33	0.000763743	3552.6	889.157	3552.6	889.156	4	17	1.1.1.2592.12	141.642	2103.24	1298.43	141.94	0.63	1182.22
1	258.48	258.48	87.5	NSP14 viral	NSP14 viral	0	99	GGGSGGGSGGGSWSHPQFEKGAAAAENVTGLFKDCSK	Deamidated(Q)@17; Carbamidomethyl(C)@35		missed K-G@20; missed K-D@33	0.000763743	3552.6	889.157	3552.6	889.156	4	17	1.1.1.2592.12	141.642	2103.24	1298.43	141.94	0.63	1182.22
1	258.48	258.48	87.5	NSP14 viral	NSP14 viral	0	99	GGGSGGGSGGGSWSHPQFEKGAAAAENVTGLFKDCSK	Carbamidomethyl(C)@35		missed K-G@20; missed K-D@33	0.00701066	3551.62	711.331	3551.61	711.33	5	12	1.1.1.2601.14	142.137	531769	9248.22	139.44	0.68	2427.93
1	258.48	258.48	87.5	NSP14 viral	NSP14 viral	0	99	GGGSGGGSGGGSWSHPQFEKGAAAAENVTGLFKDCSK	Carbamidomethyl(C)@35		missed K-G@20; missed K-D@33	-0.00057078	3551.61	888.91	3551.61	888.91	4	10	1.1.1.2611.16	142.731	4300.1	4010.23	142.85	0.91	842.027
1	258.48	258.48	87.5	NSP14 viral	NSP14 viral	0	99	GGGSGGGSGGGSWSHPQFEKGAAAAENVTGLFKDCSK	Carbamidomethyl(C)@35		missed K-G@20; missed K-D@33	-0.00057078	3551.61	888.91	3551.61	888.91	4	12	1.1.1.2616.24	143.013	4300.1	3042.08	142.85	0.91	724.513
1	258.48	258.48	87.5	NSP14 viral	NSP14 viral	0	99	GGGSGGGSGGGSWSHPQFEKGAAAAENVTGLFKDCSK	Carbamidomethyl(C)@35		missed K-G@20; missed K-D@33	-8.37017e-06	3551.61	711.33	3551.61	711.33	5	12	1.1.1.2619.12	143.164	9793.05	7006.39	142.85	0.97	1894.39
1	258.48	258.48	87.5	NSP14 viral	NSP14 viral	0	99	GGGSGGGSGGGSWSHPQFEKGAAAAENVTGLFKDCSK	Carbamidomethyl(C)@35		missed K-G@20; missed K-D@33	-0.00057078	3551.61	888.91	3551.61	888.91	4	12	1.1.1.2622.18	143.359	4300.1	2334.31	142.85	0.91	722.712
1	258.48	258.48	87.5	NSP14 viral	NSP14 viral	0	99	GGGSGGGSGGGSWSHPQFEKGAAAAENVTGLFKDCSK	Carbamidomethyl(C)@35		missed K-G@20; missed K-D@33	0.00309132	3551.62	888.911	3551.61	888.91	4	10	1.1.1.2627.20	143.645	2564.57	2194.76	143.54	0.63	650.908
1	258.48	258.48	87.5	NSP14 viral	NSP14 viral	0	99	GGGSGGGSGGGSWSHPQFEKGAAAAENVTGLFKDCSK	Deamidated(N)@27; Carbamidomethyl(C)@35		missed K-G@20; missed K-D@33	0.016951	3552.61	711.53	3552.6	711.527	5	13	1.1.1.2637.18	144.206	2751.53	2497.02	144.11	0.29	1555.57
1	258.48	258.48	87.5	NSP14 viral	NSP14 viral	0	99	GGGSGGGSGGGSWSHPQFEKGAAAAENVTGLFKDCSK	Trp->Kynurenin(W)@13; Delta:H(2)C(2)(H)@15; Carbamidomethyl(C)@35		missed K-G@20; missed K-D@33	0.00280777	3581.63	717.332	3581.62	717.332	5	15	1.1.1.2640.12	144.378	1164.68	1106.14	144.39	0.23	1155.62
1	258.48	258.48	87.5	NSP14 viral	NSP14 viral	0	99	GGGSGGGSGGGSWSHPQFEKGAAAAENVTGLFKDCSK	Carbamidomethyl(C)@35		missed K-G@20; missed K-D@33	0.0151718	3551.63	711.333	3551.61	711.33	5	15	3.1.1.2570.13	137.999	5941.8	4584.35	137.89	0.4	1874.77
1	258.48	258.48	87.5	NSP14 viral	NSP14 viral	0	99	GGGSGGGSGGGSWSHPQFEKGAAAAENVTGLFKDCSK	Carbamidomethyl(C)@35		missed K-G@20; missed K-D@33	0.0151718	3551.63	711.333	3551.61	711.33	5	16	3.1.1.2571.8	138.036	5941.8	3682.76	137.89	0.4	1813.56
1	258.48	258.48	87.5	NSP14 viral	NSP14 viral	0	99	GGGSGGGSGGGSWSHPQFEKGAAAAENVTGLFKDCSK	Carbamidomethyl(C)@35		missed K-G@20; missed K-D@33	0.0156444	3551.63	888.914	3551.61	888.91	4	31	3.1.1.2591.8	139.132	316920	29888.3	139.53	0.68	3662.67
1	258.48	258.48	87.5	NSP14 viral	NSP14 viral	0	99	GGGSGGGSGGGSWSHPQFEKGAAAAENVTGLFKDCSK	Carbamidomethyl(C)@35		missed K-G@20; missed K-D@33	0.0185288	3551.63	711.333	3551.61	711.33	5	37	3.1.1.2594.9	139.28	425854	243924	139.47	0.68	65038.7
1	258.48	258.48	87.5	NSP14 viral	NSP14 viral	0	99	GGGSGGGSGGGSWSHPQFEKGAAAAENVTGLFKDCSK	Carbamidomethyl(C)@35		missed K-G@20; missed K-D@33	0.0185288	3551.63	711.333	3551.61	711.33	5	32	3.1.1.2595.13	139.343	425854	334516	139.47	0.68	107187
1	258.48	258.48	87.5	NSP14 viral	NSP14 viral	0	99	GGGSGGGSGGGSWSHPQFEKGAAAAENVTGLFKDCSK	Carbamidomethyl(C)@35		missed K-G@20; missed K-D@33	0.0185288	3551.63	711.333	3551.61	711.33	5	34	3.1.1.2596.9	139.389	425854	385990	139.47	0.68	152062
1	258.48	258.48	87.5	NSP14 viral	NSP14 viral	0	99	GGGSGGGSGGGSWSHPQFEKGAAAAENVTGLFKDCSK	Carbamidomethyl(C)@35		missed K-G@20; missed K-D@33	0.0185288	3551.63	711.333	3551.61	711.33	5	41	3.1.1.2597.9	139.446	425854	418932	139.47	0.68	191420
1	258.48	258.48	87.5	NSP14 viral	NSP14 viral	0	99	GGGSGGGSGGGSWSHPQFEKGAAAAENVTGLFKDCSK	Carbamidomethyl(C)@35		missed K-G@20; missed K-D@33	0.0185288	3551.63	711.333	3551.61	711.33	5	35	3.1.1.2598.11	139.492	425854	421680	139.47	0.68	184460
1	258.48	258.48	87.5	NSP14 viral	NSP14 viral	0	99	GGGSGGGSGGGSWSHPQFEKGAAAAENVTGLFKDCSK	Carbamidomethyl(C)@35		missed K-G@20; missed K-D@33	0.0185288	3551.63	711.333	3551.61	711.33	5	34	3.1.1.2599.17	139.559	425854	401732	139.47	0.68	194387
1	258.48	258.48	87.5	NSP14 viral	NSP14 viral	0	99	GGGSGGGSGGGSWSHPQFEKGAAAAENVTGLFKDCSK	Carbamidomethyl(C)@35		missed K-G@20; missed K-D@33	0.0185288	3551.63	711.333	3551.61	711.33	5	39	3.1.1.2600.12	139.607	425854	385035	139.47	0.68	199288
1	258.48	258.48	87.5	NSP14 viral	NSP14 viral	0	99	GGGSGGGSGGGSWSHPQFEKGAAAAENVTGLFKDCSK	Carbamidomethyl(C)@35		missed K-G@20; missed K-D@33	0.0185288	3551.63	711.333	3551.61	711.33	5	35	3.1.1.2601.10	139.676	425854	362843	139.47	0.68	237852
1	258.48	258.48	87.5	NSP14 viral	NSP14 viral	0	99	GGGSGGGSGGGSWSHPQFEKGAAAAENVTGLFKDCSK	Carbamidomethyl(C)@35		missed K-G@20; missed K-D@33	0.0185288	3551.63	711.333	3551.61	711.33	5	47	3.1.1.2602.8	139.746	425854	349304	139.47	0.68	257705
1	258.48	258.48	87.5	NSP14 viral	NSP14 viral	0	99	GGGSGGGSGGGSWSHPQFEKGAAAAENVTGLFKDCSK	Carbamidomethyl(C)@35		missed K-G@20; missed K-D@33	0.0185288	3551.63	711.333	3551.61	711.33	5	34	3.1.1.2603.10	139.786	425854	341015	139.47	0.68	192904
1	258.48	258.48	87.5	NSP14 viral	NSP14 viral	0	99	GGGSGGGSGGGSWSHPQFEKGAAAAENVTGLFKDCSK	Carbamidomethyl(C)@35		missed K-G@20; missed K-D@33	0.0185288	3551.63	711.333	3551.61	711.33	5	39	3.1.1.2604.7	139.846	425854	322226	139.47	0.68	185450
1	258.48	258.48	87.5	NSP14 viral	NSP14 viral	0	99	GGGSGGGSGGGSWSHPQFEKGAAAAENVTGLFKDCSK	Carbamidomethyl(C)@35		missed K-G@20; missed K-D@33	0.0185288	3551.63	711.333	3551.61	711.33	5	42	3.1.1.2605.7	139.914	425854	284696	139.47	0.68	172661
1	258.48	258.48	87.5	NSP14 viral	NSP14 viral	0	99	GGGSGGGSGGGSWSHPQFEKGAAAAENVTGLFKDCSK	Carbamidomethyl(C)@35		missed K-G@20; missed K-D@33	0.0185288	3551.63	711.333	3551.61	711.33	5	35	3.1.1.2606.5	139.949	425854	260750	139.47	0.68	130250
1	258.48	258.48	87.5	NSP14 viral	NSP14 viral	0	99	GGGSGGGSGGGSWSHPQFEKGAAAAENVTGLFKDCSK	Carbamidomethyl(C)@35		missed K-G@20; missed K-D@33	0.0185288	3551.63	711.333	3551.61	711.33	5	35	3.1.1.2607.11	140.012	425854	219522	139.47	0.68	84349.1
1	258.48	258.48	87.5	NSP14 viral	NSP14 viral	0	99	GGGSGGGSGGGSWSHPQFEKGAAAAENVTGLFKDCSK	Carbamidomethyl(C)@35		missed K-G@20; missed K-D@33	0.0185288	3551.63	711.333	3551.61	711.33	5	31	3.1.1.2608.7	140.063	425854	190758	139.47	0.68	69921.1
1	258.48	258.48	87.5	NSP14 viral	NSP14 viral	0	99	GGGSGGGSGGGSWSHPQFEKGAAAAENVTGLFKDCSK	Carbamidomethyl(C)@35		missed K-G@20; missed K-D@33	0.0185288	3551.63	711.333	3551.61	711.33	5	35	3.1.1.2609.14	140.123	425854	158444	139.47	0.68	50024.7
1	258.48	258.48	87.5	NSP14 viral	NSP14 viral	0	99	GGGSGGGSGGGSWSHPQFEKGAAAAENVTGLFKDCSK	Carbamidomethyl(C)@35		missed K-G@20; missed K-D@33	0.0156444	3551.63	888.914	3551.61	888.91	4	18	3.1.1.2625.10	141.063	316920	12498.4	139.53	0.68	1646.75
1	258.48	258.48	87.5	NSP14 viral	NSP14 viral	0	99	GGGSGGGSGGGSWSHPQFEKGAAAAENVTGLFKDCSK	Dioxidation(W)@13; Carbamidomethyl(C)@35		missed K-G@20; missed K-D@33	0.00923018	3583.61	896.91	3583.6	896.908	4	17	3.1.1.2491.10	133.575	11763.8	9721.95	133.7	0.46	1208.72
1	258.48	258.48	87.5	NSP14 viral	NSP14 viral	0	99	GGGSGGGSGGGSWSHPQFEKGAAAAENVTGLFKDCSK	Dioxidation(W)@13; Carbamidomethyl(C)@35		missed K-G@20; missed K-D@33	0.00923018	3583.61	896.91	3583.6	896.908	4	17	3.1.1.2493.20	133.691	11763.8	11720	133.7	0.46	1415.67
1	258.48	258.48	87.5	NSP14 viral	NSP14 viral	0	99	GGGSGGGSGGGSWSHPQFEKGAAAAENVTGLFKDCSK	Dioxidation(W)@13; Carbamidomethyl(C)@35		missed K-G@20; missed K-D@33	0.00923018	3583.61	896.91	3583.6	896.908	4	17	3.1.1.2495.19	133.802	11763.8	10043.8	133.7	0.46	1198.25
1	258.48	258.48	87.5	NSP14 viral	NSP14 viral	0	99	GGGSGGGSGGGSWSHPQFEKGAAAAENVTGLFKDCSK	Dioxidation(W)@13; Carbamidomethyl(C)@35		missed K-G@20; missed K-D@33	0.00923018	3583.61	896.91	3583.6	896.908	4	19	3.1.1.2496.14	133.865	11763.8	8151.7	133.7	0.46	1100.51
1	258.48	258.48	87.5	NSP14 viral	NSP14 viral	0	99	GGGSGGGSGGGSWSHPQFEKGAAAAENVTGLFKDCSK	Dioxidation(W)@13; Carbamidomethyl(C)@35		missed K-G@20; missed K-D@33	0.00923018	3583.61	896.91	3583.6	896.908	4	15	3.1.1.2497.19	133.919	11763.8	6316.12	133.7	0.46	945.627
1	258.48	258.48	87.5	NSP14 viral	NSP14 viral	0	99	GGGSGGGSGGGSWSHPQFEKGAAAAENVTGLFKDCSK	Carbamidomethyl(C)@35		missed K-G@20; missed K-D@33	0.0185288	3551.63	711.333	3551.61	711.33	5	13	3.1.1.2627.20	141.159	425854	17001.1	139.47	0.68	3352.05
1	258.48	258.48	87.5	NSP14 viral	NSP14 viral	0	99	GGGSGGGSGGGSWSHPQFEKGAAAAENVTGLFKDCSK	Oxidation(W)@13; Carbamidomethyl(C)@35		missed K-G@20; missed K-D@33	0.00872691	3567.62	714.53	3567.61	714.529	5	16	3.1.1.2406.6	129.094	1591.31	1335.66	129.27	0.4	1673.64
1	258.48	258.48	87.5	NSP14 viral	NSP14 viral	0	99	GGGSGGGSGGGSWSHPQFEKGAAAAENVTGLFKDCSK	Oxidation(W)@13; Carbamidomethyl(C)@35		missed K-G@20; missed K-D@33	0.00413646	3567.61	892.91	3567.61	892.909	4	13	3.1.1.2462.11	131.92	5313.19	1579.89	132.16	0.51	722.487
1	258.48	258.48	87.5	NSP14 viral	NSP14 viral	0	99	GGGSGGGSGGGSWSHPQFEKGAAAAENVTGLFKDCSK	Oxidation(W)@13; Carbamidomethyl(C)@35		missed K-G@20; missed K-D@33	0.0136097	3567.62	714.531	3567.61	714.529	5	15	3.1.1.2470.14	132.363	10139.8	8067.89	132.16	0.57	2031.57
1	258.48	258.48	87.5	NSP14 viral	NSP14 viral	0	99	GGGSGGGSGGGSWSHPQFEKGAAAAENVTGLFKDCSK	Dioxidation(W)@13; Carbamidomethyl(C)@35		missed K-G@20; missed K-D@33	0.0129632	3583.61	717.73	3583.6	717.728	5	13	3.1.1.2488.8	133.382	18936.1	7601.78	133.64	0.46	2098.91
1	258.48	258.48	87.5	NSP14 viral	NSP14 viral	0	99	GGGSGGGSGGGSWSHPQFEKGAAAAENVTGLFKDCSK	Dioxidation(W)@13; Carbamidomethyl(C)@35		missed K-G@20; missed K-D@33	0.00923018	3583.61	896.91	3583.6	896.908	4	15	3.1.1.2494.16	133.748	11763.8	11382.8	133.7	0.46	1334.75
1	258.48	258.48	87.5	NSP14 viral	NSP14 viral	0	99	GGGSGGGSGGGSWSHPQFEKGAAAAENVTGLFKDCSK	Oxidation(W)@13; Carbamidomethyl(C)@35		missed K-G@20; missed K-D@33	0.0166615	3567.62	714.532	3567.61	714.529	5	14	3.1.1.2504.18	134.303	9287.69	8147.61	134.21	0.57	2024.9
1	258.48	258.48	87.5	NSP14 viral	NSP14 viral	0	99	GGGSGGGSGGGSWSHPQFEKGAAAAENVTGLFKDCSK	Oxidation(W)@13; Carbamidomethyl(C)@35		missed K-G@20; missed K-D@33	0.0166615	3567.62	714.532	3567.61	714.529	5	15	3.1.1.2507.14	134.481	9287.69	4310.01	134.21	0.57	2096.91
1	258.48	258.48	87.5	NSP14 viral	NSP14 viral	0	99	GGGSGGGSGGGSWSHPQFEKGAAAAENVTGLFKDCSK	Carbamidomethyl(C)@35		missed K-G@20; missed K-D@33	0.0151718	3551.63	711.333	3551.61	711.33	5	11	3.1.1.2572.17	138.103	5941.8	2335.76	137.89	0.4	1751.59
1	258.48	258.48	87.5	NSP14 viral	NSP14 viral	0	99	GGGSGGGSGGGSWSHPQFEKGAAAAENVTGLFKDCSK	Carbamidomethyl(C)@35		missed K-G@20; missed K-D@33	0.0058871	3551.62	711.331	3551.61	711.33	5	22	2.1.1.2672.13	139.43	101283	42637.9	139.73	0.57	6584.12
1	258.48	258.48	87.5	NSP14 viral	NSP14 viral	0	99	GGGSGGGSGGGSWSHPQFEKGAAAAENVTGLFKDCSK	Carbamidomethyl(C)@35		missed K-G@20; missed K-D@33	0.00309518	3551.62	888.911	3551.61	888.91	4	13	3.1.1.2717.15	146.314	1745.62	1199.04	146.27	0.46	685.21
1	258.48	258.48	87.5	NSP14 viral	NSP14 viral	0	99	GGGSGGGSGGGSWSHPQFEKGAAAAENVTGLFKDCSK	Carbamidomethyl(C)@35		missed K-G@20; missed K-D@33	0.00704724	3551.62	888.912	3551.61	888.91	4	21	2.1.1.2670.6	139.334	68897	9580.56	139.68	0.51	1896.15
1	258.48	258.48	87.5	NSP14 viral	NSP14 viral	0	99	GGGSGGGSGGGSWSHPQFEKGAAAAENVTGLFKDCSK	Carbamidomethyl(C)@35		missed K-G@20; missed K-D@33	0.0097045	3551.62	711.332	3551.61	711.33	5	15	3.1.1.2645.11	142.184	8787.54	8606	142.15	0.57	2357.33
1	258.48	258.48	87.5	NSP14 viral	NSP14 viral	0	99	GGGSGGGSGGGSWSHPQFEKGAAAAENVTGLFKDCSK	Carbamidomethyl(C)@35		missed K-G@20; missed K-D@33	0.0185288	3551.63	711.333	3551.61	711.33	5	22	3.1.1.2596.10	139.393	425854	389067	139.47	0.68	69994.5
1	258.48	258.48	87.5	NSP14 viral	NSP14 viral	0	99	GGGSGGGSGGGSWSHPQFEKGAAAAENVTGLFKDCSK	Carbamidomethyl(C)@35		missed K-G@20; missed K-D@33	0.0185288	3551.63	711.333	3551.61	711.33	5	12	3.1.1.2624.5	140.976	425854	21202.3	139.47	0.68	3092.95
1	258.48	258.48	87.5	NSP14 viral	NSP14 viral	0	99	GGGSGGGSWSHPQFEK			cleaved S-G@N-term	0.0011867	1573.69	787.853	1573.69	787.853	2	17	1.1.1.1178.12	63.7071	824.74	746.25	63.72	0.28	878.198
1	258.48	258.48	87.5	NSP14 viral	NSP14 viral	0	99	GGGSGGGSWSHPQFEK			cleaved S-G@N-term	0.0049709	1573.7	787.855	1573.69	787.853	2	19	1.1.1.1198.7	64.8356	743.03	579.88	64.67	0.39	1252.01
1	258.48	258.48	87.5	NSP14 viral	NSP14 viral	0	99	GLPWNVVR				-0.00395137	939.525	470.77	939.529	470.772	2	8	1.1.1.2460.6	134.265	12966.7	8729.37	133.17	1.71	5996.43
1	258.48	258.48	87.5	NSP14 viral	NSP14 viral	0	99	GLPWNVVR				-0.00324603	939.526	470.77	939.529	470.772	2	10	2.1.1.2373.5	123.378	54917.7	35347.4	123.03	0.85	24254.3
1	258.48	258.48	87.5	NSP14 viral	NSP14 viral	0	99	GLPWNVVR				-0.00500919	939.524	470.769	939.529	470.772	2	12	3.1.1.2287.3	122.387	100457	24856.5	122.96	0.85	20124
1	258.48	258.48	87.5	NSP14 viral	NSP14 viral	0	99	GLPWNVVR				-0.00500919	939.524	470.769	939.529	470.772	2	11	3.1.1.2306.4	123.377	100457	55355.5	122.96	0.85	43651.7
1	258.48	258.48	87.5	NSP14 viral	NSP14 viral	0	99	GLPWNVVR				-0.00308053	939.526	470.77	939.529	470.772	2	13	1.1.1.2347.2	128.122	38269.5	18676.9	127.65	0.45	25561.3
1	258.48	258.48	87.5	NSP14 viral	NSP14 viral	0	99	GLPWNVVR				-0.00308053	939.526	470.77	939.529	470.772	2	12	1.1.1.2275.3	124.018	137573	129878	123.9	1.14	77823.7
1	258.48	258.48	87.5	NSP14 viral	NSP14 viral	0	99	GLPWNVVR				-0.00466745	939.524	470.769	939.529	470.772	2	12	1.1.1.2311.3	126.059	106556	57457.1	125.09	1.53	36941
1	258.48	258.48	87.5	NSP14 viral	NSP14 viral	0	99	GLPWNVVR				-0.00466745	939.524	470.769	939.529	470.772	2	13	1.1.1.2329.2	127.084	52707.3	46751.2	126.85	1.02	29319.9
1	258.48	258.48	87.5	NSP14 viral	NSP14 viral	0	99	GLPWNVVR				-0.00247018	939.527	470.771	939.529	470.772	2	12	1.1.1.2257.4	123.046	3034232	289702	121.59	0.95	196558
1	258.48	258.48	87.5	NSP14 viral	NSP14 viral	0	99	GLPWNVVR				-0.00247018	939.527	470.771	939.529	470.772	2	12	1.1.1.2230.3	121.504	3034232	2847603	121.59	0.95	215711
1	258.48	258.48	87.5	NSP14 viral	NSP14 viral	0	99	GLPWNVVR				-0.00466745	939.524	470.769	939.529	470.772	2	12	1.1.1.2293.3	125.049	106556	104383	125.09	1.53	63089.3
1	258.48	258.48	87.5	NSP14 viral	NSP14 viral	0	99	GLPWNVVR				-0.00247018	939.527	470.771	939.529	470.772	2	13	1.1.1.2221.3	120.997	3034232	38878.2	121.59	0.95	23790.1
1	258.48	258.48	87.5	NSP14 viral	NSP14 viral	0	99	GLPWNVVR	Formyl@N-term			-0.00468941	967.519	484.767	967.524	484.769	2	11	1.1.1.2882.7	157.888	9625.22	3430.12	158.33	0.8	3287.95
1	258.48	258.48	87.5	NSP14 viral	NSP14 viral	0	99	GVNLVAVPTGYVDTPNNTDFSR			cleaved T-G@N-term	-0.00596968	2335.14	779.387	2335.14	779.389	3	11	2.1.1.2854.10	149.742	343.63	336	149.69	0.51	639.681
1	258.48	258.48	87.5	NSP14 viral	NSP14 viral	0	99	HAFHTPAFDK				-0.00261456	1169.56	585.787	1169.56	585.788	2	16	1.1.1.925.11	50.0538	80745.2	65719.1	50.42	1.03	41656.7
1	258.48	258.48	87.5	NSP14 viral	NSP14 viral	0	99	HAFHTPAFDK				-0.00261456	1169.56	585.787	1169.56	585.788	2	12	1.1.1.927.6	50.151	80745.2	68025.8	50.42	1.03	2531.41
1	258.48	258.48	87.5	NSP14 viral	NSP14 viral	0	99	HAFHTPAFDK				-0.00261456	1169.56	585.787	1169.56	585.788	2	16	1.1.1.943.18	51.0811	80745.2	36282.7	50.42	1.03	20779.9
1	258.48	258.48	87.5	NSP14 viral	NSP14 viral	0	99	HAFHTPAFDK				-0.00261456	1169.56	585.787	1169.56	585.788	2	14	1.1.1.961.10	52.118	80745.2	11430.6	50.42	1.03	5190.98
1	258.48	258.48	87.5	NSP14 viral	NSP14 viral	0	99	HAFHTPAFDK				-0.00139385	1169.56	585.788	1169.56	585.788	2	15	1.1.1.997.3	54.2384	4108.31	3785.97	54.3	1.38	3676.36
1	258.48	258.48	87.5	NSP14 viral	NSP14 viral	0	99	HAFHTPAFDK				-0.00139385	1169.56	585.788	1169.56	585.788	2	10	1.1.1.1015.9	55.2538	4108.31	2877.77	54.3	1.38	1474.66
1	258.48	258.48	87.5	NSP14 viral	NSP14 viral	0	99	HAFHTPAFDK				7.09965e-05	1169.56	585.788	1169.56	585.788	2	10	1.1.1.1069.11	57.6606	1640.07	1362.32	57.96	0.74	1312.63
1	258.48	258.48	87.5	NSP14 viral	NSP14 viral	0	99	HAFHTPAFDK				-0.00138823	1169.56	585.788	1169.56	585.788	2	11	2.1.1.939.14	51.227	7342.32	4438.95	51.67	1.05	2253.08
1	258.48	258.48	87.5	NSP14 viral	NSP14 viral	0	99	HAFHTPAFDK				-0.00138823	1169.56	585.788	1169.56	585.788	2	10	2.1.1.957.16	52.2762	7342.32	3113.36	51.67	1.05	1424.12
1	258.48	258.48	87.5	NSP14 viral	NSP14 viral	0	99	HAFHTPAFDK	Formyl@N-term			-0.00379568	1197.55	599.784	1197.56	599.786	2	15	1.1.1.1380.5	74.337	4124.58	2536.5	74.51	0.34	4525.52
1	258.48	258.48	87.5	NSP14 viral	NSP14 viral	0	99	HAFHTPAFDK				-0.00296401	1169.56	585.787	1169.56	585.788	2	15	3.1.1.951.15	51.7395	19692.3	17058.3	51.83	0.58	11362
1	258.48	258.48	87.5	NSP14 viral	NSP14 viral	0	99	HAFHTPAFDKSAFVNLK			missed K-S@10	0.00376102	1928.99	644.005	1928.99	644.004	3	17	2.1.1.2228.8	115.783	3864.03	3376.25	115.64	0.46	2172.59
1	258.48	258.48	87.5	NSP14 viral	NSP14 viral	0	99	HAFHTPAFDKSAFVNLK			missed K-S@10	0.00174686	1928.99	644.005	1928.99	644.004	3	13	2.1.1.2230.11	115.895	3405.94	3243.12	116.21	0.8	1919.29
1	258.48	258.48	87.5	NSP14 viral	NSP14 viral	0	99	HAFHTPAFDKSAFVNLK			missed K-S@10	0.00598149	1929	483.256	1928.99	483.255	4	18	2.1.1.2238.3	116.336	33494.4	32837.9	116.27	0.97	14330.1
1	258.48	258.48	87.5	NSP14 viral	NSP14 viral	0	99	HAFHTPAFDKSAFVNLK			missed K-S@10	0.00598149	1929	483.256	1928.99	483.255	4	16	2.1.1.2241.4	116.51	33494.4	29369.7	116.27	0.97	8260.22
1	258.48	258.48	87.5	NSP14 viral	NSP14 viral	0	99	HAFHTPAFDKSAFVNLK			missed K-S@10	0.00280765	1928.99	483.255	1928.99	483.255	4	15	2.1.1.2321.4	120.439	7886.04	7880.98	120.43	1.25	5966.07
1	258.48	258.48	87.5	NSP14 viral	NSP14 viral	0	99	HAFHTPAFDKSAFVNLK			missed K-S@10	0.00657212	1929	483.256	1928.99	483.255	4	20	3.1.1.2119.2	113.038	1011435	37492.1	113.87	0.79	29594
1	258.48	258.48	87.5	NSP14 viral	NSP14 viral	0	99	HAFHTPAFDKSAFVNLK			missed K-S@10	0.00657212	1929	483.256	1928.99	483.255	4	15	3.1.1.2127.8	113.432	1011435	486224	113.87	0.79	5960.83
1	258.48	258.48	87.5	NSP14 viral	NSP14 viral	0	99	HAFHTPAFDKSAFVNLK			missed K-S@10	0.000990221	1928.99	644.004	1928.99	644.004	3	29	3.1.1.2135.3	113.92	145370	138776	113.76	0.73	69901.6
1	258.48	258.48	87.5	NSP14 viral	NSP14 viral	0	99	HAFHTPAFDKSAFVNLK			missed K-S@10	0.00657212	1929	483.256	1928.99	483.255	4	28	3.1.1.2138.2	114.05	1011435	812191	113.87	0.79	604535
1	258.48	258.48	87.5	NSP14 viral	NSP14 viral	0	99	HAFHTPAFDKSAFVNLK			missed K-S@10	0.000990221	1928.99	644.004	1928.99	644.004	3	16	3.1.1.2144.8	114.419	145370	48120.5	113.76	0.73	5911.72
1	258.48	258.48	87.5	NSP14 viral	NSP14 viral	0	99	HAFHTPAFDKSAFVNLK			missed K-S@10	0.000990221	1928.99	644.004	1928.99	644.004	3	15	3.1.1.2152.8	114.861	145370	15002.9	113.76	0.73	6275.27
1	258.48	258.48	87.5	NSP14 viral	NSP14 viral	0	99	HAFHTPAFDKSAFVNLK			missed K-S@10	0.000990221	1928.99	644.004	1928.99	644.004	3	15	3.1.1.2153.8	114.911	145370	13615.9	113.76	0.73	4834.19
1	258.48	258.48	87.5	NSP14 viral	NSP14 viral	0	99	HAFHTPAFDKSAFVNLK			missed K-S@10	0.00657212	1929	483.256	1928.99	483.255	4	22	3.1.1.2156.5	115.073	1011435	91572.7	113.87	0.79	56540.4
1	258.48	258.48	87.5	NSP14 viral	NSP14 viral	0	99	HAFHTPAFDKSAFVNLK			missed K-S@10	0.00657212	1929	483.256	1928.99	483.255	4	14	3.1.1.2168.4	115.748	1011435	49724.5	113.87	0.79	10993.6
1	258.48	258.48	87.5	NSP14 viral	NSP14 viral	0	99	HAFHTPAFDKSAFVNLK			missed K-S@10	-0.00560161	1928.98	644.002	1928.99	644.004	3	15	3.1.1.2171.9	115.934	6199.7	5416.5	116.14	1.2	2613.24
1	258.48	258.48	87.5	NSP14 viral	NSP14 viral	0	99	HAFHTPAFDKSAFVNLK			missed K-S@10	0.00657212	1929	483.256	1928.99	483.255	4	20	3.1.1.2174.6	116.102	1011435	48721.6	113.87	0.79	22680.5
1	258.48	258.48	87.5	NSP14 viral	NSP14 viral	0	99	HAFHTPAFDKSAFVNLK			missed K-S@10	-0.00560161	1928.98	644.002	1928.99	644.004	3	16	3.1.1.2189.3	116.972	6199.7	442.04	116.14	1.2	3378.54
1	258.48	258.48	87.5	NSP14 viral	NSP14 viral	0	99	HAFHTPAFDKSAFVNLK			missed K-S@10	-0.00502462	1928.98	483.253	1928.99	483.255	4	20	3.1.1.2194.2	117.167	30977.3	22323.4	117.73	1.53	30728.5
1	258.48	258.48	87.5	NSP14 viral	NSP14 viral	0	99	HAFHTPAFDKSAFVNLK			missed K-S@10	-0.00502462	1928.98	483.253	1928.99	483.255	4	16	3.1.1.2212.8	118.143	30977.3	21558.4	117.73	1.53	8334.28
1	258.48	258.48	87.5	NSP14 viral	NSP14 viral	0	99	HAFHTPAFDKSAFVNLK			missed K-S@10	-0.00185077	1928.99	483.254	1928.99	483.255	4	16	3.1.1.2248.3	120.197	15021.3	12185.1	119.44	0.97	8833.72
1	258.48	258.48	87.5	NSP14 viral	NSP14 viral	0	99	HAFHTPAFDKSAFVNLK			missed K-S@10	0.000956858	1928.99	483.255	1928.99	483.255	4	17	3.1.1.2266.4	121.245	11038.1	4236.82	120.92	0.4	10087.7
1	258.48	258.48	87.5	NSP14 viral	NSP14 viral	0	99	HAFHTPAFDKSAFVNLK			missed K-S@10	-0.00294941	1928.99	483.254	1928.99	483.255	4	15	3.1.1.2292.4	122.584	7943.46	5220.34	122.85	0.62	8426.71
1	258.48	258.48	87.5	NSP14 viral	NSP14 viral	0	99	HAFHTPAFDKSAFVNLK			missed K-S@10	-0.00158428	1928.99	483.254	1928.99	483.255	4	19	1.1.1.2043.2	111.244	3840.61	1743.49	111.39	0.22	7853.15
1	258.48	258.48	87.5	NSP14 viral	NSP14 viral	0	99	HAFHTPAFDKSAFVNLK			missed K-S@10	0.000633071	1928.99	644.004	1928.99	644.004	3	27	1.1.1.2078.3	112.918	94529.8	15088.3	113.39	0.68	12434.5
1	258.48	258.48	87.5	NSP14 viral	NSP14 viral	0	99	HAFHTPAFDKSAFVNLK			missed K-S@10	0.000633071	1928.99	644.004	1928.99	644.004	3	21	1.1.1.2101.10	114.216	94529.8	18071.4	113.39	0.68	12857.4
1	258.48	258.48	87.5	NSP14 viral	NSP14 viral	0	99	HAFHTPAFDKSAFVNLK			missed K-S@10	0.000409914	1928.99	644.004	1928.99	644.004	3	24	2.1.1.2182.3	113.284	93467.2	8929.19	113.88	0.69	6480.35
1	258.48	258.48	87.5	NSP14 viral	NSP14 viral	0	99	HAFHTPAFDKSAFVNLK			missed K-S@10	0.00487232	1928.99	483.256	1928.99	483.255	4	28	2.1.1.2202.3	114.29	677808	360462	113.88	0.69	265873
1	258.48	258.48	87.5	NSP14 viral	NSP14 viral	0	99	HAFHTPAFDKSAFVNLK			missed K-S@10	0.000775107	1928.99	483.255	1928.99	483.255	4	19	1.1.1.2168.4	117.996	13605	13505	118.14	0.39	8848.34
1	258.48	258.48	87.5	NSP14 viral	NSP14 viral	0	99	HAFHTPAFDKSAFVNLK			missed K-S@10	0.00487232	1928.99	483.256	1928.99	483.255	4	28	2.1.1.2201.3	114.243	677808	409134	113.88	0.69	295483
1	258.48	258.48	87.5	NSP14 viral	NSP14 viral	0	99	HAFHTPAFDKSAFVNLK			missed K-S@10	0.000633071	1928.99	644.004	1928.99	644.004	3	13	1.1.1.2093.12	113.765	94529.8	62433.9	113.39	0.68	6819.53
1	258.48	258.48	87.5	NSP14 viral	NSP14 viral	0	99	HAFHTPAFDKSAFVNLK			missed K-S@10	0.00487232	1928.99	483.256	1928.99	483.255	4	27	2.1.1.2199.2	114.119	677808	547636	113.88	0.69	412686
1	258.48	258.48	87.5	NSP14 viral	NSP14 viral	0	99	HAFHTPAFDKSAFVNLK			missed K-S@10	0.00487232	1928.99	483.256	1928.99	483.255	4	18	2.1.1.2201.2	114.232	677808	421099	113.88	0.69	10453.2
1	258.48	258.48	87.5	NSP14 viral	NSP14 viral	0	99	HAFHTPAFDKSAFVNLK			missed K-S@10	0.00487232	1928.99	483.256	1928.99	483.255	4	28	2.1.1.2198.2	114.068	677808	588357	113.88	0.69	472447
1	258.48	258.48	87.5	NSP14 viral	NSP14 viral	0	99	HAFHTPAFDKSAFVNLK			missed K-S@10	0.00487232	1928.99	483.256	1928.99	483.255	4	27	2.1.1.2200.3	114.18	677808	485148	113.88	0.69	362298
1	258.48	258.48	87.5	NSP14 viral	NSP14 viral	0	99	HAFHTPAFDKSAFVNLK	Formyl@N-term		missed K-S@10	0.00209672	1956.99	490.254	1956.98	490.253	4	12	3.1.1.2434.3	130.655	9960.82	9563.41	130.71	0.57	3912.89
1	258.48	258.48	87.5	NSP14 viral	NSP14 viral	0	99	HAFHTPAFDKSAFVNLKQLPFFYYSDSPCESHGK	Carbamidomethyl(C)@29		missed K-S@10; missed K-Q@17	0.0130352	3971.89	795.385	3971.87	795.382	5	20	1.1.1.3181.9	174.92	23563.8	20502.7	175.1	0.63	3682.99
1	258.48	258.48	87.5	NSP14 viral	NSP14 viral	0	99	HAFHTPAFDKSAFVNLKQLPFFYYSDSPCESHGK	Carbamidomethyl(C)@29		missed K-S@10; missed K-Q@17	0.0215567	3971.89	993.981	3971.87	993.976	4	9	1.1.1.3185.8	175.156	599.98	344.03	174.99	0.4	224.041
1	258.48	258.48	87.5	NSP14 viral	NSP14 viral	0	99	HAFHTPAFDKSAFVNLKQLPFFYYSDSPCESHGK	Carbamidomethyl(C)@29		missed K-S@10; missed K-Q@17	0.0128685	3971.89	662.988	3971.87	662.986	6	20	1.1.1.3189.7	175.356	32569.7	22433.5	175.1	0.63	5190.76
1	258.48	258.48	87.5	NSP14 viral	NSP14 viral	0	99	HAFHTPAFDKSAFVNLKQLPFFYYSDSPCESHGK	Carbamidomethyl(C)@29		missed K-S@10; missed K-Q@17	0.0130352	3971.89	795.385	3971.87	795.382	5	14	1.1.1.3195.10	175.72	23563.8	4706.26	175.1	0.63	1238.02
1	258.48	258.48	87.5	NSP14 viral	NSP14 viral	0	99	HLIPLMYK				0.0339622	1013.61	507.811	1013.57	507.794	2	11	1.1.1.2439.6	133.071	20798.2	1118.53	133.91	0.8	2622.14
1	258.48	258.48	87.5	NSP14 viral	NSP14 viral	0	99	HLIPLMYK				-0.00644296	1013.57	507.791	1013.57	507.794	2	8	1.1.1.2561.3	139.835	2263.06	1588.66	140	0.74	1775.45
1	258.48	258.48	87.5	NSP14 viral	NSP14 viral	0	99	HLIPLMYK	Formyl@N-term			-0.00274797	1041.57	521.79	1041.57	521.791	2	10	1.1.1.2567.4	140.183	54470.8	3355.19	140.97	0.68	2404.53
1	258.48	258.48	87.5	NSP14 viral	NSP14 viral	0	99	HLIPLMYK				-0.00204844	1013.57	507.793	1013.57	507.794	2	9	1.1.1.2579.2	140.859	2185.48	2162.99	140.86	0.85	1845.3
1	258.48	258.48	87.5	NSP14 viral	NSP14 viral	0	99	HLIPLMYK	Formyl@N-term			-0.00274797	1041.57	521.79	1041.57	521.791	2	12	1.1.1.2583.5	141.091	54470.8	48525	140.97	0.68	6617.18
1	258.48	258.48	87.5	NSP14 viral	NSP14 viral	0	99	HLIPLMYK	Formyl@N-term			-0.00274797	1041.57	521.79	1041.57	521.791	2	11	1.1.1.2583.6	141.093	54470.8	48393.3	140.97	0.68	12301.3
1	258.48	258.48	87.5	NSP14 viral	NSP14 viral	0	99	HLIPLMYK	Formyl@N-term			-0.00274797	1041.57	521.79	1041.57	521.791	2	13	1.1.1.2585.4	141.203	54470.8	38383	140.97	0.68	17400.9
1	258.48	258.48	87.5	NSP14 viral	NSP14 viral	0	99	HLIPLMYK				-0.00320811	1013.57	507.792	1013.57	507.794	2	10	1.1.1.2598.3	141.942	2191.65	1925.86	141.77	0.86	1778.85
1	258.48	258.48	87.5	NSP14 viral	NSP14 viral	0	99	HLIPLMYK	Formyl@N-term			-0.00274797	1041.57	521.79	1041.57	521.791	2	9	1.1.1.2603.3	142.227	54470.8	3018.72	140.97	0.68	2201.56
1	258.48	258.48	87.5	NSP14 viral	NSP14 viral	0	99	HLIPLMYK				-0.00943368	1013.56	507.789	1013.57	507.794	2	10	1.1.1.2634.5	144.001	2098.34	1966.82	144.51	0.86	1752.36
1	258.48	258.48	87.5	NSP14 viral	NSP14 viral	0	99	HLIPLMYK				-0.00961679	1013.56	507.789	1013.57	507.794	2	10	1.1.1.2766.2	151.319	1389.46	1221.69	151.26	0.68	1540.17
1	258.48	258.48	87.5	NSP14 viral	NSP14 viral	0	99	HLIPLMYK				-9.3504e-05	1013.57	507.794	1013.57	507.794	2	10	1.1.1.3177.3	174.657	1289.85	1241.28	174.7	0.69	1586.15
1	258.48	258.48	87.5	NSP14 viral	NSP14 viral	0	99	HLIPLMYK				0.0037517	1013.58	507.796	1013.57	507.794	2	11	1.1.1.3274.2	180.203	1074.62	931.9	180.37	1.03	1425.54
1	258.48	258.48	87.5	NSP14 viral	NSP14 viral	0	99	HLIPLMYK				0.00491136	1013.58	507.796	1013.57	507.794	2	10	1.1.1.3397.6	187.252	984.92	860.49	187.52	1.48	1419.53
1	258.48	258.48	87.5	NSP14 viral	NSP14 viral	0	99	HLIPLMYK				-0.00219207	1013.57	507.793	1013.57	507.794	2	13	3.1.1.1944.2	103.885	98835.4	47538.7	103.3	0.8	34709.3
1	258.48	258.48	87.5	NSP14 viral	NSP14 viral	0	99	HLIPLMYK				-0.00518281	1013.57	507.791	1013.57	507.794	2	11	3.1.1.1966.3	105.006	2207.59	1092.29	104.67	0.67	7325.61
1	258.48	258.48	87.5	NSP14 viral	NSP14 viral	0	99	HLIPLMYK				-0.00182586	1013.57	507.793	1013.57	507.794	2	11	3.1.1.1973.2	105.272	4124.71	1826.35	106.2	1.13	6300.24
1	258.48	258.48	87.5	NSP14 viral	NSP14 viral	0	99	HLIPLMYK				-0.00182586	1013.57	507.793	1013.57	507.794	2	11	3.1.1.1991.4	106.272	4124.71	3813.96	106.2	1.13	3382.79
1	258.48	258.48	87.5	NSP14 viral	NSP14 viral	0	99	HLIPLMYK				-0.00298553	1013.57	507.792	1013.57	507.794	2	10	3.1.1.2009.4	107.293	3995.53	2118.9	106.55	1.03	2497.3
1	258.48	258.48	87.5	NSP14 viral	NSP14 viral	0	99	HLIPLMYK				-0.00322344	1013.57	507.792	1013.57	507.794	2	13	1.1.1.1931.3	104.916	120352	116220	104.98	0.34	34598.2
1	258.48	258.48	87.5	NSP14 viral	NSP14 viral	0	99	HLIPLMYK				-0.00261309	1013.57	507.793	1013.57	507.794	2	13	1.1.1.2008.6	109.266	32079.1	31762.6	109.3	1.76	18368.9
1	258.48	258.48	87.5	NSP14 viral	NSP14 viral	0	99	HLIPLMYK				-0.00261309	1013.57	507.793	1013.57	507.794	2	12	1.1.1.2026.4	110.272	32079.1	24508.5	109.3	1.76	12571.8
1	258.48	258.48	87.5	NSP14 viral	NSP14 viral	0	99	HLIPLMYK				-0.00365069	1013.57	507.792	1013.57	507.794	2	13	1.1.1.2044.2	111.308	22877.2	22075.9	111.39	0.51	15964.3
1	258.48	258.48	87.5	NSP14 viral	NSP14 viral	0	99	HLIPLMYK				-0.00102617	1013.57	507.793	1013.57	507.794	2	13	1.1.1.2069.4	112.446	10098.2	8048.79	112.54	0.57	9486.08
1	258.48	258.48	87.5	NSP14 viral	NSP14 viral	0	99	HLIPLMYK				-0.0040169	1013.57	507.792	1013.57	507.794	2	13	1.1.1.2088.4	113.464	15097.9	14724.5	113.39	0.84	8441.71
1	258.48	258.48	87.5	NSP14 viral	NSP14 viral	0	99	HLIPLMYK	Oxidation(M)@6			-0.00153436	1029.57	515.791	1029.57	515.791	2	13	1.1.1.1497.8	80.9219	734525	199376	81.69	0.96	120640
1	258.48	258.48	87.5	NSP14 viral	NSP14 viral	0	99	HLIPLMYK	Oxidation(M)@6			-0.00153436	1029.57	515.791	1029.57	515.791	2	13	1.1.1.1515.2	81.9368	734525	547290	81.69	0.96	312131
1	258.48	258.48	87.5	NSP14 viral	NSP14 viral	0	99	HLIPLMYK	Oxidation(M)@6			-0.00495234	1029.56	515.789	1029.57	515.791	2	13	1.1.1.1533.3	82.9407	62965.5	60231.2	82.98	0.39	38136
1	258.48	258.48	87.5	NSP14 viral	NSP14 viral	0	99	HLIPLMYK	Oxidation(M)@6			-0.00287714	1029.57	515.79	1029.57	515.791	2	11	1.1.1.1647.18	89.0613	11862.1	11783.3	89.2	0.68	6881.61
1	258.48	258.48	87.5	NSP14 viral	NSP14 viral	0	99	HLIPLMYK	Oxidation(M)@6			-0.00373163	1029.56	515.789	1029.57	515.791	2	10	1.1.1.1665.10	90.0713	11946.8	11783.7	90.17	1.25	6350.47
1	258.48	258.48	87.5	NSP14 viral	NSP14 viral	0	99	HLIPLMYK	Oxidation(M)@6			-0.00336542	1029.56	515.79	1029.57	515.791	2	12	1.1.1.1683.8	91.1063	12713	11741.9	91.48	0.96	7381.76
1	258.48	258.48	87.5	NSP14 viral	NSP14 viral	0	99	HLIPLMYK	Oxidation(M)@6			-0.00275507	1029.57	515.79	1029.57	515.791	2	11	1.1.1.1719.4	93.1442	10792.9	10412.9	92.96	0.51	6769.13
1	258.48	258.48	87.5	NSP14 viral	NSP14 viral	0	99	HLIPLMYK	Oxidation(M)@6			-0.00397577	1029.56	515.789	1029.57	515.791	2	11	1.1.1.1755.13	95.2147	11627.9	10708.1	94.96	0.63	7322.96
1	258.48	258.48	87.5	NSP14 viral	NSP14 viral	0	99	HLIPLMYK				-0.00181963	1013.57	507.793	1013.57	507.794	2	13	1.1.1.1878.2	102.156	1883607	1642219	102.03	1.12	335157
1	258.48	258.48	87.5	NSP14 viral	NSP14 viral	0	99	HLIPLMYK	Oxidation(M)@6			-0.00310469	1029.57	515.79	1029.57	515.791	2	13	1.1.1.1879.3	102.223	12604.7	5655.59	101.58	0.62	8773.41
1	258.48	258.48	87.5	NSP14 viral	NSP14 viral	0	99	HLIPLMYK				-0.00120928	1013.57	507.793	1013.57	507.794	2	13	1.1.1.1917.2	104.148	821580	181259	103.55	0.51	102596
1	258.48	258.48	87.5	NSP14 viral	NSP14 viral	0	99	HLIPLMYK				-0.00322344	1013.57	507.792	1013.57	507.794	2	13	1.1.1.1936.2	105.197	121418	109814	104.98	0.34	68610.9
1	258.48	258.48	87.5	NSP14 viral	NSP14 viral	0	99	HLIPLMYK	Carbamidomethyl@N-term			-0.00709187	1070.59	536.301	1070.59	536.305	2	12	1.1.1.2045.3	111.359	1237.21	1190.19	111.34	0.17	2997.63
1	258.48	258.48	87.5	NSP14 viral	NSP14 viral	0	99	HLIPLMYK	Oxidation(M)@6			-0.0034709	1029.56	515.79	1029.57	515.791	2	12	1.1.1.1773.10	96.2323	11897	11736.7	96.22	1.03	6681.28
1	258.48	258.48	87.5	NSP14 viral	NSP14 viral	0	99	HLIPLMYK	Oxidation(M)@6			-0.00566818	1029.56	515.788	1029.57	515.791	2	13	1.1.1.1928.2	104.723	800.11	729.95	104.69	0.34	4171.4
1	258.48	258.48	87.5	NSP14 viral	NSP14 viral	0	99	HLIPLMYK				-0.00181963	1013.57	507.793	1013.57	507.794	2	13	1.1.1.1895.2	103.149	1883607	755798	102.03	1.12	457447
1	258.48	258.48	87.5	NSP14 viral	NSP14 viral	0	99	HLIPLMYK	Oxidation(M)@6			-0.00127363	1029.57	515.791	1029.57	515.791	2	11	1.1.1.1827.11	99.3119	11355.5	10653.7	99.87	1.09	5307.29
1	258.48	258.48	87.5	NSP14 viral	NSP14 viral	0	99	HLIPLMYK				-0.00181963	1013.57	507.793	1013.57	507.794	2	12	1.1.1.1875.3	102.025	1883607	1881543	102.03	1.12	18622.9
1	258.48	258.48	87.5	NSP14 viral	NSP14 viral	0	99	HLIPLMYK				-0.00333543	1013.57	507.792	1013.57	507.794	2	13	3.1.1.1926.6	102.855	98835.4	25299.7	103.3	0.8	14526.5
1	258.48	258.48	87.5	NSP14 viral	NSP14 viral	0	99	HLIPLMYK				-0.00120928	1013.57	507.793	1013.57	507.794	2	13	1.1.1.1916.2	104.125	821580	192011	103.55	0.51	72488.1
1	258.48	258.48	87.5	NSP14 viral	NSP14 viral	0	99	HLIPLMYK				-0.00304033	1013.57	507.792	1013.57	507.794	2	11	1.1.1.2031.5	110.565	25516.4	24225.1	110.66	0.79	2773.65
1	258.48	258.48	87.5	NSP14 viral	NSP14 viral	0	99	HLIPLMYK				-0.00546661	1013.57	507.791	1013.57	507.794	2	12	1.1.1.2271.3	123.795	4744.59	4486.68	124.07	0.45	3061.28
1	258.48	258.48	87.5	NSP14 viral	NSP14 viral	0	99	HLIPLMYK				-0.00729767	1013.57	507.79	1013.57	507.794	2	11	1.1.1.2154.3	117.223	9333.76	2803.32	117.75	0.9	6836.78
1	258.48	258.48	87.5	NSP14 viral	NSP14 viral	0	99	HLIPLMYK				-0.00318858	1013.57	507.792	1013.57	507.794	2	10	1.1.1.3016.5	165.554	1357.82	1348.01	165.6	0.34	1462.43
1	258.48	258.48	87.5	NSP14 viral	NSP14 viral	0	99	HLIPLMYK				-0.00729767	1013.57	507.79	1013.57	507.794	2	12	1.1.1.2172.4	118.217	9333.76	7752.84	117.75	0.9	4766.86
1	258.48	258.48	87.5	NSP14 viral	NSP14 viral	0	99	HLIPLMYK	Oxidation(M)@6			-0.0022502	1029.57	515.79	1029.57	515.791	2	10	1.1.1.1791.12	97.2614	12178.6	11708	97.24	0.46	6434.46
1	258.48	258.48	87.5	NSP14 viral	NSP14 viral	0	99	HLIPLMYK	Formyl@N-term; Oxidation(M)@6			-0.00276191	1057.56	529.787	1057.56	529.789	2	12	1.1.1.2148.2	116.869	6569.68	1104.12	117.69	0.79	6181.93
1	258.48	258.48	87.5	NSP14 viral	NSP14 viral	0	99	HLIPLMYK				-0.00322344	1013.57	507.792	1013.57	507.794	2	12	1.1.1.1935.3	105.125	120352	109542	104.98	0.34	48855.9
1	258.48	258.48	87.5	NSP14 viral	NSP14 viral	0	99	HLIPLMYK				-0.00317659	1013.57	507.792	1013.57	507.794	2	13	2.1.1.2009.3	103.645	44061.2	39515.9	103.58	0.4	27239.1
1	258.48	258.48	87.5	NSP14 viral	NSP14 viral	0	99	HLIPLMYK	Oxidation(M)@6			-0.00286055	1029.57	515.79	1029.57	515.791	2	11	1.1.1.1809.6	98.2836	13751.5	13422.6	98.32	0.97	7841.9
1	258.48	258.48	87.5	NSP14 viral	NSP14 viral	0	98.95	HLIPLMYK				-0.00181963	1013.57	507.793	1013.57	507.794	2	12	1.1.1.1874.2	101.936	1883607	1853340	102.03	1.12	63641.7
1	258.48	258.48	87.5	NSP14 viral	NSP14 viral	0	99	HVRAWIGFDVEGCHATR	Carbamidomethyl(C)@13		missed R-A@3	-0.000636581	2009.96	503.498	2009.96	503.498	4	15	3.1.1.1867.6	99.4979	9499.73	9154.69	99.54	0.57	5962.17
1	258.48	258.48	87.5	NSP14 viral	NSP14 viral	0	99	IEELFYSYATHSDK				-0.00430618	1701.78	568.269	1701.79	568.27	3	15	3.1.1.2204.4	117.716	6820.98	2446.75	117.96	0.45	2921.11
1	258.48	258.48	87.5	NSP14 viral	NSP14 viral	0	99	IEELFYSYATHSDK				-0.00100549	1701.79	851.901	1701.79	851.902	2	12	3.1.1.2208.13	117.954	314.77	307.64	118.07	0.62	416.566
1	258.48	258.48	87.5	NSP14 viral	NSP14 viral	0	99	IEELFYSYATHSDK				0.00246016	1701.79	568.271	1701.79	568.27	3	17	1.1.1.2149.2	116.925	143055	3748.23	117.47	0.56	7131.7
1	258.48	258.48	87.5	NSP14 viral	NSP14 viral	0	99	IEELFYSYATHSDK				0.00246016	1701.79	568.271	1701.79	568.27	3	18	1.1.1.2167.6	117.954	143055	40477.6	117.47	0.56	13209.2
1	258.48	258.48	87.5	NSP14 viral	NSP14 viral	0	99	IEELFYSYATHSDK				0.00246016	1701.79	568.271	1701.79	568.27	3	13	1.1.1.2185.4	118.951	143055	4292.63	117.47	0.56	1934.49
1	258.48	258.48	87.5	NSP14 viral	NSP14 viral	0	99	IGPERTCCLCDR	Carbamidomethyl(C)@7; Carbamidomethyl(C)@8; Carbamidomethyl(C)@10		missed R-T@5	0.000510716	1535.67	512.896	1535.66	512.895	3	14	2.1.1.893.3	48.5988	8743.1	5376.27	48.77	0.4	6317.73
1	258.48	258.48	87.5	NSP14 viral	NSP14 viral	0	99	IKIVQMLSDTLK			missed K-I@2	0.001171	1387.81	694.913	1387.81	694.913	2	21	1.1.1.2845.9	155.794	251741	197557	155.88	0.68	97742
1	258.48	258.48	87.5	NSP14 viral	NSP14 viral	0	99	IKIVQMLSDTLK			missed K-I@2	0.001171	1387.81	694.913	1387.81	694.913	2	21	1.1.1.2846.10	155.847	251741	231055	155.88	0.68	95129.3
1	258.48	258.48	87.5	NSP14 viral	NSP14 viral	0	99	IKIVQMLSDTLK			missed K-I@2	0.001171	1387.81	694.913	1387.81	694.913	2	14	1.1.1.2858.11	156.54	251741	94044.5	155.88	0.68	1252.22
1	258.48	258.48	87.5	NSP14 viral	NSP14 viral	0	99	IKIVQMLSDTLK			missed K-I@2	0.001171	1387.81	694.913	1387.81	694.913	2	21	1.1.1.2863.17	156.824	251741	41080.7	155.88	0.68	20758.7
1	258.48	258.48	87.5	NSP14 viral	NSP14 viral	0	99	IKIVQMLSDTLK	Deamidated(Q)@5		missed K-I@2	0.0103225	1388.81	695.41	1388.79	695.405	2	17	1.1.1.2873.11	157.386	6116.64	5802.41	157.36	0.46	3146.38
1	258.48	258.48	87.5	NSP14 viral	NSP14 viral	0	99	IKIVQMLSDTLK			missed K-I@2	0.001171	1387.81	694.913	1387.81	694.913	2	18	1.1.1.2881.7	157.851	251741	7593.65	155.88	0.68	4108.82
1	258.48	258.48	87.5	NSP14 viral	NSP14 viral	0	99	IKIVQMLSDTLK			missed K-I@2	-0.00127041	1387.81	694.912	1387.81	694.913	2	19	1.1.1.2899.4	158.882	5443.61	4810.24	158.79	0.4	2911.82
1	258.48	258.48	87.5	NSP14 viral	NSP14 viral	0	99	IKIVQMLSDTLK	Oxidation(M)@6		missed K-I@2	-0.00650393	1403.8	702.907	1403.81	702.91	2	14	2.1.1.2355.6	122.399	558.6	453.93	122.35	0.28	1165.1
1	258.48	258.48	87.5	NSP14 viral	NSP14 viral	0	99	IKIVQMLSDTLK	Oxidation(M)@6		missed K-I@2	0.000552257	1403.81	702.91	1403.81	702.91	2	16	1.1.1.2162.8	117.688	56276.8	4644.59	118.14	0.51	2980.33
1	258.48	258.48	87.5	NSP14 viral	NSP14 viral	0	99	IKIVQMLSDTLK	Oxidation(M)@6		missed K-I@2	-0.00233971	1403.8	468.942	1403.81	468.943	3	17	1.1.1.2165.3	117.811	108008	34366.4	118.14	0.51	11079.9
1	258.48	258.48	87.5	NSP14 viral	NSP14 viral	0	99	IKIVQMLSDTLK	Oxidation(M)@6		missed K-I@2	-0.00233971	1403.8	468.942	1403.81	468.943	3	19	1.1.1.2166.3	117.871	108008	49465.3	118.14	0.51	19560.8
1	258.48	258.48	87.5	NSP14 viral	NSP14 viral	0	99	IKIVQMLSDTLK	Oxidation(M)@6		missed K-I@2	-0.00233971	1403.8	468.942	1403.81	468.943	3	20	1.1.1.2167.3	117.933	108008	65854.1	118.14	0.51	33067.7
1	258.48	258.48	87.5	NSP14 viral	NSP14 viral	0	99	IKIVQMLSDTLK	Oxidation(M)@6		missed K-I@2	-0.00233971	1403.8	468.942	1403.81	468.943	3	20	1.1.1.2168.3	117.99	108008	80206	118.14	0.51	41435.6
1	258.48	258.48	87.5	NSP14 viral	NSP14 viral	0	99	IKIVQMLSDTLK	Oxidation(M)@6		missed K-I@2	-0.00233971	1403.8	468.942	1403.81	468.943	3	20	1.1.1.2169.2	118.043	108008	93573.7	118.14	0.51	50983.9
1	258.48	258.48	87.5	NSP14 viral	NSP14 viral	0	99	IKIVQMLSDTLK	Oxidation(M)@6		missed K-I@2	-0.00233971	1403.8	468.942	1403.81	468.943	3	19	1.1.1.2171.3	118.169	108008	106529	118.14	0.51	62194.3
1	258.48	258.48	87.5	NSP14 viral	NSP14 viral	0	99	IKIVQMLSDTLK	Oxidation(M)@6		missed K-I@2	-0.00233971	1403.8	468.942	1403.81	468.943	3	19	1.1.1.2172.3	118.212	108008	103393	118.14	0.51	51309.3
1	258.48	258.48	87.5	NSP14 viral	NSP14 viral	0	99	IKIVQMLSDTLK	Oxidation(M)@6		missed K-I@2	-0.00233971	1403.8	468.942	1403.81	468.943	3	20	1.1.1.2173.4	118.268	108008	96444.6	118.14	0.51	41954
1	258.48	258.48	87.5	NSP14 viral	NSP14 viral	0	99	IKIVQMLSDTLK	Oxidation(M)@6		missed K-I@2	-0.00233971	1403.8	468.942	1403.81	468.943	3	19	1.1.1.2174.6	118.331	108008	84630.3	118.14	0.51	38512.2
1	258.48	258.48	87.5	NSP14 viral	NSP14 viral	0	99	IKIVQMLSDTLK	Oxidation(M)@6		missed K-I@2	-0.00233971	1403.8	468.942	1403.81	468.943	3	19	1.1.1.2176.4	118.438	108008	59245.7	118.14	0.51	24883.8
1	258.48	258.48	87.5	NSP14 viral	NSP14 viral	0	99	IKIVQMLSDTLK	Oxidation(M)@6		missed K-I@2	-0.00233971	1403.8	468.942	1403.81	468.943	3	17	1.1.1.2180.4	118.661	108008	20055.5	118.14	0.51	6112.54
1	258.48	258.48	87.5	NSP14 viral	NSP14 viral	0	99	IKIVQMLSDTLK	Oxidation(M)@6		missed K-I@2	-0.00201123	1403.8	702.909	1403.81	702.91	2	19	1.1.1.2226.5	121.297	37928.2	2161.53	122.1	0.62	7140.11
1	258.48	258.48	87.5	NSP14 viral	NSP14 viral	0	99	IKIVQMLSDTLK	Oxidation(M)@6		missed K-I@2	-0.00201123	1403.8	702.909	1403.81	702.91	2	21	1.1.1.2244.5	122.316	37928.2	27036.5	122.1	0.62	15614.3
1	258.48	258.48	87.5	NSP14 viral	NSP14 viral	0	99	IKIVQMLSDTLK	Oxidation(M)@6		missed K-I@2	-0.00288902	1403.8	468.942	1403.81	468.943	3	20	1.1.1.2246.3	122.391	75131.4	41332.7	122.1	0.67	23375.3
1	258.48	258.48	87.5	NSP14 viral	NSP14 viral	0	99	IKIVQMLSDTLK			missed K-I@2	0.000511995	1387.81	463.611	1387.81	463.611	3	17	1.1.1.2872.2	157.307	358068	20662.9	155.94	0.68	8207.97
1	258.48	258.48	87.5	NSP14 viral	NSP14 viral	0	99	IKIVQMLSDTLK			missed K-I@2	0.000511995	1387.81	463.611	1387.81	463.611	3	19	1.1.1.2853.3	156.23	358068	260867	155.94	0.68	64791.3
1	258.48	258.48	87.5	NSP14 viral	NSP14 viral	0	99	IKIVQMLSDTLK			missed K-I@2	0.000511995	1387.81	463.611	1387.81	463.611	3	16	1.1.1.2877.2	157.595	358068	14099.5	155.94	0.68	7147.25
1	258.48	258.48	87.5	NSP14 viral	NSP14 viral	0	99	IKIVQMLSDTLK	Oxidation(M)@6		missed K-I@2	-0.00233971	1403.8	468.942	1403.81	468.943	3	19	1.1.1.2170.2	118.099	108008	103181	118.14	0.51	56416.8
1	258.48	258.48	87.5	NSP14 viral	NSP14 viral	0	99	IKIVQMLSDTLK	Oxidation(M)@6		missed K-I@2	-0.00233971	1403.8	468.942	1403.81	468.943	3	17	1.1.1.2177.4	118.49	108008	47723	118.14	0.51	15994.9
1	258.48	258.48	87.5	NSP14 viral	NSP14 viral	0	99	IKIVQMLSDTLK	Oxidation(M)@6		missed K-I@2	0.000552257	1403.81	702.91	1403.81	702.91	2	14	1.1.1.2177.17	118.525	56276.8	18873.7	118.14	0.51	1997.9
1	258.48	258.48	87.5	NSP14 viral	NSP14 viral	0	99	IKIVQMLSDTLK	Oxidation(M)@6		missed K-I@2	-0.00233971	1403.8	468.942	1403.81	468.943	3	16	1.1.1.2178.3	118.545	108008	35824.5	118.14	0.51	12350
1	258.48	258.48	87.5	NSP14 viral	NSP14 viral	0	99	IKIVQMLSDTLK	Oxidation(M)@6		missed K-I@2	-0.00233971	1403.8	468.942	1403.81	468.943	3	17	1.1.1.2179.5	118.605	108008	26389.9	118.14	0.51	9351.47
1	258.48	258.48	87.5	NSP14 viral	NSP14 viral	0	99	IKIVQMLSDTLK	Oxidation(M)@6		missed K-I@2	-0.00288902	1403.8	468.942	1403.81	468.943	3	18	1.1.1.2245.3	122.345	75131.4	51666.8	122.1	0.67	34121.6
1	258.48	258.48	87.5	NSP14 viral	NSP14 viral	0	99	IKIVQMLSDTLK	Oxidation(M)@6		missed K-I@2	-0.00288902	1403.8	468.942	1403.81	468.943	3	20	1.1.1.2227.2	121.323	75131.4	4228.17	122.1	0.67	11751.5
1	258.48	258.48	87.5	NSP14 viral	NSP14 viral	0	99	IKIVQMLSDTLK	Oxidation(M)@6		missed K-I@2	-0.00233971	1403.8	468.942	1403.81	468.943	3	18	1.1.1.2164.3	117.761	108008	24586.1	118.14	0.51	10248
1	258.48	258.48	87.5	NSP14 viral	NSP14 viral	0	99	IKIVQMLSDTLK	Oxidation(M)@6		missed K-I@2	-0.00233971	1403.8	468.942	1403.81	468.943	3	16	1.1.1.2175.2	118.374	108008	75313.6	118.14	0.51	30061.3
1	258.48	258.48	87.5	NSP14 viral	NSP14 viral	0	99	IKIVQMLSDTLK	Oxidation(M)@6		missed K-I@2	-0.00233971	1403.8	468.942	1403.81	468.943	3	15	1.1.1.2163.6	117.703	108008	13548.9	118.14	0.51	4820.45
1	258.48	258.48	87.5	NSP14 viral	NSP14 viral	0	99	IKIVQMLSDTLK			missed K-I@2	0.000511995	1387.81	463.611	1387.81	463.611	3	14	1.1.1.2871.3	157.255	358068	23838	155.94	0.68	11215.3
1	258.48	258.48	87.5	NSP14 viral	NSP14 viral	0	99	IKIVQMLSDTLK			missed K-I@2	-0.00305857	1387.81	463.61	1387.81	463.611	3	16	1.1.1.2898.3	158.805	8819.6	8498.86	158.85	0.34	5304.03
1	258.48	258.48	87.5	NSP14 viral	NSP14 viral	0	99	IKIVQMLSDTLK			missed K-I@2	-0.00102627	1387.81	694.912	1387.81	694.913	2	11	1.1.1.2953.14	161.982	2300.04	2264.8	162.05	0.74	1082.14
1	258.48	258.48	87.5	NSP14 viral	NSP14 viral	0	99	IKIVQMLSDTLK			missed K-I@2	-0.00529341	1387.81	694.91	1387.81	694.913	2	11	3.1.1.2898.11	156.607	5284.26	3180.24	156.34	0.57	1606.27
1	258.48	258.48	87.5	NSP14 viral	NSP14 viral	0	99	IKIVQMLSDTLK			missed K-I@2	0.000511995	1387.81	463.611	1387.81	463.611	3	11	1.1.1.2873.2	157.365	358068	19730	155.94	0.68	4195.9
1	258.48	258.48	87.5	NSP14 viral	NSP14 viral	0	99	IKIVQMLSDTLK			missed K-I@2	0.000511995	1387.81	463.611	1387.81	463.611	3	13	1.1.1.2859.3	156.565	358068	122646	155.94	0.68	10366.5
1	258.48	258.48	87.5	NSP14 viral	NSP14 viral	0	99	IKIVQMLSDTLK	Deamidated(Q)@5		missed K-I@2	0.00751487	1388.8	695.409	1388.79	695.405	2	9	1.1.1.2914.14	159.734	1620.64	1271.78	159.47	1.14	1265.12
1	258.48	258.48	87.5	NSP14 viral	NSP14 viral	0	99	IKIVQMLSDTLK	Oxidation(M)@6		missed K-I@2	0.000552257	1403.81	702.91	1403.81	702.91	2	12	1.1.1.2181.25	118.753	56276.8	6795.7	118.14	0.51	2049.57
1	258.48	258.48	87.5	NSP14 viral	NSP14 viral	0	99	IKIVQMLSDTLK			missed K-I@2	0.001171	1387.81	694.913	1387.81	694.913	2	12	1.1.1.2861.12	156.703	251741	53528.1	155.88	0.68	4435.16
1	258.48	258.48	87.5	NSP14 viral	NSP14 viral	0	99	IKIVQMLSDTLK			missed K-I@2	-0.00474743	1387.81	463.609	1387.81	463.611	3	13	3.1.1.2891.2	156.177	7297.42	6820.16	156.29	0.51	6603.91
1	258.48	258.48	87.5	NSP14 viral	NSP14 viral	0	99	INAACRKVQHMVVKAALLADKFPVLHDIGNPK	Carbamidomethyl(C)@5; Oxidation(M)@11		missed R-K@6; missed K-V@7; missed K-A@14; missed K-F@21	0.00348709	3568.95	714.798	3568.95	714.797	5	16	1.1.1.2552.7	139.36	17450.6	2467.08	140	0.57	4263.83
1	258.48	258.48	87.5	NSP14 viral	NSP14 viral	0	99	INAACRKVQHMVVKAALLADKFPVLHDIGNPK	Carbamidomethyl(C)@5; Deamidated(Q)@9; Oxidation(M)@11		missed R-K@6; missed K-V@7; missed K-A@14; missed K-F@21	0.024719	3569.96	714.999	3569.93	714.994	5	14	1.1.1.2570.12	140.38	9294.2	7972.93	140.4	0.4	4025.34
1	258.48	258.48	87.5	NSP14 viral	NSP14 viral	0	99	INAACRKVQHMVVKAALLADKFPVLHDIGNPK	Carbamidomethyl(C)@5		missed R-K@6; missed K-V@7; missed K-A@14; missed K-F@21	0.0104489	3552.96	711.6	3552.95	711.598	5	19	1.1.1.3008.7	165.119	12233.7	11602.6	165.43	1.2	3065.15
1	258.48	258.48	87.5	NSP14 viral	NSP14 viral	0	99	INAACRKVQHMVVKAALLADKFPVLHDIGNPK	Carbamidomethyl(C)@5; Oxidation(M)@11		missed R-K@6; missed K-V@7; missed K-A@14; missed K-F@21	0.0129019	3568.96	714.8	3568.95	714.797	5	13	3.1.1.2614.5	140.411	3274.95	2781.47	140.55	0.74	2189.49
1	258.48	258.48	87.5	NSP14 viral	NSP14 viral	0	99	ITGLHPTQAPTHLSVDTK	Deamidated(Q)@8		cleaved V-I@N-term	0.0255717	1916.03	639.683	1916	639.674	3	17	1.1.1.1583.7	85.7327	5740.52	1042.86	85.98	0.17	15581
1	258.48	258.48	87.5	NSP14 viral	NSP14 viral	0	99	ITGLHPTQAPTHLSVDTK			cleaved V-I@N-term	-0.00614556	1915.01	639.344	1915.02	639.346	3	12	3.1.1.1613.21	85.5507	7281.86	4163.04	85.68	0.28	2051.61
1	258.48	258.48	87.5	NSP14 viral	NSP14 viral	0	99	IVQMLSDTLK				-0.00103636	1146.63	574.323	1146.63	574.323	2	14	1.1.1.2119.6	115.223	14513.2	14304.8	115.2	1.09	5848.47
1	258.48	258.48	87.5	NSP14 viral	NSP14 viral	0	99	IVQMLSDTLK				-0.00103636	1146.63	574.323	1146.63	574.323	2	16	1.1.1.2137.3	116.284	14513.2	2951.75	115.2	1.09	7914.45
1	258.48	258.48	87.5	NSP14 viral	NSP14 viral	0	99	IVQMLSDTLK				-0.00433227	1146.63	574.321	1146.63	574.323	2	15	1.1.1.2157.3	117.391	8041.15	5767.08	117.75	0.67	5181.26
1	258.48	258.48	87.5	NSP14 viral	NSP14 viral	0	99	IVQMLSDTLK	Oxidation(M)@4			-0.00163929	1162.63	582.32	1162.63	582.321	2	17	1.1.1.1442.17	77.7806	151297	142486	77.87	0.57	75616.9
1	258.48	258.48	87.5	NSP14 viral	NSP14 viral	0	99	IVQMLSDTLK	Oxidation(M)@4			-0.00163929	1162.63	582.32	1162.63	582.321	2	17	1.1.1.1460.11	78.8007	254124	124770	79.01	0.46	61569.8
1	258.48	258.48	87.5	NSP14 viral	NSP14 viral	0	99	IVQMLSDTLK	Oxidation(M)@4			-0.00163929	1162.63	582.32	1162.63	582.321	2	16	1.1.1.1478.16	79.8352	254124	21635.6	79.01	0.46	7725.66
1	258.48	258.48	87.5	NSP14 viral	NSP14 viral	0	99	IVQMLSDTLK	Oxidation(M)@4			-0.00163929	1162.63	582.32	1162.63	582.321	2	16	1.1.1.1496.10	80.8651	254124	10065.2	79.01	0.46	4005.64
1	258.48	258.48	87.5	NSP14 viral	NSP14 viral	0	99	IVQMLSDTLK	Oxidation(M)@4			-0.00334828	1162.62	582.319	1162.63	582.321	2	13	1.1.1.1514.5	81.8822	5339.33	3075.72	81.74	0.34	3246.14
1	258.48	258.48	87.5	NSP14 viral	NSP14 viral	0	99	IVQMLSDTLK	Oxidation(M)@4			-0.0100622	1162.62	582.316	1162.63	582.321	2	15	1.1.1.1537.3	83.1689	7228.51	999.47	83.93	1.08	2801.9
1	258.48	258.48	87.5	NSP14 viral	NSP14 viral	0	99	IVQMLSDTLK	Oxidation(M)@4			-0.00414914	1162.62	582.319	1162.63	582.321	2	14	1.1.1.2040.2	111.084	2285.97	548.29	110.61	1.19	2891.01
1	258.48	258.48	87.5	NSP14 viral	NSP14 viral	0	99	IVQMLSDTLK				-0.00195345	1146.63	574.322	1146.63	574.323	2	16	1.1.1.2063.4	112.182	1241778	33469	111	0.56	29353
1	258.48	258.48	87.5	NSP14 viral	NSP14 viral	0	99	IVQMLSDTLK				-0.00598178	1146.63	574.32	1146.63	574.323	2	17	1.1.1.2083.4	113.202	33566.7	30335.7	113.16	0.51	17957
1	258.48	258.48	87.5	NSP14 viral	NSP14 viral	0	99	IVQMLSDTLK				-0.00170931	1146.63	574.322	1146.63	574.323	2	15	1.1.1.2101.7	114.201	21332.7	21329.4	114.24	0.97	9373.6
1	258.48	258.48	87.5	NSP14 viral	NSP14 viral	0	99	IVQMLSDTLK	Oxidation(M)@4			-0.00163929	1162.63	582.32	1162.63	582.321	2	11	1.1.1.1454.10	78.47	151297	27701.4	77.87	0.57	5683.75
1	258.48	258.48	87.5	NSP14 viral	NSP14 viral	0	99	IVQMLSDTLK	Oxidation(M)@4			-0.00163929	1162.63	582.32	1162.63	582.321	2	13	1.1.1.1485.12	80.2414	254124	14077.7	79.01	0.46	2920.47
1	258.48	258.48	87.5	NSP14 viral	NSP14 viral	0	99	IVQMLSDTLK	Oxidation(M)@4			-0.0100622	1162.62	582.316	1162.63	582.321	2	13	1.1.1.1560.8	84.4802	7228.51	4506.05	83.93	1.08	2508.21
1	258.48	258.48	87.5	NSP14 viral	NSP14 viral	0	99	IVQMLSDTLK	Oxidation(M)@4			-0.00334828	1162.62	582.319	1162.63	582.321	2	10	1.1.1.1663.11	89.9623	1836.84	1635.51	90	0.74	1361.26
1	258.48	258.48	87.5	NSP14 viral	NSP14 viral	0	99	IVQMLSDTLK	Oxidation(M)@4			-0.00456899	1162.62	582.318	1162.63	582.321	2	11	1.1.1.1755.15	95.2214	1671.6	1512.85	95.13	0.46	1505.97
1	258.48	258.48	87.5	NSP14 viral	NSP14 viral	0	99	IVQMLSDTLK	Oxidation(M)@4			-0.0068347	1162.62	582.317	1162.63	582.321	2	10	1.1.1.1791.19	97.2731	2313.53	2168.5	97.24	0.51	1582.03
1	258.48	258.48	87.5	NSP14 viral	NSP14 viral	0	99	IVQMLSDTLK	Oxidation(M)@4			-0.00414914	1162.62	582.319	1162.63	582.321	2	13	1.1.1.1810.7	98.3535	2601.6	1734.16	99.35	1.37	1530.54
1	258.48	258.48	87.5	NSP14 viral	NSP14 viral	0	99	IVQMLSDTLK				-0.00195345	1146.63	574.322	1146.63	574.323	2	17	1.1.1.2041.5	111.155	1241778	1115502	111	0.56	649835
1	258.48	258.48	87.5	NSP14 viral	NSP14 viral	0	99	IVQMLSDTLK				-0.00604125	1146.63	574.32	1146.63	574.323	2	13	1.1.1.2175.8	118.396	6590.47	6402.49	118.31	0.23	3128.95
1	258.48	258.48	87.5	NSP14 viral	NSP14 viral	0	99	IVQMLSDTLK	Oxidation(M)@4			0.000908765	1162.63	582.321	1162.63	582.321	2	13	2.1.1.1535.14	77.8528	4587.17	4456.55	77.89	0.46	1562.55
1	258.48	258.48	87.5	NSP14 viral	NSP14 viral	0	99	IVQMLSDTLK				-0.00201292	1146.63	574.322	1146.63	574.323	2	13	1.1.1.2193.8	119.422	4820.61	4592.59	119.57	0.46	2441.43
1	258.48	258.48	87.5	NSP14 viral	NSP14 viral	0	99	IVQMLSDTLK				-0.00103636	1146.63	574.323	1146.63	574.323	2	12	1.1.1.2120.12	115.282	14513.2	13690.1	115.2	1.09	2977.37
1	258.48	258.48	87.5	NSP14 viral	NSP14 viral	0	99	IVQMLSDTLK	Oxidation(M)@4			-0.00561399	1162.62	582.318	1162.63	582.321	2	12	1.1.1.1836.14	99.8368	2620.38	2047.22	99.64	0.34	2935.47
1	258.48	258.48	87.5	NSP14 viral	NSP14 viral	0	99	IVQMLSDTLK	Oxidation(M)@4			-0.00317258	1162.62	582.319	1162.63	582.321	2	9	1.1.1.1982.8	107.772	2623.54	2233.88	107.59	0.51	1682.84
1	258.48	258.48	87.5	NSP14 viral	NSP14 viral	0	99	IVQMLSDTLK	Oxidation(M)@4			-0.00353879	1162.62	582.319	1162.63	582.321	2	9	1.1.1.1840.16	100.064	2186.91	2031.69	100.04	0.34	1792.06
1	258.48	258.48	87.5	NSP14 viral	NSP14 viral	0	99	IVQMLSDTLK	Oxidation(M)@4			-0.00615591	1162.62	582.318	1162.63	582.321	2	8	1.1.1.1645.19	88.9493	1813.26	1521.78	89.09	0.74	1459.13
1	258.48	258.48	87.5	NSP14 viral	NSP14 viral	0	99	IVQMLSDTLK	Oxidation(M)@4			-0.000662723	1162.63	582.32	1162.63	582.321	2	8	1.1.1.1736.17	94.1291	1183.47	1159.91	94.16	0.29	1334.42
1	258.48	258.48	87.5	NSP14 viral	NSP14 viral	0	99	IVQMLSDTLK	Oxidation(M)@4			-0.00357799	1162.62	582.319	1162.63	582.321	2	14	3.1.1.1509.9	79.7313	7763.31	2048.73	79.3	0.51	1480.17
1	258.48	258.48	87.5	NSP14 viral	NSP14 viral	0	99	IVQMLSDTLK				-0.00872681	1146.62	574.319	1146.63	574.323	2	10	1.1.1.2262.9	123.292	2731.13	2448.04	123.51	1.13	1760.96
1	258.48	258.48	87.5	NSP14 viral	NSP14 viral	0	99	IVQMLSDTLK	Oxidation(M)@4			-0.00634642	1162.62	582.317	1162.63	582.321	2	8	1.1.1.2000.12	108.809	2564.18	1939.52	109.07	1.49	1674.65
1	258.48	258.48	87.5	NSP14 viral	NSP14 viral	0	99	KAALLADKFPVLHDIGNPK	Carbamidomethyl@N-term		cleaved V-K@N-term; missed K-A@1; missed K-F@8	0.019655	2103.2	526.808	2103.18	526.803	4	18	1.1.1.2686.6	147.005	28261.3	23140.3	147.13	0.34	73184.1
1	258.48	258.48	87.5	NSP14 viral	NSP14 viral	0	99	KAALLADKFPVLHDIGNPK	Acetyl@N-term	Acetyl@351	cleaved V-K@N-term; missed K-A@1; missed K-F@8	-0.0121451	2088.16	523.048	2088.17	523.051	4	19	1.1.1.2688.4	147.126	36170.5	29343.9	147.3	0.39	114662
1	258.48	258.48	87.5	NSP14 viral	NSP14 viral	0	99	KAALLADKFPVLHDIGNPK	Carbamidomethyl@N-term		cleaved V-K@N-term; missed K-A@1; missed K-F@8	0.0164812	2103.2	526.807	2103.18	526.803	4	19	1.1.1.2694.3	147.446	22017.2	18527.8	147.52	0.39	147202
1	258.48	258.48	87.5	NSP14 viral	NSP14 viral	0	99	KAALLADKFPVLHDIGNPK	Carbamidomethyl@N-term		cleaved V-K@N-term; missed K-A@1; missed K-F@8	0.0174577	2103.2	526.808	2103.18	526.803	4	18	1.1.1.2707.3	148.06	17058.2	10277.2	147.81	0.52	41028.7
1	258.48	258.48	87.5	NSP14 viral	NSP14 viral	0	99	KAALLADKFPVLHDIGNPK	Carbamidomethyl@N-term		cleaved V-K@N-term; missed K-A@1; missed K-F@8	0.019655	2103.2	526.808	2103.18	526.803	4	15	1.1.1.2747.3	150.249	640.16	367.23	150.64	1.19	4566.75
1	258.48	258.48	87.5	NSP14 viral	NSP14 viral	0	99	KAALLADKFPVLHDIGNPK	Acetyl@N-term	Acetyl@351	cleaved V-K@N-term; missed K-A@1; missed K-F@8	-0.0106832	2088.16	523.048	2088.17	523.051	4	18	3.1.1.2747.3	147.995	15651.9	15586.3	148.08	0.68	34002.8
1	258.48	258.48	87.5	NSP14 viral	NSP14 viral	0	99	KAALLADKFPVLHDIGNPK	Acetyl@N-term	Acetyl@351	cleaved V-K@N-term; missed K-A@1; missed K-F@8	-0.011037	2088.16	523.048	2088.17	523.051	4	17	2.1.1.2834.6	148.583	11099.9	8694.82	148.39	0.56	15601.6
1	258.48	258.48	87.5	NSP14 viral	NSP14 viral	0	99	KGAAAAENVTGLFKDCSK	Carbamidomethyl@N-term; Carbamidomethyl(C)@16		cleaved E-K@N-term; missed K-G@1; missed K-D@14	-0.0343716	1922.92	641.98	1922.95	641.991	3	18	1.1.1.1910.4	103.889	345.26	312.98	103.49	0.57	100775
1	258.48	258.48	87.5	NSP14 viral	NSP14 viral	0	99	KQLPFFYYSDSPCESHGK	Carbamidomethyl@N-term; Deamidated(Q)@2; Carbamidomethyl(C)@13		cleaved L-K@N-term; missed K-Q@1	-3.27964e-05	2246.99	750.005	2246.99	750.005	3	18	1.1.1.2509.6	137.041	1462.44	1182.93	136.95	0.34	87679.9
1	258.48	258.48	87.5	NSP14 viral	NSP14 viral	0	99	KQLPFFYYSDSPCESHGK	Carbamidomethyl(C)@13		cleaved L-K@N-term; missed K-Q@1	-0.00669778	2188.98	548.253	2188.99	548.254	4	19	3.1.1.2141.5	114.234	2878.7	2619.59	114.26	0.45	4158.22
1	258.48	258.48	87.5	NSP14 viral	NSP14 viral	0	99	KQLPFFYYSDSPCESHGK	Carbamidomethyl(C)@13		cleaved L-K@N-term; missed K-Q@1	0.000399472	2188.99	730.67	2188.99	730.67	3	17	3.1.1.2141.8	114.257	1823.14	1402.76	114.32	0.28	1449.24
1	258.48	258.48	87.5	NSP14 viral	NSP14 viral	0	99	KQLPFFYYSDSPCESHGK	Carbamyl@N-term; Carbamidomethyl(C)@13		cleaved L-K@N-term; missed K-Q@1	0.0323944	2232.03	745.016	2231.99	745.005	3	12	3.1.1.2573.16	138.145	389.43	231.56	138.24	0.28	3591.21
1	258.48	258.48	87.5	NSP14 viral	NSP14 viral	0	99	KVQHMVVKAALLADKFPVLHDIGNPK			missed K-V@1; missed K-A@8; missed K-F@15	0.00651677	2867.63	574.533	2867.62	574.531	5	12	1.1.1.2629.4	143.719	13293.4	13212.8	143.76	0.23	3757.52
1	258.48	258.48	87.5	NSP14 viral	NSP14 viral	0	99	KVQHMVVKAALLADKFPVLHDIGNPK			missed K-V@1; missed K-A@8; missed K-F@15	0.00621159	2867.63	574.533	2867.62	574.531	5	13	1.1.1.2632.10	143.907	13371.5	12725.4	143.99	0.57	4052.74
1	258.48	258.48	87.5	NSP14 viral	NSP14 viral	0	99	KVQHMVVKAALLADKFPVLHDIGNPK			missed K-V@1; missed K-A@8; missed K-F@15	0.00748235	2867.63	717.914	2867.62	717.912	4	11	1.1.1.2638.12	144.263	3721.78	2188.91	143.99	0.91	1478.14
1	258.48	258.48	87.5	NSP14 viral	NSP14 viral	0	99	KVQHMVVKAALLADKFPVLHDIGNPK	Oxidation(M)@5		missed K-V@1; missed K-A@8; missed K-F@15	0.0139369	2883.63	481.612	2883.62	481.61	6	15	2.1.1.2505.3	130.903	31019.4	30669	130.78	1.03	20794.1
1	258.48	258.48	87.5	NSP14 viral	NSP14 viral	0	99	KVQHMVVKAALLADKFPVLHDIGNPK	Oxidation(M)@5		missed K-V@1; missed K-A@8; missed K-F@15	0.00666327	2883.62	577.732	2883.62	577.73	5	23	3.1.1.2429.8	130.389	73529.7	67079.5	130.59	1.08	20578.7
1	258.48	258.48	87.5	NSP14 viral	NSP14 viral	0	99	KVQHMVVKAALLADKFPVLHDIGNPK	Oxidation(M)@5		missed K-V@1; missed K-A@8; missed K-F@15	0.00875297	2883.62	481.611	2883.62	481.61	6	22	3.1.1.2435.3	130.712	41432.8	41262.2	130.65	1.03	25306.7
1	258.48	258.48	87.5	NSP14 viral	NSP14 viral	0	99	KVQHMVVKAALLADKFPVLHDIGNPK	Oxidation(M)@5		missed K-V@1; missed K-A@8; missed K-F@15	0.00666327	2883.62	577.732	2883.62	577.73	5	19	3.1.1.2439.9	130.95	73529.7	63693.2	130.59	1.08	13424.5
1	258.48	258.48	87.5	NSP14 viral	NSP14 viral	0	99	KVQHMVVKAALLADKFPVLHDIGNPK	Oxidation(M)@5		missed K-V@1; missed K-A@8; missed K-F@15	-0.00111154	2883.61	721.911	2883.62	721.911	4	13	3.1.1.2425.12	130.177	25593.7	16566.6	130.59	0.86	1714.55
1	258.48	258.48	87.5	NSP14 viral	NSP14 viral	0	99	KVQHMVVKAALLADKFPVLHDIGNPK	Oxidation(M)@5		missed K-V@1; missed K-A@8; missed K-F@15	0.00544548	2883.62	577.731	2883.62	577.73	5	15	1.1.1.2398.5	130.892	26747.9	18048.9	130.37	0.97	3877.09
1	258.48	258.48	87.5	NSP14 viral	NSP14 viral	0	99	KVQHMVVKAALLADKFPVLHDIGNPK	Oxidation(M)@5		missed K-V@1; missed K-A@8; missed K-F@15	0.00544548	2883.62	577.731	2883.62	577.73	5	17	1.1.1.2400.5	131.019	26747.9	10185.4	130.37	0.97	3880.8
1	258.48	258.48	87.5	NSP14 viral	NSP14 viral	0	99	KVQHMVVKAALLADKFPVLHDIGNPK	Oxidation(M)@5		missed K-V@1; missed K-A@8; missed K-F@15	0.00544548	2883.62	577.731	2883.62	577.73	5	16	1.1.1.2399.7	130.955	26747.9	15492.5	130.37	0.97	4736.39
1	258.48	258.48	87.5	NSP14 viral	NSP14 viral	0	99	KVQHMVVKAALLADKFPVLHDIGNPK	Oxidation(M)@5		missed K-V@1; missed K-A@8; missed K-F@15	0.00544548	2883.62	577.731	2883.62	577.73	5	15	1.1.1.2400.4	131.014	26747.9	10615.8	130.37	0.97	4788.36
1	258.48	258.48	87.5	NSP14 viral	NSP14 viral	0	99	LADKFPVLHDIGNPK			cleaved L-L@N-term; missed K-F@4	0.0198515	1662.93	555.317	1662.91	555.31	3	22	1.1.1.2682.5	146.778	3312.3	2202.33	146.73	0.22	8548.91
1	258.48	258.48	87.5	NSP14 viral	NSP14 viral	0	99	LADKFPVLHDIGNPK			cleaved L-L@N-term; missed K-F@4	-0.000839426	1662.91	555.31	1662.91	555.31	3	21	1.1.1.2690.6	147.23	3713.84	3702.4	147.18	0.96	10420.6
1	258.48	258.48	87.5	NSP14 viral	NSP14 viral	0	99	LISMMGFK				-0.00299697	925.473	463.744	925.477	463.746	2	10	1.1.1.2448.5	133.575	39404.9	28874	133.06	1.02	16800.2
1	258.48	258.48	87.5	NSP14 viral	NSP14 viral	0	99	LISMMGFK				-0.00202041	925.474	463.745	925.477	463.746	2	12	1.1.1.2466.3	134.616	29465.7	27930.9	134.65	0.73	17370.2
1	258.48	258.48	87.5	NSP14 viral	NSP14 viral	0	99	LISMMGFK				-0.00256973	925.474	463.744	925.477	463.746	2	10	1.1.1.2502.2	136.628	12798.1	10523.2	136.73	0.73	10678.9
1	258.48	258.48	87.5	NSP14 viral	NSP14 viral	0	99	LISMMGFK				-0.0103822	925.466	463.74	925.477	463.746	2	10	1.1.1.2525.2	137.915	4814.81	4195.26	137.86	0.5	7509.43
1	258.48	258.48	87.5	NSP14 viral	NSP14 viral	0	99	LISMMGFK				-0.00397353	925.473	463.744	925.477	463.746	2	9	1.1.1.2545.2	138.981	10342.1	7070.27	139.66	1.87	9677.91
1	258.48	258.48	87.5	NSP14 viral	NSP14 viral	0	99	LISMMGFK				-0.000799711	925.476	463.745	925.477	463.746	2	9	1.1.1.2582.3	141.034	6895.76	6752.05	141.14	0.91	5269.62
1	258.48	258.48	87.5	NSP14 viral	NSP14 viral	0	99	LISMMGFK				-0.00537734	925.471	463.743	925.477	463.746	2	7	1.1.1.2602.3	142.17	7269.98	5924.39	142.51	1.54	4618.24
1	258.48	258.48	87.5	NSP14 viral	NSP14 viral	0	99	LISMMGFK				-0.00122696	925.475	463.745	925.477	463.746	2	10	1.1.1.2677.2	146.462	3952.58	3290.39	146.17	0.57	4104.2
1	258.48	258.48	87.5	NSP14 viral	NSP14 viral	0	99	LISMMGFK				-0.000770854	925.476	463.745	925.477	463.746	2	8	2.1.1.2464.3	128.558	79451.1	16924.6	129.01	0.63	8881.63
1	258.48	258.48	87.5	NSP14 viral	NSP14 viral	0	99	LISMMGFK				-0.000770854	925.476	463.745	925.477	463.746	2	10	2.1.1.2482.4	129.592	79451.1	18205.6	129.01	0.63	12088.8
1	258.48	258.48	87.5	NSP14 viral	NSP14 viral	0	99	LISMMGFK				-0.0015966	925.475	463.745	925.477	463.746	2	11	3.1.1.2411.2	129.338	299176	113577	128.94	0.57	61071.4
1	258.48	258.48	87.5	NSP14 viral	NSP14 viral	0	99	LISMMGFK				-0.0015966	925.475	463.745	925.477	463.746	2	9	3.1.1.2429.2	130.369	299176	14125.7	128.94	0.57	10101.6
1	258.48	258.48	87.5	NSP14 viral	NSP14 viral	0	99	LISMMGFK				-0.00397697	925.473	463.744	925.477	463.746	2	10	3.1.1.2448.2	131.47	6949.02	5042.29	131.87	1.23	10366.2
1	258.48	258.48	87.5	NSP14 viral	NSP14 viral	0	99	LISMMGFK				-0.0015966	925.475	463.745	925.477	463.746	2	9	3.1.1.2393.3	128.32	299176	16018.7	128.94	0.57	10602.4
1	258.48	258.48	87.5	NSP14 viral	NSP14 viral	0	99	LISMMGFK	Oxidation(M)@4			-0.00260126	941.469	471.742	941.471	471.743	2	13	1.1.1.1595.2	86.3807	594255	27684.9	86.98	0.67	19135.6
1	258.48	258.48	87.5	NSP14 viral	NSP14 viral	0	99	LISMMGFK	Oxidation(M)@4			-0.00260126	941.469	471.742	941.471	471.743	2	13	1.1.1.1613.3	87.3791	594255	277375	86.98	0.67	143292
1	258.48	258.48	87.5	NSP14 viral	NSP14 viral	0	99	LISMMGFK	Oxidation(M)@4			-0.00260126	941.469	471.742	941.471	471.743	2	13	1.1.1.1635.3	88.4412	594255	31823.2	86.98	0.67	21475.9
1	258.48	258.48	87.5	NSP14 viral	NSP14 viral	0	99	LISMMGFK	Oxidation(M)@4			-0.00260126	941.469	471.742	941.471	471.743	2	13	1.1.1.1612.2	87.326	594255	325574	86.98	0.67	111047
1	258.48	258.48	87.5	NSP14 viral	NSP14 viral	0	99	LISMMGFK	Oxidation(M)@5			-0.00263774	941.469	471.742	941.471	471.743	2	11	1.1.1.1889.2	102.778	76066.3	72994.8	102.76	0.34	41535
1	258.48	258.48	87.5	NSP14 viral	NSP14 viral	0	99	LISMMGFK	Oxidation(M)@5			-0.00379741	941.468	471.741	941.471	471.743	2	11	1.1.1.1909.2	103.8	68114.4	33788.2	103.1	0.8	27868
1	258.48	258.48	87.5	NSP14 viral	NSP14 viral	0	99	LISMMGFK				-0.00138604	925.475	463.745	925.477	463.746	2	13	1.1.1.2412.2	131.529	87650.3	75910	131.11	1.43	38101
1	258.48	258.48	87.5	NSP14 viral	NSP14 viral	0	99	LISMMGFK				-0.00181329	925.475	463.745	925.477	463.746	2	13	1.1.1.2373.4	129.467	2444860	238600	127.98	0.85	137131
1	258.48	258.48	87.5	NSP14 viral	NSP14 viral	0	99	LISMMGFK				-0.00181329	925.475	463.745	925.477	463.746	2	12	1.1.1.2391.5	130.491	2444860	103071	127.98	0.85	58644.9
1	258.48	258.48	87.5	NSP14 viral	NSP14 viral	0	99	LISMMGFK	Oxidation(M)@4; Oxidation(M)@5			-0.0019592	957.464	479.74	957.466	479.74	2	11	1.1.1.1064.2	57.3584	230212	33820.7	56.68	0.54	23340.2
1	258.48	258.48	87.5	NSP14 viral	NSP14 viral	0	99	LISMMGFK	Oxidation(M)@4; Oxidation(M)@5			-0.0019592	957.464	479.74	957.466	479.74	2	12	1.1.1.1038.2	56.3319	230212	30022.2	56.68	0.54	21356.6
1	258.48	258.48	87.5	NSP14 viral	NSP14 viral	0	99	LISMMGFK				-0.00138604	925.475	463.745	925.477	463.746	2	10	1.1.1.2430.3	132.548	87650.3	42815.4	131.11	1.43	23362.3
1	258.48	258.48	87.5	NSP14 viral	NSP14 viral	0	99	LISMMGFK				-0.00181329	925.475	463.745	925.477	463.746	2	10	1.1.1.2335.2	127.421	2444860	20250.2	127.98	0.85	8289.3
1	258.48	258.48	87.5	NSP14 viral	NSP14 viral	0	99	LISMMGFK				-0.00181329	925.475	463.745	925.477	463.746	2	13	1.1.1.2346.2	128.052	2444860	2306109	127.98	0.85	287724
1	258.48	258.48	87.5	NSP14 viral	NSP14 viral	0	99	LISMMGFK	Oxidation(M)@4			-0.00523533	941.466	471.74	941.471	471.743	2	13	3.1.1.1659.2	88.0997	99672.1	36168.7	87.59	0.62	27234.8
1	258.48	258.48	87.5	NSP14 viral	NSP14 viral	0	99	LISMMGFK	Oxidation(M)@5			-0.00462498	941.467	471.741	941.471	471.743	2	11	3.1.1.1928.6	102.969	99994.4	45847.7	102.28	0.91	29432.5
1	258.48	258.48	87.5	NSP14 viral	NSP14 viral	0	98.95	LISMMGFK	Oxidation(M)@5			-0.00221049	941.469	471.742	941.471	471.743	2	13	1.1.1.1871.2	101.76	1237946	563300	101.41	0.39	328847
1	258.48	258.48	87.5	NSP14 viral	NSP14 viral	0	99	LKQLPFFYYSDSPCESHGK	Formyl@N-term; Carbamidomethyl(C)@14		cleaved N-L@N-term; missed K-Q@2	-0.0344142	2330.03	777.685	2330.07	777.697	3	12	1.1.1.2507.23	136.935	1404.11	1339.3	136.95	0.39	4115.75
1	258.48	258.48	87.5	NSP14 viral	NSP14 viral	0	99	LKQLPFFYYSDSPCESHGK	Formyl(K)@2; Carbamidomethyl(C)@14		cleaved N-L@N-term; missed K-Q@2	-0.0344142	2330.03	777.685	2330.07	777.697	3	12	1.1.1.2507.23	136.935	1404.11	1339.3	136.95	0.39	4115.75
1	258.48	258.48	87.5	NSP14 viral	NSP14 viral	0	99	LKQLPFFYYSDSPCESHGK	Formyl(K)@2; Deamidated(Q)@3; Carbamidomethyl(C)@14		cleaved N-L@N-term; missed K-Q@2	-0.00713978	2331.04	778.022	2331.05	778.025	3	15	1.1.1.2529.3	138.184	150.94	150.94			10616.6
1	258.48	258.48	87.5	NSP14 viral	NSP14 viral	0	99	LLADKFPVLHDIGNPK			cleaved A-L@N-term; missed K-F@5	-0.00135003	1775.99	593.005	1775.99	593.005	3	27	1.1.1.2682.6	146.788	38527.8	25308.9	147.13	0.9	15434.8
1	258.48	258.48	87.5	NSP14 viral	NSP14 viral	0	99	LLADKFPVLHDIGNPK			cleaved A-L@N-term; missed K-F@5	0.000664127	1775.99	593.005	1775.99	593.005	3	17	1.1.1.2720.9	148.793	8934.86	8521.51	148.77	0.22	3526.4
1	258.48	258.48	87.5	NSP14 viral	NSP14 viral	0	99	LLADKFPVLHDIGNPK			cleaved A-L@N-term; missed K-F@5	-0.00470309	1775.99	593.004	1775.99	593.005	3	15	3.1.1.2752.3	148.277	5129.2	3536.05	148.42	0.56	3161.13
1	258.48	258.48	87.5	NSP14 viral	NSP14 viral	0	99	LNLPGCDGGSLYVNK	Carbamidomethyl(C)@6		cleaved N-L@N-term	-0.000954882	1605.78	803.898	1605.78	803.898	2	9	3.1.1.2180.12	116.473	5749.23	216.09	115.8	0.46	490.371
1	258.48	258.48	87.5	NSP14 viral	NSP14 viral	0	99	LNLPGCDGGSLYVNK	Carbamidomethyl(C)@6		cleaved N-L@N-term	0.00157628	1605.78	803.899	1605.78	803.898	2	12	1.1.1.2132.16	116	10522.9	996.83	115.49	0.46	617.205
1	258.48	258.48	87.5	NSP14 viral	NSP14 viral	0	99	LPGCDGGSLYVNK	Carbamidomethyl(C)@4		cleaved N-L@N-term	-0.000791267	1378.65	690.334	1378.66	690.335	2	20	1.1.1.1443.14	77.856	15366.5	11924.3	77.69	0.51	6503.88
1	258.48	258.48	87.5	NSP14 viral	NSP14 viral	0	99	LVAVPTGYVDTPNNTDFSR			cleaved N-L@N-term	0.00744324	2065.02	1033.52	2065.01	1033.51	2	16	1.1.1.2365.5	129.056	3578.7	1368.36	129.29	0.34	545.25
1	258.48	258.48	87.5	NSP14 viral	NSP14 viral	0	99	LVAVPTGYVDTPNNTDFSR			cleaved N-L@N-term	-0.00273966	2065.01	1033.51	2065.01	1033.51	2	13	3.1.1.2402.10	128.877	6515.35	1042.99	129.33	0.45	331.579
1	258.48	258.48	87.5	NSP14 viral	NSP14 viral	0	99	LVAVPTGYVDTPNNTDFSR			cleaved N-L@N-term	0.000964323	2065.01	689.345	2065.01	689.344	3	18	3.1.1.2409.5	129.243	12439.3	12342.9	129.22	0.45	4116.42
1	258.48	258.48	87.5	NSP14 viral	NSP14 viral	0	99	MNYQVNGYPNMFITR	Deamidated(N)@6; Oxidation(M)@11			-0.000140589	1863.83	932.921	1863.83	932.921	2	9	1.1.1.2445.22	133.448	717.49	580.29	133.74	1.03	436.593
1	258.48	258.48	87.5	NSP14 viral	NSP14 viral	0	99	MNYQVNGYPNMFITR	Oxidation(M)@11			-0.00242412	1862.84	621.955	1862.84	621.955	3	8	1.1.1.2448.13	133.589	686.83	317.18	133.85	0.69	1423.02
1	258.48	258.48	87.5	NSP14 viral	NSP14 viral	0	99	MNYQVNGYPNMFITR	Oxidation(M)@1			-0.00135306	1862.84	932.429	1862.84	932.429	2	19	1.1.1.2499.4	136.5	56421.4	5141.57	136.84	0.34	3129.72
1	258.48	258.48	87.5	NSP14 viral	NSP14 viral	0	99	MNYQVNGYPNMFITR	Oxidation(M)@1			-0.00135306	1862.84	932.429	1862.84	932.429	2	21	1.1.1.2517.4	137.511	56421.4	10919	136.84	0.34	8349.87
1	258.48	258.48	87.5	NSP14 viral	NSP14 viral	0	99	MNYQVNGYPNMFITR	Oxidation(M)@1; Deamidated(N)@6			-0.00316493	1863.83	622.282	1863.83	622.283	3	17	1.1.1.2519.2	137.59	60627.7	3994.73	138.64	0.91	21098.8
1	258.48	258.48	87.5	NSP14 viral	NSP14 viral	0	99	MNYQVNGYPNMFITR	Oxidation(M)@1; Deamidated(N)@6			-0.00316493	1863.83	622.282	1863.83	622.283	3	17	1.1.1.2520.4	137.649	60627.7	4045.96	138.64	0.91	16813.9
1	258.48	258.48	87.5	NSP14 viral	NSP14 viral	0	99	MNYQVNGYPNMFITR	Oxidation(M)@1; Deamidated(Q)@4; Deamidated(N)@6			0.0126685	1864.83	933.42	1864.81	933.413	2	18	1.1.1.2526.6	138.016	21150.2	3012.04	138.64	0.68	12254.3
1	258.48	258.48	87.5	NSP14 viral	NSP14 viral	0	99	MNYQVNGYPNMFITR	Oxidation(M)@1; Deamidated(N)@6			-0.00316493	1863.83	622.282	1863.83	622.283	3	20	1.1.1.2546.5	139.02	60627.7	36317	138.64	0.91	21920.5
1	258.48	258.48	87.5	NSP14 viral	NSP14 viral	0	99	MNYQVNGYPNMFITR	Oxidation(M)@1			-0.0108745	1862.83	932.424	1862.84	932.429	2	18	1.1.1.2551.7	139.309	1494.91	836.55	139.2	0.39	2303.18
1	258.48	258.48	87.5	NSP14 viral	NSP14 viral	0	99	MNYQVNGYPNMFITR	Oxidation(M)@1; Deamidated(Q)@4; Deamidated(N)@6			0.0155034	1864.83	622.617	1864.81	622.611	3	12	1.1.1.2559.10	139.734	6035.64	5108.62	139.66	0.34	2799.12
1	258.48	258.48	87.5	NSP14 viral	NSP14 viral	0	99	MNYQVNGYPNMFITR	Oxidation(M)@1; Deamidated(N)@6; Deamidated(N)@10			0.0155034	1864.83	622.617	1864.81	622.611	3	12	1.1.1.2559.10	139.734	6035.64	5108.62	139.66	0.34	2799.12
1	258.48	258.48	87.5	NSP14 viral	NSP14 viral	0	99	MNYQVNGYPNMFITR	Oxidation(M)@1; Deamidated(Q)@4; Deamidated(N)@10			0.0155034	1864.83	622.617	1864.81	622.611	3	12	1.1.1.2559.10	139.734	6035.64	5108.62	139.66	0.34	2799.12
1	258.48	258.48	87.5	NSP14 viral	NSP14 viral	0	99	MNYQVNGYPNMFITR	Oxidation(M)@1; Deamidated(N)@6			-0.00151698	1863.83	622.283	1863.83	622.283	3	18	1.1.1.2564.6	140.015	10927.8	9450.03	140.46	1.2	4930.1
1	258.48	258.48	87.5	NSP14 viral	NSP14 viral	0	99	MNYQVNGYPNMFITR	Oxidation(M)@1; Deamidated(N)@6			-0.00099508	1863.83	932.921	1863.83	932.921	2	19	1.1.1.2569.13	140.336	7593.78	7533.75	140.34	0.97	1849.1
1	258.48	258.48	87.5	NSP14 viral	NSP14 viral	0	99	MNYQVNGYPNMFITR	Oxidation(M)@1; Deamidated(N)@6			-0.00151698	1863.83	622.283	1863.83	622.283	3	18	1.1.1.2575.7	140.648	10927.8	9733.43	140.46	1.2	3157.58
1	258.48	258.48	87.5	NSP14 viral	NSP14 viral	0	99	MNYQVNGYPNMFITR	Oxidation(M)@1; Deamidated(N)@6			-0.00148336	1863.83	932.921	1863.83	932.921	2	17	1.1.1.2587.12	141.362	3085.22	3069.22	141.42	0.85	967.035
1	258.48	258.48	87.5	NSP14 viral	NSP14 viral	0	99	MNYQVNGYPNMFITR	Deamidated(N)@10			-0.00654526	1847.83	924.921	1847.83	924.924	2	11	1.1.1.2588.18	141.419	464.66	208.43	141.88	0.63	381.289
1	258.48	258.48	87.5	NSP14 viral	NSP14 viral	0	99	MNYQVNGYPNMFITR	Oxidation(M)@1; Deamidated(Q)@4			-0.00151698	1863.83	622.283	1863.83	622.283	3	15	1.1.1.2589.6	141.443	10927.8	3853.4	140.46	1.2	2435.93
1	258.48	258.48	87.5	NSP14 viral	NSP14 viral	0	99	MNYQVNGYPNMFITR	Oxidation(M)@1; Deamidated(N)@6			-0.00151698	1863.83	622.283	1863.83	622.283	3	15	1.1.1.2589.6	141.443	10927.8	3853.4	140.46	1.2	2435.93
1	258.48	258.48	87.5	NSP14 viral	NSP14 viral	0	99	MNYQVNGYPNMFITR	Oxidation(M)@1; Deamidated(N)@6			-0.000601454	1863.83	622.283	1863.83	622.283	3	14	1.1.1.2596.5	141.831	33279.3	3094.04	143.25	0.74	1883.44
1	258.48	258.48	87.5	NSP14 viral	NSP14 viral	0	99	MNYQVNGYPNMFITR	Oxidation(M)@1; Deamidated(N)@6			-0.000750939	1863.83	932.921	1863.83	932.921	2	16	1.1.1.2605.12	142.383	23854.4	1655.23	143.25	0.74	827.7
1	258.48	258.48	87.5	NSP14 viral	NSP14 viral	0	99	MNYQVNGYPNMFITR	Oxidation(M)@1; Deamidated(N)@6			-0.000601454	1863.83	622.283	1863.83	622.283	3	17	1.1.1.2610.5	142.633	33279.3	9100.36	143.25	0.74	4750.3
1	258.48	258.48	87.5	NSP14 viral	NSP14 viral	0	99	MNYQVNGYPNMFITR	Oxidation(M)@1; Deamidated(N)@6			-0.000601454	1863.83	622.283	1863.83	622.283	3	13	1.1.1.2614.12	142.87	33279.3	19267.7	143.25	0.74	2695.22
1	258.48	258.48	87.5	NSP14 viral	NSP14 viral	0	99	MNYQVNGYPNMFITR	Deamidated(N)@6; Deamidated(N)@10			0.00577559	1848.82	925.419	1848.82	925.416	2	12	1.1.1.2614.26	142.902	849.17	558.35	143.08	0.69	462.495
1	258.48	258.48	87.5	NSP14 viral	NSP14 viral	0	99	MNYQVNGYPNMFITR	Oxidation(M)@1; Deamidated(N)@10			-0.000601454	1863.83	622.283	1863.83	622.283	3	12	1.1.1.2616.8	142.978	33279.3	25522.5	143.25	0.74	4963.16
1	258.48	258.48	87.5	NSP14 viral	NSP14 viral	0	99	MNYQVNGYPNMFITR	Oxidation(M)@1; Deamidated(N)@6			-0.000750939	1863.83	932.921	1863.83	932.921	2	17	1.1.1.2616.25	143.016	23854.4	20521.5	143.25	0.74	913.925
1	258.48	258.48	87.5	NSP14 viral	NSP14 viral	0	99	MNYQVNGYPNMFITR	Oxidation(M)@1; Deamidated(N)@6			-0.000750939	1863.83	932.921	1863.83	932.921	2	17	1.1.1.2617.12	143.073	23854.4	21555.7	143.25	0.74	1059.21
1	258.48	258.48	87.5	NSP14 viral	NSP14 viral	0	99	MNYQVNGYPNMFITR	Oxidation(M)@1; Deamidated(N)@6			-0.000750939	1863.83	932.921	1863.83	932.921	2	15	1.1.1.2618.12	143.13	23854.4	23064.3	143.25	0.74	1123.21
1	258.48	258.48	87.5	NSP14 viral	NSP14 viral	0	99	MNYQVNGYPNMFITR	Oxidation(M)@1; Deamidated(N)@6			-0.000750939	1863.83	932.921	1863.83	932.921	2	14	1.1.1.2619.19	143.188	23854.4	23458.2	143.25	0.74	1224.25
1	258.48	258.48	87.5	NSP14 viral	NSP14 viral	0	99	MNYQVNGYPNMFITR	Oxidation(M)@1; Deamidated(N)@6			-0.000750939	1863.83	932.921	1863.83	932.921	2	15	1.1.1.2620.16	143.235	23854.4	23757.4	143.25	0.74	1138.65
1	258.48	258.48	87.5	NSP14 viral	NSP14 viral	0	99	MNYQVNGYPNMFITR	Oxidation(M)@1; Deamidated(N)@6			-0.000750939	1863.83	932.921	1863.83	932.921	2	20	1.1.1.2623.23	143.416	23854.4	20972	143.25	0.74	5955.07
1	258.48	258.48	87.5	NSP14 viral	NSP14 viral	0	99	MNYQVNGYPNMFITR	Deamidated(N)@6			-0.000563821	1847.83	924.924	1847.83	924.924	2	13	1.1.1.2629.16	143.759	387.19	287.21	143.71	1.03	384.589
1	258.48	258.48	87.5	NSP14 viral	NSP14 viral	0	99	MNYQVNGYPNMFITR	Deamidated(N)@10			-0.000563821	1847.83	924.924	1847.83	924.924	2	10	1.1.1.2633.21	143.988	387.19	244.61	143.71	1.03	365.988
1	258.48	258.48	87.5	NSP14 viral	NSP14 viral	0	99	MNYQVNGYPNMFITR	Oxidation(M)@1; Deamidated(N)@6			-0.000601454	1863.83	622.283	1863.83	622.283	3	14	1.1.1.2637.12	144.186	33279.3	4193.76	143.25	0.74	1769.38
1	258.48	258.48	87.5	NSP14 viral	NSP14 viral	0	99	MNYQVNGYPNMFITR	Oxidation(M)@1			-0.00574758	1862.84	932.427	1862.84	932.429	2	12	1.1.1.2641.16	144.445	523.41	318.32	144.74	1.26	696.211
1	258.48	258.48	87.5	NSP14 viral	NSP14 viral	0	99	MNYQVNGYPNMFITR	Oxidation(M)@1; Deamidated(N)@6			0.00599033	1863.83	622.285	1863.83	622.283	3	11	1.1.1.2646.9	144.695	3549.9	3231.25	144.68	0.52	1708.84
1	258.48	258.48	87.5	NSP14 viral	NSP14 viral	0	99	MNYQVNGYPNMFITR	Oxidation(M)@1			0.000871769	1862.85	621.956	1862.84	621.955	3	9	1.1.1.2655.10	145.218	627.9	406.62	145.37	0.57	1333.85
1	258.48	258.48	87.5	NSP14 viral	NSP14 viral	0	99	MNYQVNGYPNMFITR	Oxidation(M)@1; Deamidated(N)@6			0.00169046	1863.83	932.922	1863.83	932.921	2	17	1.1.1.2659.18	145.474	1564.4	1458.35	145.42	0.69	622.606
1	258.48	258.48	87.5	NSP14 viral	NSP14 viral	0	99	MNYQVNGYPNMFITR	Oxidation(M)@1; Deamidated(N)@6			-0.000967665	1863.83	622.283	1863.83	622.283	3	13	1.1.1.2664.5	145.721	2051.83	1995.18	145.82	0.4	1598.34
1	258.48	258.48	87.5	NSP14 viral	NSP14 viral	0	99	MNYQVNGYPNMFITR				-0.00275285	1846.85	924.431	1846.85	924.432	2	11	1.1.1.2676.18	146.451	237040	519.94	146.91	0.34	479.267
1	258.48	258.48	87.5	NSP14 viral	NSP14 viral	0	99	MNYQVNGYPNMFITR	Oxidation(M)@1; Deamidated(N)@6			0.00510843	1863.83	932.924	1863.83	932.921	2	17	1.1.1.2678.8	146.564	1218.99	405.42	146.11	0.46	543.551
1	258.48	258.48	87.5	NSP14 viral	NSP14 viral	0	99	MNYQVNGYPNMFITR				-0.00046455	1846.85	616.624	1846.85	616.624	3	21	1.1.1.2690.7	147.238	272524	66545.9	146.91	0.34	54475.4
[truncated: 4,779 more rows]

## Sheet: peptides NSP14_Sirt5
Supplemental Table:		overexpression of NSP14 and Sirt5: peptide report
Hit #	Score	Score	Sequence			Score	Score
[truncated: 1,563 more rows]
