# Supplementary material for: SIRT5 is a proviral factor that interacts with SARS-CoV-2 Nsp14 protein
Source: PLoS Pathog. 2022 Sep 12;18(9):e1010811. doi: 10.1371/journal.ppat.1010811 (PMC9499238; doi:10.1371/journal.ppat.1010811)
Supplement: S2 Data — RNA-seq results of WT and SIRT5-KO A549-ACE2 cells infected or mock-infected with SARS-CoV-2 for 3 days at MOI = 0.1. First tab show normalized counts and log2 fold change (l2fc) between the different condition. Tabs 2–4 show results of gene ontology analysis between the different conditions. (XLSX) [file ppat.1010811.s005.xlsx]

## Sheet: RNA_Seq_count
DEseq2 - normalized counts									WT - mock				KO - mock				WT - infected				KO - infected
Ensembl gene name	symbol	baseMean	l2fc_WT-mock vs KO-mock	qvalue_WT-mock vs KO-mock	l2fc_WT-mock vs WT-infected	qvalue_WT-mock vs WT-infected	l2fc_KO-mock vs KO-infected	qvalue_KO-mock vs KO-infected	A1	A2	A3	A4	A5	A6	A7	A8	B1	B2	B3	B4	B5	B6	B7	B8
ENSG00000223972.5	DDX11L2	1.92321	-1.55123	0.40037	-0.563077	0.816933	0.679484	0.654233	2.88112	3.29497	3.74126	2.07024	0	0	4.0501	0	2.18278	0.957893	3.01503	2.00611	2.88619	0	2.79412	0.89157
ENSG00000227232.5	WASH7P	13.0595	-0.385665	0.559446	0.141604	0.846817	0.154109	0.70411	17.2867	14.2782	12.1591	12.4215	8.11052	17.7742	6.07515	10.7156	17.4622	9.57893	19.0952	16.0489	11.5448	16.3877	9.31375	10.6988
ENSG00000238009.6	LOC100996442	4.34044	-0.284282	0.712269	-0.0827778	0.871763	0.887376	0.428232	2.88112	4.39329	2.80595	6.21073	1.15865	3.94981	5.06262	2.92243	5.45695	2.87368	6.03007	1.00306	8.65858	9.63985	3.7255	2.67471
ENSG00000241860.7	NA	66.7596	-0.00211443	0.777929	0.167831	0.739803	0.0741053	0.696171	55.7017	73.5877	55.1837	72.4585	53.2977	68.1343	72.9018	60.3969	73.1231	75.6735	74.3708	64.1955	72.1548	80.0108	45.6374	71.3256
ENSG00000279928.2	NA	1.79261	-1.15579	0.541541	-0.565485	0.821967	1.19498	0.507368	2.88112	4.39329	1.87063	0	0	0.987454	2.02505	0.974143	3.27417	0.957893	1.00501	1.00306	3.84826	0.963985	0.931375	3.56628
ENSG00000279457.4	WASH9P	100.694	-0.177098	0.462844	-0.078452	0.819977	0.0648076	0.687097	95.077	94.4558	113.173	125.25	114.706	87.8834	95.1773	82.8022	113.505	90.0419	105.526	97.2964	97.1685	98.3265	107.108	93.6149
ENSG00000228463.10	RPL23AP21	38.469	-0.0540817	0.745434	0.0584184	0.860253	-0.191863	0.593268	46.0979	42.8346	30.8654	40.3697	34.7594	47.3978	35.4384	36.0433	54.5695	43.1052	30.1503	39.1192	24.0516	44.3433	29.804	36.5544
ENSG00000237094.12	NA	32.967	-0.129692	0.682038	0.12913	0.821901	0.188823	0.598746	34.5734	32.9497	32.7361	30.0185	26.6489	19.7491	37.4634	35.0692	32.7417	37.3578	34.1704	38.1161	30.786	36.6314	37.255	31.205
ENSG00000250575.1	NA	4.96262	-0.0835467	0.759246	-0.250024	0.843507	-0.44794	0.627263	11.5245	5.49162	4.67658	1.03512	5.79323	4.93727	5.06262	5.84486	4.36556	2.87368	6.03007	6.01833	0.962064	4.81992	3.7255	6.24099
ENSG00000230021.10	LOC101928626	22.7521	-0.243812	0.614938	-0.648247	0.332119	-0.199384	0.645339	39.3753	25.2614	25.2535	22.7727	34.7594	29.6236	16.2004	15.5863	21.8278	14.3684	16.0802	20.0611	24.0516	10.6038	22.353	25.8555
ENSG00000225972.1	MTND1P23	758.378	0.274297	0.21543	0.0659023	0.835012	-0.162351	0.484187	615.599	789.694	606.085	787.727	808.735	676.406	1011.51	886.47	830.547	821.872	646.222	629.919	828.337	695.033	757.208	742.678
ENSG00000225630.1	MTND2P28	1525.26	-0.0479818	0.696308	0.0645447	0.808743	-0.0556615	0.666138	1454.97	1531.06	1539.53	1663.44	1421.66	1569.06	1379.06	1615.13	1660	1839.15	1586.91	1385.22	1301.67	1304.27	1697.9	1455.04
ENSG00000237973.1	MTCO1P12	15357.6	0.100143	0.59162	-0.0112757	0.87373	-0.218721	0.220099	14153	16522.1	15159.6	15824.9	18719.1	14522.5	14429.5	18421	13700.2	17658.8	15200.8	14617.5	13161	13000.3	16397.8	14233.9
ENSG00000278791.1	NA	12.6904	-0.823736	0.130044	-0.879678	0.207133	-0.0367689	0.758654	19.2075	17.5732	15.9004	23.8078	10.4278	8.88708	10.1252	13.638	10.9139	10.5368	11.0551	9.0275	10.5827	8.67586	9.31375	13.3736
ENSG00000229344.1	MTCO2P12	4503	-0.21693	0.161085	-0.19004	0.412014	-0.0285996	0.72396	5175.45	5352.13	4662.55	4932.35	4588.24	4825.69	3856.71	4042.69	4711.53	4100.74	4623.05	4203.81	4092.62	4205.87	5061.09	3613.53
ENSG00000240409.1	MTATP8P1	334.656	-0.325782	0.570449	-0.592526	0.477531	-0.428329	0.456959	397.595	474.476	510.683	370.573	269.965	627.033	175.167	326.338	423.459	277.789	264.318	197.602	293.43	179.301	285.932	280.845
ENSG00000248527.1	MTATP6P1	16850	-0.0676001	0.149192	-0.047083	0.552322	0.04125	0.424656	16099.7	17959.8	17878.6	17121.9	16491	15852.6	16199.4	17350.5	17085.7	17231.5	16261.1	16260.5	17210.4	16981.6	17145.7	16470
ENSG00000198744.5	MTCO3P12	7050.61	0.0486517	0.701907	0.0220247	0.866464	-0.0118117	0.756902	6933.9	8080.36	6890.47	5775.98	6976.21	7325.92	7686.07	6640.73	6140.16	8071.2	6809.96	7082.57	6944.18	8042.53	6913.59	6495.98
ENSG00000228327.3	NA	91.1373	0.0224838	0.755758	-0.0106718	0.879004	0.00721663	0.764802	97.9581	68.096	94.4669	100.407	89.2157	94.7955	90.1147	93.5178	96.0423	87.1682	98.4911	78.2383	96.2064	85.7947	94.0689	93.6149
ENSG00000237491.10	LINC01409	21.8209	0.123898	0.711176	0.720261	0.178622	-0.0768409	0.730248	17.2867	17.5732	17.771	20.7024	12.7451	18.7616	26.3256	21.4312	38.1986	31.6105	28.1403	23.0703	18.2792	14.4598	20.4902	22.2893
ENSG00000230092.7	NA	3.6221	-0.412362	0.67665	-0.004846	0.885653	0.482238	0.636153	2.88112	4.39329	1.87063	6.21073	4.63458	1.97491	3.03757	1.94829	2.18278	3.83157	4.02004	5.01528	3.84826	5.78391	1.86275	4.45785
ENSG00000228794.10	LINC01128	239.749	0.00608223	0.771118	0.0239447	0.860388	-0.00707682	0.760987	256.42	236.14	233.829	227.727	212.032	236.989	260.219	247.432	228.1	221.273	285.423	235.718	260.719	237.14	237.501	219.326
ENSG00000225880.5	LINC00115	7.12079	-0.501374	0.590406	0.567127	0.691495	0.741642	0.420231	3.84149	6.58994	8.41785	7.24585	3.47594	4.93727	3.03757	6.819	14.1881	9.57893	12.0601	3.00917	7.69651	6.74789	5.58825	10.6988
ENSG00000230368.2	FAM41C	5.71341	0.0345183	0.772264	0.374742	0.810332	-0.0830078	0.754085	2.88112	6.58994	4.67658	7.24585	6.95188	4.93727	7.08767	2.92243	8.73112	2.87368	13.0651	3.00917	7.69651	1.92797	2.79412	8.02413
ENSG00000272438.1	NA	14.7726	-0.0461561	0.763024	0.862512	0.206097	0.447237	0.469411	15.366	9.88491	8.41785	12.4215	19.697	11.8494	9.11272	4.87072	18.5536	22.0315	22.1102	21.0642	14.431	18.3157	13.9706	14.2651
ENSG00000230699.2	NA	69.0106	-0.690056	0.0011919	0.146475	0.747429	0.144835	0.597036	80.6714	73.5877	84.1785	84.8799	49.8218	44.4354	61.764	44.8106	86.2198	84.2946	102.511	85.2597	56.7618	60.7311	40.0491	64.1931
ENSG00000223764.2	LINC02593	179.345	-0.642372	2.64677e-07	-0.00762671	0.879098	0.173088	0.355734	213.203	227.353	237.57	175.971	129.768	148.118	135.678	133.458	209.547	201.157	206.027	233.712	173.172	159.058	135.049	150.675
ENSG00000187634.13	SAMD11	885.414	-0.393977	3.94285e-14	-0.10762	0.242943	-0.0694935	0.399506	1028.56	991.786	1063.45	1064.1	785.562	792.925	775.594	803.668	945.143	945.44	1025.11	935.851	715.776	776.008	755.345	762.293
ENSG00000188976.11	NOC2L	827.43	-0.029729	0.669866	0.00965062	0.868085	-0.058328	0.483177	816.318	828.136	832.431	894.345	812.211	816.624	857.608	814.384	889.482	822.83	853.254	829.527	782.158	815.531	823.335	750.702
ENSG00000187961.14	KLHL17	133.784	-0.410241	0.00862306	-0.158365	0.615608	0.0159418	0.754918	153.66	139.487	172.098	161.479	125.134	112.57	123.528	112.026	134.241	135.063	156.782	136.416	131.803	127.246	96.863	122.145
ENSG00000187583.11	PLEKHN1	39.6866	-0.0359656	0.756938	0.318934	0.612048	0.307662	0.430435	39.3753	32.9497	34.6067	36.2292	33.6007	43.448	34.4258	28.2502	39.29	49.8104	50.2506	39.1192	41.3688	66.515	36.3236	29.4218
ENSG00000187642.9	PERM1	4.36421	-0.548564	0.627116	0.0183158	0.885653	0.751282	0.518974	3.84149	4.39329	4.67658	5.1756	3.47594	1.97491	3.03757	3.89657	8.73112	7.66314	1.00501	1.00306	9.62064	5.78391	4.65687	0.89157
ENSG00000272512.1	NA	9.85148	-0.615541	0.418986	0.00515155	0.885653	-0.127867	0.726766	6.72261	16.4748	12.1591	13.4566	3.47594	12.8369	8.1002	6.819	14.1881	12.4526	10.0501	12.0367	3.84826	8.67586	6.51962	9.80727
ENSG00000188290.11	HES4	55.911	-0.210423	0.504523	0.100234	0.820269	0.00111351	0.771262	59.5432	53.8178	58.9249	63.1424	53.2977	56.2849	42.526	51.6296	50.2039	62.263	64.3207	75.2292	42.3308	48.1992	54.0197	58.8436
ENSG00000187608.10	ISG15	26.0131	0.0643778	0.744732	-0.00892046	0.885652	-0.017073	0.762911	24.9697	24.1631	28.0595	24.8429	25.4902	20.7365	29.3632	31.1726	29.4675	15.3263	27.1353	30.0917	29.824	17.3517	27.0099	31.205
ENSG00000188157.15	AGRN	4885.06	0.0525914	0.345488	-0.0860058	0.155095	-0.110789	0.0102066	5147.6	4701.92	5146.11	4832.98	5399.29	5201.91	5140.59	4841.49	4753	4451.33	4761.74	4727.4	4815.13	4854.63	4742.56	4643.3
ENSG00000217801.10	LOC100288175	12.184	-1.07986	0.0624518	-0.426166	0.68755	0.722044	0.284314	17.2867	14.2782	16.8357	16.5619	6.95188	7.89963	6.07515	9.74143	8.73112	13.4105	13.0651	13.0397	12.5068	19.2797	13.0392	6.24099
ENSG00000131591.18	C1orf159	109.057	-0.0120082	0.768298	0.23241	0.467935	0.0671728	0.678495	110.443	93.3575	107.561	102.477	115.865	94.7955	109.353	92.5436	116.779	99.6208	142.712	128.391	101.979	116.642	108.971	103.422
ENSG00000078808.19	SDF4	2455.96	0.192603	1.62451e-07	-0.0714626	0.292077	-0.197487	7.08858e-08	2540.19	2325.15	2415.92	2318.67	2748.31	2819.18	2773.3	2638.95	2278.82	2304.69	2259.26	2299	2361.87	2427.31	2370.35	2414.37
ENSG00000176022.7	B3GALT6	312.599	0.0848403	0.552312	-0.0802528	0.743566	-0.103222	0.459171	292.914	287.761	366.644	303.29	311.676	367.333	331.096	317.571	297.949	289.284	275.373	322.984	298.24	325.827	318.53	295.11
ENSG00000184163.3	C1QTNF12	3.8058	-0.127516	0.75247	-0.608826	0.763762	-1.13454	0.366712	5.76224	9.88491	3.74126	1.03512	4.63458	3.94981	6.07515	3.89657	5.45695	0.957893	4.02004	3.00917	1.92413	1.92797	3.7255	0.89157
ENSG00000160087.21	UBE2J2	394.95	-0.06462	0.591338	-0.136627	0.419387	-0.0420476	0.661215	426.406	426.149	433.987	377.819	388.146	355.483	430.323	417.907	390.717	366.873	376.879	381.161	366.546	423.189	391.177	366.435
ENSG00000230415.1	NA	12.4235	-0.344875	0.594602	-0.10656	0.857447	-0.365696	0.574889	17.2867	25.2614	8.41785	9.31609	8.11052	12.8369	11.1378	14.6121	10.9139	16.2842	10.0501	18.055	9.62064	7.71188	10.2451	8.9157
ENSG00000162572.21	SCNN1D	57.5556	-0.503843	0.0632463	-0.00786183	0.885336	0.113283	0.660054	74.9091	56.0145	51.4424	83.8448	37.0767	42.4605	55.6888	51.6296	74.2145	60.3472	66.3307	64.1955	45.217	45.3073	59.608	52.6027
ENSG00000131584.19	ACAP3	274.021	-0.0702423	0.613062	-0.0346222	0.84388	0.0277769	0.716567	249.697	324.005	275.918	276.377	290.82	256.738	256.169	267.889	281.578	265.336	277.383	272.831	254.947	253.528	287.795	293.327
ENSG00000169972.12	PUSL1	67.9225	-0.12251	0.627657	-0.324637	0.380262	0.144069	0.569973	72.9884	61.5061	75.7606	80.7394	55.615	69.1217	75.9393	66.2417	63.3006	65.1367	48.2405	56.1711	69.2686	80.9747	72.6472	73.1088
ENSG00000127054.21	INTS11	557.219	-0.0509368	0.616494	-0.0685023	0.707943	-0.137939	0.158646	593.511	620.553	594.861	539.298	582.799	548.037	608.527	528.96	568.614	602.514	561.801	505.54	500.273	551.399	511.325	497.496
ENSG00000240731.1	NA	12.7736	0.207892	0.688821	0.292109	0.79426	-0.483915	0.478245	8.64336	14.2782	6.54721	19.6673	9.26917	19.7491	12.1503	14.6121	14.1881	20.1157	14.0702	11.0336	5.77238	13.4958	6.51962	14.2651
ENSG00000224051.7	CPTP	194.093	0.0560385	0.686596	-0.219454	0.353019	-0.0521688	0.679988	225.688	207.583	175.839	186.322	232.888	184.654	195.417	215.286	187.719	168.589	154.772	172.526	198.185	227.5	204.902	167.615
ENSG00000169962.5	TAS1R3	6.10416	-0.712085	0.501713	-0.445472	0.792409	0.5013	0.597066	4.80187	9.88491	6.54721	9.31609	4.63458	9.87454	4.0501	0	3.27417	0.957893	12.0601	6.01833	4.81032	8.67586	6.51962	6.24099
ENSG00000107404.20	DVL1	490.415	-0.0235808	0.724364	-0.00472605	0.880263	0.0305798	0.690942	472.504	486.557	543.419	463.734	541.088	474.965	447.536	476.356	511.862	479.904	494.465	476.451	477.184	537.904	454.511	508.195
ENSG00000162576.17	MXRA8	2.24775	-1.18693	0.497229	-0.756124	0.781835	1.23764	0.464218	2.88112	0	5.6119	3.10536	2.31729	1.97491	0	0.974143	0	3.83157	3.01503	0	1.92413	4.81992	3.7255	1.78314
ENSG00000175756.13	AURKAIP1	662.6	0.154434	0.0466742	-0.161183	0.101695	-0.204059	0.00373802	698.192	661.191	650.98	656.267	793.673	683.318	749.268	746.194	623.183	606.346	564.816	591.803	606.1	661.294	650.1	658.871
ENSG00000221978.12	CCNL2	2685.52	0.0375127	0.477624	-0.0514452	0.49838	-0.171246	1.34958e-06	2674.64	2745.81	2782.57	2808.28	2763.37	2805.36	2882.66	2845.47	2648.8	2555.66	2774.84	2647.06	2477.31	2492.87	2491.43	2572.18
ENSG00000224870.7	MRPL20-AS1	172.138	0.0492897	0.703097	0.00327847	0.885652	-0.0947351	0.579745	172.867	186.715	155.262	173.9	171.48	158.98	199.467	181.191	149.52	184.873	158.792	194.593	157.778	175.445	185.344	148.001
ENSG00000242485.6	MRPL20	645.33	0.105651	0.236842	-0.157234	0.113778	-0.155888	0.0427202	675.143	631.536	673.428	639.705	675.491	722.816	758.381	663.392	607.904	558.451	586.926	599.827	638.81	611.166	651.962	630.34
ENSG00000272455.1	NA	18.8135	-0.226623	0.646116	0.00786339	0.885653	0.229845	0.628867	27.8508	18.6715	14.9651	16.5619	16.221	16.7867	16.2004	17.5346	13.0967	23.9473	14.0702	27.0825	16.3551	12.5318	23.2844	25.8555
ENSG00000179403.12	VWA1	411.365	0.148054	0.15329	-0.11664	0.497454	0.0299512	0.689573	390.872	392.101	428.375	368.503	443.761	464.103	429.31	415.959	367.798	350.589	381.904	359.094	446.398	443.433	460.099	439.544
ENSG00000160072.20	ATAD3B	9.05038	-0.0665854	0.758977	-0.643378	0.638678	0.185798	0.702775	10.5641	4.39329	16.8357	7.24585	5.79323	7.89963	11.1378	12.6639	8.73112	8.62103	1.00501	7.02139	5.77238	12.5318	12.1079	12.482
ENSG00000284740.1	NA	3.49461	-0.246184	0.729263	-0.597263	0.792267	-0.580229	0.626833	1.92075	6.58994	4.67658	5.1756	2.31729	2.96236	8.1002	1.94829	0	1.91579	5.02506	5.01528	1.92413	0	7.451	0.89157
ENSG00000197785.14	ATAD3A	161.523	0.0248427	0.746658	-0.110264	0.728617	0.043986	0.698816	157.501	161.454	155.262	172.865	177.273	155.03	156.941	169.501	168.074	139.852	157.787	134.409	185.678	154.238	180.687	157.808
ENSG00000205090.9	TMEM240	5.10868	-0.149817	0.740939	-0.3132	0.826194	-0.277783	0.687674	5.76224	3.29497	9.35316	5.1756	3.47594	2.96236	8.1002	6.819	4.36556	5.74736	3.01503	6.01833	1.92413	3.85594	6.51962	5.34942
ENSG00000160075.12	SSU72	1290.42	0.0216403	0.697263	-0.0114127	0.860919	-0.0781941	0.287991	1235.04	1330.07	1397.36	1239.04	1303.48	1289.61	1401.33	1286.84	1269.29	1254.84	1300.48	1337.07	1302.63	1212.69	1195.89	1290.99
ENSG00000215014.5	NA	6.9676	0.887309	0.297767	0.494785	0.746471	-0.557085	0.491738	2.88112	6.58994	5.6119	5.1756	12.7451	8.88708	7.08767	8.76729	7.63973	6.70525	4.02004	10.0306	8.65858	5.78391	4.65687	6.24099
ENSG00000228594.4	FNDC10	45.7786	-0.103663	0.689753	-0.0223437	0.872856	-0.00325357	0.769861	37.4546	43.9329	57.0543	51.756	49.8218	48.3852	42.526	37.0174	52.3867	43.1052	39.1954	53.1619	39.4446	41.4514	50.2942	45.4701
ENSG00000286989.1	NA	2.66196	-0.652129	0.613918	-1.00284	0.67181	-0.289866	0.715108	1.92075	2.19665	3.74126	8.28097	2.31729	0.987454	2.02505	4.87072	1.09139	3.83157	1.00501	2.00611	1.92413	0.963985	1.86275	3.56628
ENSG00000272106.1	NA	20.2578	0.206525	0.646079	0.250428	0.773333	-0.108168	0.709611	19.2075	21.9665	17.771	14.4917	25.4902	18.7616	21.263	19.4829	25.102	19.1579	21.1052	22.0672	12.5068	18.3157	25.1471	22.2893
ENSG00000197530.13	MIB2	318.253	-0.118092	0.382316	-0.128808	0.511688	-0.148393	0.245518	357.259	310.825	378.803	339.52	317.469	330.797	329.07	302.959	335.057	318.978	310.548	306.935	281.885	262.204	289.658	320.074
ENSG00000189409.14	MMP23B	3.79954	-0.907499	0.500152	-0.106956	0.869845	0.943015	0.46812	0.960374	7.68826	2.80595	6.21073	2.31729	3.94981	2.02505	0.974143	2.18278	3.83157	5.02506	5.01528	2.88619	2.89195	10.2451	1.78314
ENSG00000248333.9	CDK11B	367.167	0.035246	0.702682	-0.0290272	0.847428	-0.0527032	0.634585	357.259	345.972	363.838	404.732	339.483	419.668	353.371	392.58	369.981	363.041	324.619	385.173	378.091	384.63	342.746	349.496
ENSG00000272004.1	NA	3.36941	-0.320143	0.715905	-0.617994	0.794974	0.891099	0.497771	3.84149	1.09832	5.6119	3.10536	0	1.97491	2.02505	6.819	1.09139	4.78946	3.01503	0	6.73445	0.963985	8.38237	4.45785
ENSG00000189339.12	SLC35E2B	1382	0.098973	0.117146	-0.0488338	0.687417	-0.072947	0.285967	1408.87	1321.28	1366.5	1350.83	1608.2	1434.77	1383.11	1420.3	1311.85	1279.74	1353.75	1324.03	1361.32	1368.86	1425	1393.52
ENSG00000008128.23	CDK11A	71.6064	0.0574983	0.725862	-0.150955	0.765664	-0.0164057	0.758529	73.9488	59.3095	74.8253	79.7043	83.4225	61.2221	88.0896	68.19	73.1231	51.7262	59.2957	76.2322	61.5721	90.6146	62.4021	82.0245
ENSG00000268575.1	NA	44.2202	0.160625	0.624678	0.274598	0.628341	0.134922	0.63843	33.6131	42.8346	45.8305	33.1239	44.0286	47.3978	38.4759	43.8364	49.1125	59.3893	40.2004	39.1192	49.0653	38.5594	51.2256	51.7111
ENSG00000215790.8	SLC35E2A	94.0285	0.0635493	0.705661	-0.0312152	0.865738	-0.135092	0.557653	90.2751	97.7508	101.014	89.0204	100.802	96.7704	107.328	90.5953	100.408	77.5893	87.436	105.321	99.0926	78.0828	108.971	74.0003
ENSG00000008130.15	NADK	848.425	0.0155588	0.73228	-0.0605024	0.68431	-0.0493356	0.552612	907.553	812.759	837.108	879.853	892.157	854.147	865.708	866.013	830.547	741.409	860.289	867.643	855.275	854.091	791.669	858.582
ENSG00000078369.18	GNB1	3722.78	0.0363594	0.467458	-0.0301033	0.719952	-0.038521	0.427202	3762.74	3739.79	3780.55	3592.9	3952.14	3645.68	3848.61	3819.62	3520.82	3685.01	3628.09	3733.37	3600.04	3758.58	3739.47	3757.08
ENSG00000169885.10	CALML6	3.54262	-0.856816	0.502108	-0.405879	0.819686	-0.115562	0.752524	5.76224	5.49162	2.80595	6.21073	0	2.96236	3.03757	4.87072	3.27417	0.957893	7.03508	4.01222	0.962064	1.92797	5.58825	1.78314
ENSG00000178821.13	TMEM52	3.46008	-0.0642971	0.768166	-0.713131	0.746251	0.241492	0.7129	6.72261	3.29497	2.80595	2.07024	2.31729	4.93727	4.0501	2.92243	3.27417	1.91579	3.01503	1.00306	5.77238	4.81992	4.65687	1.78314
ENSG00000187730.9	GABRD	2.23027	0.0437523	0.772988	0.133991	0.870105	-1.47321	0.425965	1.92075	5.49162	2.80595	0	4.63458	1.97491	2.02505	1.94829	1.09139	0.957893	8.04009	1.00306	0	1.92797	1.86275	0
ENSG00000067606.17	PRKCZ	225.625	0.0872699	0.602807	-0.0353344	0.851481	-0.150427	0.375898	190.154	231.746	270.306	210.13	280.392	229.089	212.63	239.639	218.278	230.852	203.012	228.697	231.857	220.753	221.667	190.796
ENSG00000182873.5	PRKCZ-AS1	8.9847	0.845705	0.340677	1.03128	0.366366	-0.11248	0.737249	3.84149	9.88491	7.48253	1.03512	5.79323	7.89963	12.1503	13.638	7.63973	16.2842	12.0601	9.0275	9.62064	17.3517	5.58825	4.45785
ENSG00000162585.17	FAAP20	267.586	-0.110664	0.462796	-0.122194	0.602822	-0.0229385	0.729528	272.746	264.696	276.854	326.063	250.268	268.587	255.156	280.553	237.923	268.21	285.423	254.776	260.719	285.34	253.334	240.724
ENSG00000234396.3	NA	2.6695	-0.609916	0.646116	-0.283307	0.851846	1.12483	0.432071	1.92075	2.19665	3.74126	3.10536	2.31729	0.987454	1.01252	2.92243	1.09139	3.83157	2.01002	2.00611	1.92413	0.963985	4.65687	8.02413
ENSG00000157933.10	SKI	748.488	-0.0183314	0.721762	-0.0369968	0.797277	-0.030302	0.658609	795.189	752.351	775.377	722.514	775.134	750.465	742.18	743.271	731.231	722.251	763.808	753.295	760.993	776.008	718.09	693.642
ENSG00000287356.1	NA	6.53729	0.0251863	0.772988	-0.12878	0.864179	0.662223	0.448096	2.88112	5.49162	6.54721	8.28097	3.47594	5.92472	8.1002	5.84486	2.18278	5.74736	5.02506	8.02444	5.77238	6.74789	11.1765	13.3736
ENSG00000116151.14	MORN1	156.521	0.17872	0.345123	0.137554	0.659079	-0.114378	0.523639	124.849	157.06	163.68	139.741	166.845	161.942	162.004	171.449	177.896	148.473	165.827	152.464	142.385	163.877	167.647	138.193
ENSG00000269896.2	LOC100129534	23.3325	-0.0705938	0.742638	0.161467	0.819453	0.288197	0.524724	17.2867	21.9665	23.3829	25.878	17.3797	20.7365	25.3131	20.457	18.5536	30.6526	25.1253	24.0733	25.0137	18.3157	28.8726	30.3134
ENSG00000272420.1	NA	7.08497	8.20814e-05	0.780361	-0.174501	0.851481	-0.345661	0.639794	11.5245	1.09832	5.6119	12.4215	9.26917	8.88708	4.0501	8.76729	7.63973	5.74736	8.04009	6.01833	5.77238	4.81992	7.451	6.24099
ENSG00000157916.20	RER1	1840.99	0.0663261	0.210247	-0.0793452	0.23014	-0.0985337	0.029768	1868.89	1895.71	1788.32	1866.32	1943.05	1979.84	1941.01	1900.55	1780.06	1732.83	1770.83	1736.29	1827.92	1820.97	1803.14	1800.08
ENSG00000157911.11	PEX10	263.583	0.141576	0.290508	-0.075497	0.752574	-0.104781	0.436389	257.38	269.089	265.63	242.218	280.392	297.224	274.394	288.346	241.197	246.178	241.203	252.77	269.378	264.132	271.03	256.772
ENSG00000149527.18	PLCH2	2.52368	-0.776735	0.573253	-1.63684	0.466215	0.150497	0.748312	3.84149	2.19665	6.54721	3.10536	2.31729	2.96236	2.02505	1.94829	2.18278	0	2.01002	1.00306	4.81032	0	1.86275	3.56628
ENSG00000157881.16	PANK4	217.002	-0.141908	0.361015	-0.128562	0.598455	-0.039937	0.693845	218.965	237.238	239.441	243.253	198.128	233.039	207.568	210.415	194.267	223.189	215.072	224.684	202.995	198.581	206.765	218.435
ENSG00000272449.2	NA	4.69421	-0.396656	0.656042	-0.607539	0.737798	0.168124	0.727172	7.68299	4.39329	4.67658	6.21073	4.63458	6.91217	3.03757	2.92243	3.27417	6.70525	1.00501	4.01222	2.88619	6.74789	4.65687	5.34942
ENSG00000157870.17	PRXL2B	255.555	0.198383	0.112046	-0.17216	0.36936	-0.0674034	0.594344	255.459	247.123	237.57	249.464	296.613	289.324	289.582	261.07	234.649	210.736	202.007	231.706	269.378	282.448	258.922	272.821
ENSG00000215912.12	TTC34	14.0892	0.163678	0.707328	0.790115	0.282214	0.25849	0.624745	11.5245	14.2782	7.48253	10.3512	16.221	16.7867	7.08767	8.76729	18.5536	18.2	18.0902	20.0611	15.393	12.5318	15.8334	14.2651
ENSG00000142611.17	PRDM16	10.2311	-0.634148	0.407861	-0.222927	0.827607	0.336313	0.618356	12.4849	12.0816	7.48253	17.5971	6.95188	14.8118	7.08767	2.92243	6.54834	11.4947	15.0752	9.0275	9.62064	8.67586	10.2451	11.5904
ENSG00000130762.15	ARHGEF16	137.213	-0.081177	0.640892	-0.227448	0.3809	-0.222575	0.232643	152.699	155.962	151.521	148.022	159.893	150.093	134.666	131.509	109.139	136.021	124.621	148.452	129.879	128.21	109.902	124.82
ENSG00000162591.16	MEGF6	75.1982	-0.237737	0.408681	0.179561	0.694321	0.24427	0.375911	86.4336	57.1128	90.7257	66.2477	70.6774	64.1845	58.7264	63.3193	70.9403	90.0419	86.431	94.2872	86.5858	80.9747	64.2649	72.2172
ENSG00000238260.1	NA	1.62984	-0.91992	0.596317	-0.478363	0.834033	-0.493371	0.698667	3.84149	1.09832	2.80595	2.07024	3.47594	0	0	1.94829	2.18278	0.957893	3.01503	1.00306	0	0.963985	0.931375	1.78314
ENSG00000158109.15	TPRG1L	478.57	0.185025	0.0376493	-0.0259136	0.845196	-0.223313	0.00705228	482.108	464.591	491.041	432.681	495.901	527.3	573.089	529.934	437.647	467.452	458.285	474.445	426.194	471.389	449.854	475.207
ENSG00000116213.16	WRAP73	226.108	-0.0349807	0.716418	-0.0579153	0.80994	0.0255942	0.723981	243.935	217.468	238.506	219.446	225.936	221.19	223.768	227.95	212.821	207.863	248.238	215.657	251.099	211.113	225.393	227.35
ENSG00000078900.15	TP73	2.56366	-0.572277	0.646731	-0.450821	0.822689	-1.10714	0.498288	3.84149	4.39329	2.80595	4.14048	1.15865	4.93727	1.01252	2.92243	2.18278	4.78946	4.02004	0	2.88619	1.92797	0	0
ENSG00000227372.12	TP73-AS1	301.532	-0.0332148	0.712991	0.0247383	0.855704	0.00900381	0.756902	311.161	311.924	283.401	307.431	290.82	310.06	297.682	286.398	287.035	310.357	337.684	297.907	338.647	270.88	271.961	311.158
ENSG00000235169.11	SMIM1	6.82766	-0.582072	0.544393	-0.107615	0.867566	0.49904	0.571546	6.72261	3.29497	11.2238	9.31609	4.63458	3.94981	9.11272	2.92243	12.0053	3.83157	9.0451	4.01222	4.81032	12.5318	5.58825	6.24099
ENSG00000130764.10	LRRC47	565.571	0.0753564	0.474286	-0.0783831	0.643531	-0.116368	0.226296	570.462	546.965	599.538	558.965	615.241	556.924	617.64	611.762	522.776	518.22	544.716	571.742	501.235	587.067	580.246	545.641
ENSG00000116198.14	CEP104	635.251	0.0969064	0.275475	0.0778488	0.592753	-0.141295	0.0657188	609.837	621.651	631.338	619.002	669.697	653.694	665.229	666.314	666.839	661.904	656.272	634.934	642.659	573.571	603.531	587.545
ENSG00000169598.17	DFFB	90.4511	0.0880775	0.666539	-0.00269658	0.885653	-0.210166	0.384327	85.4732	88.9642	104.755	83.8448	111.23	85.9085	93.1523	97.4143	78.58	88.1261	95.4761	100.306	77.9272	75.1908	101.52	79.3498
ENSG00000198912.12	C1orf174	188.953	-0.252817	0.104229	0.0229253	0.864946	0.160522	0.35878	177.669	207.583	206.705	205.989	151.783	151.08	159.979	204.57	196.45	219.357	194.972	198.605	198.185	194.725	184.412	171.182
ENSG00000236423.6	LINC01134	4.22357	0.599907	0.619727	1.04323	0.598455	0.117097	0.749364	2.88112	1.09832	5.6119	1.03512	4.63458	1.97491	4.0501	5.84486	8.73112	5.74736	4.02004	4.01222	0	10.6038	4.65687	2.67471
ENSG00000131697.18	NPHP4	209.562	-0.0668929	0.648221	-0.0825127	0.773451	-0.00768993	0.760818	222.807	214.173	231.958	200.813	242.157	206.378	204.53	181.191	200.816	216.484	189.947	214.654	205.882	226.536	180.687	213.977
ENSG00000069424.15	KCNAB2	692.257	0.130505	0.10933	-0.21747	0.00730493	-0.121525	0.138825	681.865	701.829	735.159	674.899	833.067	751.452	756.356	723.788	602.447	557.494	600.997	643.962	700.383	716.241	708.776	687.401
ENSG00000116254.18	CHD5	13.5944	-0.903767	0.0845501	-0.421868	0.651252	-0.00411128	0.77051	23.049	20.8681	17.771	15.5268	13.9038	11.8494	7.08767	8.76729	13.0967	14.3684	17.0852	13.0397	8.65858	10.6038	10.2451	11.5904
ENSG00000116251.11	RPL22	2217.68	0.0108546	0.725628	0.0919212	0.0953482	0.0859925	0.056469	2164.68	2151.62	2159.65	2089.91	2086.72	2144.75	2176.93	2218.12	2269	2383.24	2251.22	2224.78	2302.22	2290.43	2282.8	2286.88
ENSG00000226944.1	RNF207-AS1	17.4841	-0.00276468	0.778528	-0.413035	0.647697	-0.188636	0.657179	18.2471	18.6715	22.4476	17.5971	18.5383	17.7742	14.1753	26.3019	19.645	10.5368	17.0852	11.0336	21.1654	16.3877	16.7647	13.3736
ENSG00000158286.13	RNF207	413.959	-0.201813	0.0611548	0.0613956	0.774212	0.00738025	0.758415	418.723	429.444	402.186	499.963	381.195	373.257	392.86	373.097	455.109	435.841	503.511	430.311	382.901	403.91	337.158	403.881
ENSG00000116237.16	ICMT	1781.32	0.0814241	0.130044	0.0791605	0.274491	0.0492948	0.400582	1741.16	1635.4	1712.56	1678.97	1754.19	1812.96	1763.82	1831.39	1858.64	1784.55	1717.56	1796.47	1861.59	1801.69	1860.89	1889.24
ENSG00000225077.3	NA	10.1599	0.0782768	0.754083	0.349751	0.779921	-0.172144	0.705633	14.4056	6.58994	5.6119	11.3863	11.5865	6.91217	10.1252	11.6897	13.0967	16.2842	14.0702	5.01528	6.73445	13.4958	9.31375	6.24099
ENSG00000158292.7	GPR153	39.7065	-0.0754726	0.724808	0.0863544	0.845349	0.321876	0.368904	31.6923	42.8346	44.8952	32.0888	32.4421	45.4229	34.4258	31.1726	34.9245	36.3999	50.2506	39.1192	45.217	47.2353	37.255	49.9279
ENSG00000097021.20	ACOT7	489.816	0.0806798	0.491584	0.0175812	0.860278	0.0601583	0.568012	463.86	464.591	539.677	407.838	502.852	501.626	506.262	477.33	444.195	480.862	507.531	468.427	513.742	520.552	519.707	518.002
ENSG00000069812.11	HES2	40.2056	-0.492531	0.160508	-0.349845	0.54322	-0.0699217	0.721952	42.2564	58.2111	35.542	67.2829	47.5045	37.5232	29.3632	30.1984	30.5589	36.3999	45.2255	46.1405	31.7481	41.4514	34.4609	29.4218
ENSG00000187017.17	ESPN	3.33697	-0.899727	0.470091	-0.940456	0.634022	-1.13359	0.445598	4.80187	4.39329	4.67658	9.31609	4.63458	2.96236	1.01252	3.89657	2.18278	5.74736	3.01503	1.00306	0.962064	3.85594	0.931375	0
ENSG00000215788.11	TNFRSF25	32.7323	-0.147412	0.674766	0.292201	0.674369	0.292171	0.485128	22.0886	21.9665	43.0245	36.2292	26.6489	31.5985	19.238	34.095	33.8331	35.442	39.1954	43.1314	35.5964	38.5594	36.3236	26.7471
ENSG00000171680.23	PLEKHG5	84.9113	-0.165905	0.512096	-0.115855	0.781394	-0.0394408	0.728713	87.394	87.8659	101.014	92.1258	92.6917	72.0841	89.1022	75.9832	92.7681	82.3788	78.3909	87.2658	75.041	81.9387	68.9217	93.6149
ENSG00000162408.11	NOL9	404.65	0.0647614	0.612713	0.0799347	0.72867	-0.0311734	0.703189	354.378	471.181	390.962	354.011	450.713	385.107	393.872	412.063	415.819	389.862	430.145	421.283	400.219	411.622	430.295	362.869
ENSG00000204859.13	ZBTB48	156.442	-0.113411	0.538176	-0.12083	0.690915	-0.0620643	0.662098	160.382	172.437	175.839	162.514	144.831	174.779	148.841	150.992	172.44	140.81	152.762	152.464	141.423	150.382	144.363	157.808
ENSG00000162413.16	KLHL21	437.342	0.113675	0.33637	0.011818	0.869845	-0.0495695	0.624484	432.168	400.888	457.37	400.592	409.002	494.714	450.573	474.408	414.728	438.715	456.275	397.21	441.587	461.749	417.256	450.243
ENSG00000116273.6	PHF13	294.603	0.0459921	0.681603	0.176329	0.307617	0.040999	0.67981	290.993	274.581	282.465	266.026	333.69	281.424	291.607	248.407	306.68	311.315	329.644	311.95	296.316	306.547	308.285	273.712
ENSG00000041988.15	THAP3	110.909	-0.19962	0.379766	-0.208491	0.536567	-0.00320427	0.768472	107.562	120.816	130.009	133.531	115.865	114.545	94.1648	104.233	118.961	104.41	118.591	84.2567	102.941	122.426	100.588	101.639
ENSG00000007923.16	DNAJC11	843.901	0.0487298	0.557864	-0.0787106	0.527805	-0.139149	0.0398736	852.812	909.412	818.402	865.361	932.71	889.696	893.047	848.479	834.913	790.261	793.959	841.563	789.855	796.252	810.296	835.401
ENSG00000237436.1	NA	3.02414	-0.0801587	0.768298	0.702006	0.774621	0.48838	0.665812	0.960374	1.09832	5.6119	2.07024	3.47594	0.987454	4.0501	0.974143	0	0.957893	5.02506	10.0306	1.92413	4.81992	3.7255	2.67471
ENSG00000171735.19	CAMTA1	324.184	0.110389	0.435415	0.0412213	0.830062	-0.0129107	0.750024	293.874	338.284	324.555	284.658	347.594	302.161	368.559	322.441	318.686	303.652	308.538	346.054	361.736	312.331	340.883	312.941
ENSG00000049245.13	VAMP3	1595.68	0.0975457	0.0778413	0.00891252	0.864007	-0.012592	0.715108	1543.32	1501.41	1528.31	1598.23	1688.15	1565.11	1709.14	1644.35	1495.2	1545.08	1534.65	1632.97	1624.93	1620.46	1624.32	1675.26
ENSG00000269925.1	NA	6.87328	-0.370074	0.650701	0.394854	0.785814	0.2354	0.69552	8.64336	2.19665	11.2238	5.1756	2.31729	7.89963	6.07515	4.87072	6.54834	5.74736	14.0702	10.0306	6.73445	3.85594	7.451	7.13256
ENSG00000049246.15	PER3	84.6546	-0.0217765	0.757027	0.0367424	0.860789	-0.038887	0.72822	87.394	74.686	86.0491	93.1609	72.9947	92.8206	87.0771	82.8022	75.3059	96.7472	87.436	90.275	81.7754	83.8667	79.1669	82.916
ENSG00000049249.9	TNFRSF9	4.29684	-0.769116	0.555644	0.793411	0.656379	1.44735	0.200934	2.88112	1.09832	3.74126	6.21073	2.31729	2.96236	0	2.92243	5.45695	5.74736	8.04009	5.01528	5.77238	2.89195	7.451	6.24099
ENSG00000116288.13	PARK7	2452.44	0.0616442	0.216699	-0.0116474	0.847428	-0.0567937	0.255042	2326.02	2483.31	2419.66	2491.54	2517.74	2571.33	2521.19	2527.9	2303.92	2462.74	2460.27	2405.33	2429.21	2464.91	2405.74	2448.25
ENSG00000284747.1	NA	1.99441	1.6153	0.458751	1.74589	0.603503	0.157048	0.751444	0	0	1.87063	1.03512	0	0.987454	6.07515	1.94829	1.09139	4.78946	2.01002	2.00611	0	3.85594	0	6.24099
ENSG00000284716.1	NA	2.32835	0.524957	0.672394	0.897536	0.720401	-0.640053	0.625164	0.960374	3.29497	0.935316	2.07024	1.15865	2.96236	4.0501	1.94829	4.36556	1.91579	3.01503	4.01222	2.88619	0.963985	0.931375	1.78314
ENSG00000116285.13	ERRFI1	2560.58	-0.254688	6.98425e-07	-0.0536738	0.668268	0.0521224	0.486769	2669.84	2925.93	2844.3	2724.44	2255.88	2399.51	2373.36	2324.31	2571.31	2707	2828.1	2646.06	2125.2	2581.55	2579.91	2412.59
ENSG00000238290.1	NA	3.72691	-0.906343	0.50013	-0.247909	0.851481	0.459187	0.661788	0.960374	6.58994	6.54721	5.1756	2.31729	0.987454	1.01252	5.84486	2.18278	2.87368	8.04009	3.00917	7.69651	0.963985	1.86275	3.56628
ENSG00000162426.16	SLC45A1	205.687	0.0646085	0.651705	-0.111458	0.690054	-0.365218	0.00373802	209.361	243.828	206.705	211.165	228.253	223.165	234.906	223.079	187.719	175.294	236.178	205.626	164.513	175.445	192.795	172.965
ENSG00000142599.19	RERE	1139.73	-0.0363837	0.616241	-0.0282047	0.811445	0.01531	0.714492	1178.38	1201.57	1178.5	1067.21	1103.03	1166.18	1158.33	1082.27	1210.35	1091.04	1106.52	1132.45	1168.91	1144.25	1126.96	1119.81
ENSG00000074800.16	ENO1	24611.4	-0.0920528	0.0029811	-0.0784395	0.0436984	-0.0730221	0.029322	25966.6	25444.9	26940.8	25896.7	24482.2	25061.6	24821	23449.6	23761.7	24495.2	25286.1	25191.7	22517.1	23676.4	23602.9	23188
ENSG00000230679.1	ENO1-AS1	2.05982	-1.21196	0.461682	-1.22916	0.636745	0.102074	0.758108	1.92075	4.39329	2.80595	5.1756	0	0	5.06262	0.974143	1.09139	1.91579	2.01002	1.00306	2.88619	0.963985	1.86275	0.89157
ENSG00000232208.2	NA	4.27386	-0.155092	0.74721	0.0895969	0.871445	0.223383	0.715108	2.88112	5.49162	5.6119	3.10536	2.31729	0.987454	5.06262	6.819	4.36556	6.70525	4.02004	3.00917	4.81032	5.78391	6.51962	0.89157
ENSG00000142583.18	SLC2A5	2.30085	-0.260962	0.735958	0.0165845	0.885653	0.00913176	0.770758	5.76224	2.19665	0.935316	1.03512	3.47594	0.987454	3.03757	0.974143	2.18278	2.87368	2.01002	3.00917	0.962064	0	5.58825	1.78314
ENSG00000180758.12	GPR157	237.491	-0.0484472	0.688821	0.118191	0.638609	0.146257	0.335502	225.688	231.746	231.023	233.937	206.239	205.39	250.094	228.924	240.106	235.642	244.218	280.856	219.351	252.564	242.157	271.929
ENSG00000228526.7	MIR34AHG	205.763	-0.259159	0.0533607	-0.0194466	0.866054	0.0281013	0.721977	239.133	197.698	222.605	236.008	168.004	192.553	182.254	204.57	222.643	211.694	226.127	224.684	188.565	195.689	191.863	188.121
ENSG00000234546.4	LNCTAM34A	44.5109	-0.0574161	0.734799	-0.109427	0.823167	-0.0780716	0.705559	49.9394	38.4413	55.1837	43.4751	39.394	43.448	45.5636	51.6296	46.9297	43.1052	37.1854	47.1436	33.6722	40.4874	48.4315	48.1448
ENSG00000049239.13	H6PD	1647.36	0.106033	0.0623976	0.0681305	0.487458	-0.0135341	0.714009	1630.71	1555.23	1611.55	1487.47	1764.62	1730.02	1658.52	1620	1687.29	1601.6	1671.33	1634.98	1590.29	1743.85	1651.33	1718.95
ENSG00000171621.14	SPSB1	443.876	0.0115815	0.755743	-0.0249331	0.851481	0.0352053	0.679684	406.238	465.689	467.658	425.435	436.81	454.229	455.636	431.545	432.19	414.768	420.095	467.424	499.311	456.929	472.207	395.857
ENSG00000284693.1	LINC02606	2.69103	1.00398	0.553183	1.36505	0.599463	0.565627	0.636305	1.92075	2.19665	0	1.03512	0	4.93727	4.0501	0.974143	1.09139	4.78946	3.01503	4.01222	0.962064	7.71188	2.79412	3.56628
ENSG00000171612.7	SLC25A33	68.5303	0.0955629	0.674999	0.120763	0.794419	-0.0630498	0.705864	74.9091	62.6044	60.7956	64.1775	72.9947	67.1468	58.7264	81.828	53.4781	78.5472	80.4009	72.22	65.4203	66.515	69.8531	66.8678
ENSG00000231181.1	RPL9P11	3.32294	-0.649621	0.629919	1.03933	0.605192	0.768606	0.5697	0.960374	4.39329	1.87063	4.14048	0	0.987454	3.03757	2.92243	2.18278	10.5368	5.02506	5.01528	4.81032	0.963985	1.86275	4.45785
ENSG00000188807.13	TMEM201	172.387	0.233049	0.158441	0.0392455	0.849901	-0.0467579	0.691492	157.501	148.274	173.033	155.268	206.239	179.717	164.029	197.751	177.896	146.558	155.777	173.529	197.223	173.517	160.196	191.688
ENSG00000171608.16	PIK3CD	202.143	-0.0926155	0.574557	0.0524014	0.823546	-0.0562477	0.663667	228.569	211.976	201.093	192.533	181.907	189.591	197.442	212.363	216.095	216.484	207.032	225.687	186.64	199.545	208.628	158.7
ENSG00000231789.2	PIK3CD-AS2	48.8616	0.271348	0.438617	-0.201727	0.73995	-0.235126	0.481097	48.9791	53.8178	50.5071	37.2644	64.8842	38.5107	68.8517	58.4486	32.7417	40.2315	49.2455	43.1314	43.2929	41.4514	59.608	50.8195
ENSG00000171603.18	CLSTN1	4902.4	0.144137	0.000376594	-0.0890192	0.141572	-0.170391	1.42318e-05	5006.43	4862.28	5053.51	4548.32	5625.23	5614.66	5149.7	5139.58	4611.12	4425.46	4549.69	4726.4	4827.64	4810.29	4800.31	4687.88
ENSG00000178585.15	CTNNBIP1	227.449	-0.00204819	0.775859	0.0391449	0.843473	0.0472614	0.67981	208.401	239.434	239.441	209.094	239.84	210.328	228.831	217.234	239.014	212.652	210.047	259.791	258.795	211.113	240.295	214.868
ENSG00000162441.12	LZIC	595.674	0.0522736	0.611927	0.150064	0.226095	0.015219	0.734773	546.453	598.586	570.543	556.895	663.904	513.476	550.813	631.245	625.366	627.42	645.217	621.894	588.783	578.391	587.697	624.099
ENSG00000173614.14	NMNAT1	181.17	-0.0598311	0.674404	-0.157173	0.564501	0.00109626	0.77051	181.511	195.502	187.999	194.603	216.667	184.654	164.029	165.604	163.708	181.042	164.822	170.519	188.565	159.058	181.618	198.82
ENSG00000202415.1	NA	3.43484	0.370592	0.690414	0.637149	0.756102	-0.237062	0.71493	2.88112	4.39329	1.87063	2.07024	2.31729	3.94981	5.06262	2.92243	5.45695	3.83157	4.02004	4.01222	3.84826	2.89195	1.86275	3.56628
ENSG00000162444.12	RBP7	2.65388	-0.613485	0.63012	-0.333593	0.842571	-0.117459	0.754215	2.88112	3.29497	4.67658	3.10536	0	0.987454	5.06262	2.92243	2.18278	2.87368	3.01503	3.00917	3.84826	1.92797	0	2.67471
ENSG00000130939.20	UBE4B	996.9	-0.0116253	0.740148	-0.0560083	0.649818	-0.0745525	0.309597	1043.93	1045.6	988.629	1017.52	989.484	1065.46	1011.51	992.652	984.433	942.566	1023.1	989.013	965.912	973.625	940.689	976.27
ENSG00000054523.19	KIF1B	1127.19	0.0384684	0.607599	0.0903386	0.376202	-0.0185179	0.700971	1075.62	1037.92	1182.24	1092.05	1186.45	1112.86	1089.48	1126.11	1216.9	1156.18	1151.74	1153.51	1142.93	1066.17	1167.94	1077.02
ENSG00000284735.1	NA	6.71572	-0.524205	0.568273	-0.223898	0.84183	-0.194475	0.71453	6.72261	5.49162	9.35316	12.4215	5.79323	7.89963	7.08767	2.92243	3.27417	8.62103	3.01503	14.0428	6.73445	7.71188	2.79412	3.56628
ENSG00000284642.1	NA	3.41512	-0.320484	0.708725	-0.106583	0.870105	0.111031	0.752524	3.84149	4.39329	0.935316	6.21073	1.15865	0.987454	2.02505	7.79315	3.27417	4.78946	2.01002	4.01222	4.81032	2.89195	3.7255	1.78314
ENSG00000142657.21	PGD	32087.4	-0.00599547	0.719233	-0.0615229	0.0102556	-0.0761769	0.000118066	32512.5	33174.9	33556.3	32435.5	33358.6	32708.4	32520.3	32558.8	31199.5	31758.9	31377.5	31843	31116	31375.8	31262.5	30639.7
ENSG00000175279.22	CENPS	21.7292	0.0177011	0.771696	-0.0739689	0.861621	0.0286895	0.758293	26.8905	19.7698	19.6416	20.7024	19.697	25.6738	19.238	23.3794	13.0967	17.2421	21.1052	31.0947	25.9757	19.2797	27.9412	16.9398
ENSG00000160049.12	DFFA	1004.48	-0.0331654	0.640955	0.0508033	0.705022	0.0121129	0.730179	1000.71	1062.08	991.435	965.768	1017.29	971.654	956.836	982.911	1063.01	1042.19	983.906	1073.27	999.584	988.085	1042.21	930.8
ENSG00000142655.13	PEX14	222.432	0.0390269	0.710804	-0.0711737	0.792267	-0.126594	0.425932	245.856	240.533	220.735	200.813	238.681	256.738	211.618	226.001	197.541	234.684	211.052	219.669	213.578	217.861	230.981	192.579
ENSG00000130940.15	CASZ1	80.0791	-0.163061	0.544393	-0.213965	0.616707	-0.204848	0.451408	98.9185	81.2759	91.661	90.0555	98.4849	83.9336	57.7139	84.7505	91.6767	64.1788	80.4009	77.2353	75.041	73.2629	58.6766	74.0003
ENSG00000175262.14	C1orf127	1.99358	-0.249759	0.737195	-1.12007	0.698656	-0.492609	0.677794	0	3.29497	5.6119	2.07024	2.31729	0	3.03757	3.89657	1.09139	0.957893	2.01002	1.00306	1.92413	1.92797	1.86275	0.89157
ENSG00000120948.19	TARDBP	2203.87	0.0253696	0.629125	0.0778868	0.246186	0.0488759	0.381632	2180.05	2143.93	2018.41	2207.91	2138.86	2161.54	2174.9	2220.07	2201.33	2320.97	2247.2	2247.85	2321.46	2259.58	2171.03	2246.76
ENSG00000116649.10	SRM	559.198	0.0508557	0.595367	-0.149616	0.173673	-0.00625887	0.756902	581.026	565.636	567.737	539.298	570.054	604.322	587.264	572.796	521.684	472.241	513.561	526.604	587.821	579.355	554.168	603.593
ENSG00000171824.14	EXOSC10	813.529	-0.0848484	0.323886	0.00769001	0.869845	0.116927	0.122908	811.516	855.594	769.765	845.694	713.726	808.724	798.882	765.677	816.359	861.145	809.034	808.463	813.906	849.271	836.375	852.341
ENSG00000226849.1	NA	6.88824	0.356427	0.643286	-0.10515	0.868085	-0.569991	0.504657	7.68299	7.68826	5.6119	6.21073	5.79323	16.7867	6.07515	5.84486	5.45695	8.62103	8.04009	3.00917	6.73445	3.85594	7.451	5.34942
ENSG00000230337.1	EXOSC10-AS1	5.78926	-0.625744	0.544393	-0.0127244	0.885653	0.306358	0.679491	7.68299	4.39329	8.41785	6.21073	3.47594	2.96236	5.06262	5.84486	15.2795	6.70525	4.02004	1.00306	5.77238	4.81992	6.51962	4.45785
ENSG00000198793.13	MTOR	1682.08	0.0463134	0.492668	0.0048748	0.871621	-0.0898573	0.123696	1724.83	1625.52	1772.42	1590.98	1647.59	1826.79	1774.96	1685.27	1684.01	1668.65	1689.42	1701.18	1628.77	1660.95	1647.6	1584.32
ENSG00000120942.14	UBIAD1	310.388	-0.0179573	0.748731	-0.0384585	0.835391	0.0485525	0.654233	321.725	281.171	323.619	318.817	308.2	294.261	308.82	320.493	305.589	267.252	307.533	335.021	345.381	291.123	306.422	330.773
ENSG00000238199.1	NA	1.5953	-1.01368	0.64545	1.1291	0.73995	2.32622	0.296731	0	3.29497	0	1.03512	0	0	0	1.94829	0	0.957893	5.02506	3.00917	0.962064	2.89195	3.7255	2.67471
ENSG00000204624.8	DISP3	6.25497	0.180294	0.735503	-0.19852	0.855704	-0.216073	0.714444	6.72261	7.68826	8.41785	2.07024	13.9038	3.94981	2.02505	8.76729	15.2795	2.87368	2.01002	2.00611	10.5827	3.85594	2.79412	7.13256
ENSG00000116661.11	FBXO2	173.693	0.00543522	0.772925	0.105936	0.738614	-0.0634514	0.661788	160.382	180.125	173.033	173.9	179.59	175.767	166.054	168.527	221.552	150.389	166.832	202.617	170.285	181.229	153.677	155.133
ENSG00000132879.14	FBXO44	405.343	-0.161967	0.142642	-0.0969885	0.620606	-0.186235	0.0828017	425.445	466.787	452.693	449.243	434.492	353.508	413.11	404.269	443.104	439.673	417.08	377.149	328.064	385.594	351.128	344.146
ENSG00000116663.11	FBXO6	72.1329	0.111398	0.652097	-0.0174694	0.872971	0.0513633	0.718519	68.1865	59.3095	85.1138	62.1073	71.8361	84.921	71.8892	69.1642	73.1231	63.2209	78.3909	58.1772	64.4583	91.5786	67.059	85.5908
ENSG00000116670.15	MAD2L2	223.98	-0.050275	0.688725	-0.0278224	0.856199	0.0396555	0.698816	223.767	224.058	251.6	209.094	208.556	229.089	227.818	212.363	236.832	217.442	231.153	207.632	241.478	232.32	246.814	183.664
ENSG00000177674.16	AGTRAP	519.304	-0.0320936	0.689982	0.0134239	0.865607	-0.0238492	0.706396	547.413	507.425	536.872	511.35	485.473	538.162	517.4	515.322	511.862	570.904	504.516	535.632	526.249	528.264	505.736	466.291
ENSG00000177000.13	MTHFR	616.766	-0.0270499	0.700999	0.00619187	0.872971	-0.0513037	0.577774	641.53	619.454	667.816	577.598	653.476	573.711	623.715	614.684	594.807	621.672	667.327	634.934	620.531	606.347	575.59	575.063
ENSG00000011021.23	CLCN6	523.283	0.0518363	0.60181	-0.0889109	0.585828	-0.178853	0.0316661	517.641	549.162	564.931	518.596	565.419	522.363	591.314	551.365	494.399	491.399	523.611	512.561	470.449	520.552	496.423	482.34
ENSG00000116685.16	KIAA2013	666.633	-0.0220295	0.713443	-0.106752	0.395447	-0.0577141	0.520792	718.359	674.37	690.263	679.039	677.808	728.741	662.191	652.676	622.092	621.672	667.327	654.995	686.914	679.609	627.747	622.316
ENSG00000083444.17	PLOD1	2154.14	0.0365862	0.539133	-0.0568188	0.514536	-0.124996	0.00501059	2230.95	2124.16	2205.48	2211.02	2299.91	2329.4	2259.95	2114.87	2124.94	2062.34	2172.83	2077.33	2011.68	2134.26	2016.43	2090.73
ENSG00000116688.18	MFN2	1321.92	-0.0203764	0.694039	-0.117894	0.101695	-0.111099	0.0580721	1412.71	1404.76	1342.18	1376.71	1414.71	1322.2	1372.98	1351.14	1267.1	1275.91	1228.12	1329.05	1347.85	1199.2	1248.97	1257.11
ENSG00000116691.11	MIIP	68.3865	-0.0372426	0.747299	-0.0151313	0.874698	-0.199557	0.472631	80.6714	71.391	66.4075	68.318	70.6774	60.2347	62.7765	85.7246	82.9456	67.0525	60.3007	74.2261	63.4962	59.7671	58.6766	61.5184
ENSG00000028137.19	TNFRSF1B	1.92861	0.863035	0.608501	1.148	0.691265	-0.708072	0.628672	0.960374	1.09832	0.935316	2.07024	1.15865	3.94981	1.01252	2.92243	2.18278	0.957893	2.01002	6.01833	0	0.963985	3.7255	0.89157
ENSG00000048707.15	VPS13D	1777.99	0.00823485	0.744154	-0.0271583	0.782013	-0.108543	0.0185815	1793.02	1826.51	1821.06	1817.67	1805.17	1842.59	1804.32	1845.03	1777.87	1775.93	1752.74	1815.53	1657.64	1770.84	1636.43	1705.57
ENSG00000162496.9	DHRS3	2816.64	0.0312679	0.602399	-0.113012	0.0600853	-0.222743	1.19178e-07	3037.66	2907.26	3057.55	2782.41	3115.6	3052.22	3104.4	2782.15	2696.82	2719.46	2750.72	2734.33	2472.5	2723.26	2580.84	2549
ENSG00000221340.1	RNU6ATAC18P	4.29164	-0.925113	0.453568	-0.300392	0.838628	0.746068	0.523048	2.88112	7.68826	4.67658	6.21073	1.15865	1.97491	2.02505	5.84486	7.63973	6.70525	3.01503	0	6.73445	4.81992	3.7255	3.56628
ENSG00000276830.1	MIR6730	1.68037	-1.07951	0.551108	-0.109194	0.872357	-2.17834	0.349345	5.76224	0	1.87063	3.10536	1.15865	0.987454	2.02505	0.974143	1.09139	1.91579	5.02506	2.00611	0	0.963985	0	0
ENSG00000272482.1	NA	61.3675	-0.0104661	0.771375	-0.119932	0.800674	-0.306468	0.277172	63.3847	66.9977	64.5368	69.3531	64.8842	51.3476	68.8517	76.9573	62.2092	59.3893	63.3157	58.1772	61.5721	55.9111	53.0884	41.9038
ENSG00000116731.22	PRDM2	479.984	0.0886271	0.42196	0.0305152	0.834796	-0.0639539	0.533336	474.425	466.787	460.176	470.98	490.107	494.714	478.924	526.037	517.319	478.946	479.39	438.335	470.449	445.361	499.217	488.581
ENSG00000189337.17	KAZN	50.5274	-0.173383	0.59162	0.0211197	0.872856	0.219784	0.492694	47.0583	59.3095	61.7309	37.2644	48.6631	42.4605	48.6012	42.8623	54.5695	53.642	48.2405	52.1589	52.9135	42.4153	56.8139	59.7352
ENSG00000175147.13	TMEM51-AS1	60.2212	-0.313651	0.290366	-0.0510286	0.856009	0.0511192	0.725004	79.711	62.6044	67.3428	56.9317	55.615	51.3476	54.6763	53.5779	80.7628	51.7262	65.3257	61.1864	44.2549	62.659	60.5394	55.2774
ENSG00000171729.14	TMEM51	386.468	-0.0932342	0.443912	-0.0159816	0.864179	0.0500732	0.62473	365.902	404.183	411.539	405.767	364.974	393.994	360.459	367.252	401.631	385.073	375.874	407.24	356.926	394.27	402.354	386.05
ENSG00000142621.20	FHAD1	9.02931	-0.203403	0.714099	0.236771	0.834319	0.399478	0.602267	6.72261	7.68826	4.67658	15.5268	8.11052	9.87454	6.07515	5.84486	8.73112	6.70525	7.03508	18.055	8.65858	6.74789	19.5589	4.45785
ENSG00000228140.2	NA	1.65784	-1.13804	0.551172	-1.46281	0.646302	0.382962	0.715313	4.80187	3.29497	0.935316	2.07024	0	0.987454	0	3.89657	0	0.957893	0	3.00917	2.88619	0	2.79412	0.89157
ENSG00000142634.13	EFHD2	757.327	-0.0968425	0.278789	-0.0835796	0.549655	0.00767493	0.753464	821.119	733.68	834.302	779.446	784.403	751.452	736.105	698.461	730.14	732.788	751.748	779.374	755.22	800.108	702.257	726.63
ENSG00000162438.12	CTRC	1.77133	1.45444	0.432182	1.14964	0.714835	-1.59581	0.372648	0	3.29497	0	1.03512	2.31729	0.987454	3.03757	4.87072	2.18278	1.91579	3.01503	2.00611	0	0.963985	0.931375	1.78314
ENSG00000132906.18	CASP9	302.414	-0.0106867	0.75943	-0.05786	0.793185	-0.10321	0.432805	302.518	348.168	305.848	292.939	315.152	310.06	302.745	310.752	276.122	301.736	299.493	319.975	282.847	298.835	290.589	280.845
ENSG00000116138.13	DNAJC16	669.3	0.158567	0.0485076	0.0196619	0.851481	-0.141302	0.0863169	674.182	635.929	647.239	628.318	677.808	742.565	752.306	712.099	613.361	623.588	723.608	661.014	641.697	624.662	660.345	690.075
ENSG00000272510.1	NA	2.89452	-0.302387	0.730025	0.701639	0.782013	0.595684	0.646849	0	1.09832	4.67658	4.14048	0	5.92472	1.01252	0.974143	4.36556	3.83157	6.03007	2.00611	5.77238	0	5.58825	0.89157
ENSG00000116771.6	AGMAT	225.676	-0.33574	0.00826062	0.0651009	0.802329	0.0641107	0.644074	218.005	240.533	289.948	234.972	205.08	191.566	202.505	182.165	258.659	263.42	241.203	266.813	224.161	182.193	217.01	192.579
ENSG00000235084.3	NA	54.1865	0.0815006	0.705747	-0.417951	0.303913	-0.296262	0.340179	49.9394	68.096	61.7309	56.9317	60.2496	61.2221	74.9268	53.5779	40.3814	53.642	49.2455	33.1008	62.5342	53.9832	42.8432	44.5785
ENSG00000197312.12	DDI2	527.778	-0.0912791	0.395052	-0.023956	0.846416	-0.01217	0.745128	543.571	549.162	499.459	601.405	500.535	524.338	511.325	519.218	574.071	548.872	504.516	528.61	515.666	517.66	488.04	518.002
ENSG00000116786.13	PLEKHM2	743.342	0.03363	0.664856	-0.0407473	0.792485	-0.123591	0.131886	775.021	740.27	810.919	692.496	794.831	759.352	770.531	770.547	712.677	694.472	759.788	771.35	752.334	721.061	692.011	675.81
ENSG00000162461.8	SLC25A34	20.3935	-0.27993	0.590844	-0.369043	0.680436	0.257272	0.593763	16.3264	24.1631	29.9301	20.7024	20.8556	13.8243	15.1879	25.3277	8.73112	14.3684	26.1303	21.0642	20.2033	23.1356	20.4902	25.8555
ENSG00000162458.13	FBLIM1	615.809	0.064773	0.525731	-0.0483285	0.779413	-0.105887	0.269803	626.164	579.915	609.826	655.232	683.601	628.02	674.341	602.995	612.269	576.651	585.921	616.879	593.593	546.579	632.403	628.557
ENSG00000224321.1	NA	3.39171	-1.54696	0.237039	-0.575289	0.780352	0.636808	0.618368	7.68299	7.68826	2.80595	3.10536	3.47594	0.987454	0	2.92243	3.27417	0.957893	6.03007	4.01222	3.84826	1.92797	4.65687	0.89157
ENSG00000233954.6	UQCRHL	394.007	-0.119366	0.365983	-0.0778356	0.72681	-0.0291551	0.708351	394.714	456.902	419.957	402.662	374.243	366.345	405.01	393.554	357.976	453.083	362.809	408.244	361.736	357.638	421.913	367.327
ENSG00000178715.8	RPS16P1	406.677	0.0184753	0.768373	0.0229613	0.872879	0.0355395	0.749249	475.385	361.348	374.126	389.205	312.834	346.596	331.096	629.297	353.61	525.883	365.824	380.158	442.549	401.982	402.354	414.58
ENSG00000179743.4	FLJ37453	26.5978	-0.158233	0.674404	0.0671302	0.860919	0.240588	0.570791	19.2075	28.5564	32.7361	25.878	18.5383	29.6236	23.2881	23.3794	27.2847	22.9894	25.1253	36.11	24.0516	37.5954	29.804	21.3977
ENSG00000065526.12	SPEN	1397.53	0.0377613	0.572319	0.0315701	0.781835	-0.0272879	0.632595	1404.07	1393.77	1352.47	1361.18	1470.32	1417	1350.71	1422.25	1494.11	1375.53	1376.87	1390.23	1408.46	1380.43	1422.21	1340.92
ENSG00000116809.12	ZBTB17	168.224	-0.0172616	0.755076	-0.113389	0.705848	-0.16674	0.334231	196.877	169.142	180.516	162.514	168.004	198.478	170.104	164.63	163.708	174.336	158.792	159.486	156.816	146.526	162.059	159.591
ENSG00000186510.12	CLCNKA	34.5484	-0.493785	0.16725	-0.0663813	0.855704	-0.476649	0.234502	52.8205	41.7363	44.8952	34.159	33.6007	33.5734	33.4133	23.3794	45.8384	37.3578	47.2355	36.11	15.393	21.2077	28.8726	23.1808
ENSG00000232456.1	NA	4.50226	0.0475519	0.770269	0.963551	0.539325	0.133402	0.743468	4.80187	3.29497	2.80595	3.10536	5.79323	3.94981	3.03757	1.94829	6.54834	4.78946	9.0451	7.02139	3.84826	2.89195	5.58825	3.56628
ENSG00000184908.19	CLCNKB	2.23273	-0.659336	0.629011	-0.694436	0.782281	-0.339925	0.712451	0.960374	2.19665	4.67658	5.1756	2.31729	2.96236	2.02505	0.974143	1.09139	2.87368	1.00501	3.00917	0.962064	1.92797	0	3.56628
ENSG00000185519.9	FAM131C	90.9216	0.264564	0.261561	-0.078394	0.826508	-0.365397	0.0799477	109.483	80.1776	79.5019	86.9502	104.278	92.8206	108.34	122.742	81.8542	90.0419	90.451	75.2292	75.041	95.4345	86.6179	75.7835
ENSG00000142627.13	EPHA2	1559.96	0.157709	0.00203559	0.0440904	0.70905	0.00841132	0.742352	1462.65	1434.41	1506.79	1438.82	1742.6	1674.72	1515.75	1593.7	1560.69	1427.26	1520.58	1521.64	1671.11	1647.45	1634.56	1606.61
ENSG00000227959.1	NA	3.8897	0.207623	0.733778	-0.592141	0.786015	-0.492937	0.636153	7.68299	5.49162	2.80595	1.03512	6.95188	0.987454	4.0501	7.79315	6.54834	0.957893	3.01503	1.00306	3.84826	2.89195	0.931375	6.24099
ENSG00000224621.1	NA	1.49799	-0.992772	0.586615	-0.73031	0.803487	-0.841765	0.643848	3.84149	4.39329	1.87063	0	0	1.97491	1.01252	1.94829	1.09139	0.957893	3.01503	1.00306	0	1.92797	0.931375	0
ENSG00000142632.17	ARHGEF19	103.223	-0.00046218	0.779867	-0.0240765	0.869733	0.167138	0.46122	102.76	91.1608	96.3376	111.793	115.865	88.8708	103.277	95.466	92.7681	96.7472	91.456	114.348	102.941	105.074	108.971	133.736
ENSG00000237276.8	NA	9.36437	-0.458153	0.542412	-0.94903	0.340117	-0.0558039	0.755706	10.5641	9.88491	17.771	12.4215	8.11052	5.92472	16.2004	6.819	7.63973	5.74736	4.02004	9.0275	13.4689	5.78391	9.31375	7.13256
ENSG00000288398.1	NA	72.995	-0.0451464	0.736749	0.00381909	0.885653	0.234195	0.376752	65.3054	76.8826	60.7956	81.7746	72.9947	68.1343	77.9644	56.5003	75.3059	73.7577	72.3608	63.1925	68.3065	76.1548	87.5492	90.9402
ENSG00000132881.12	CPLANE2	39.2088	0.328144	0.399111	0.377855	0.49838	-0.280036	0.455805	28.8112	41.7363	35.542	31.0536	42.8699	49.3727	37.4634	41.8882	40.3814	56.5157	47.2355	33.1008	29.824	45.3073	27.0099	39.2291
ENSG00000233929.1	NA	3.4377	0.430029	0.680395	0.599242	0.782628	0.233581	0.716177	4.80187	3.29497	0.935316	1.03512	5.79323	1.97491	4.0501	1.94829	5.45695	4.78946	2.01002	3.00917	2.88619	2.89195	7.451	2.67471
ENSG00000037637.11	FBXO42	366.084	0.00789243	0.764585	-0.0954709	0.624899	-0.179088	0.0843329	406.238	389.905	374.126	358.152	407.843	377.207	396.91	357.511	369.981	342.926	347.734	371.131	353.077	332.575	328.775	343.255
ENSG00000055070.17	SZRD1	2097.26	0.0728862	0.124924	-0.0885155	0.11513	-0.115672	0.00400822	2145.47	2078.03	2147.49	2093.01	2248.93	2177.34	2280.21	2202.54	1974.32	2022.11	2013.04	1952.95	2069.4	2038.83	2077.9	2034.56
ENSG00000226457.1	RPL22P3	4.72951	0.355108	0.67564	0.712297	0.675788	-0.643298	0.532086	5.76224	4.39329	3.74126	2.07024	4.63458	3.94981	3.03757	8.76729	5.45695	7.66314	8.04009	5.01528	3.84826	2.89195	3.7255	2.67471
ENSG00000187144.11	SPATA21	2.74036	-0.698054	0.606207	-0.337397	0.84183	-0.314035	0.713201	1.92075	3.29497	3.74126	6.21073	3.47594	3.94981	1.01252	0.974143	1.09139	7.66314	1.00501	2.00611	0.962064	2.89195	1.86275	1.78314
ENSG00000157191.20	NECAP2	501.081	0.052267	0.616358	-0.070996	0.707688	-0.0278402	0.694174	488.83	496.442	512.553	504.104	492.425	486.815	534.613	560.132	440.921	492.357	524.616	446.36	507.97	519.588	529.021	480.556
ENSG00000226029.1	LINC01772	7.26672	-0.131275	0.743286	0.0768179	0.870105	0.0642804	0.756286	3.84149	14.2782	5.6119	6.21073	9.26917	5.92472	8.1002	3.89657	3.27417	10.5368	11.0551	6.01833	10.5827	3.85594	10.2451	3.56628
ENSG00000080947.15	CROCCP3	83.4139	-0.0764433	0.690324	0.120508	0.775158	0.0519707	0.7129	78.7506	90.0625	85.1138	78.6692	68.3601	78.9963	86.0646	80.8539	91.6767	95.7893	79.3959	94.2872	90.434	66.515	89.412	80.2413
ENSG00000233421.5	LINC01783	2.21518	1.15638	0.515978	0.887986	0.771372	-0.0880479	0.758551	0.960374	1.09832	2.80595	0	0	5.92472	1.01252	3.89657	3.27417	0.957893	4.02004	1.00306	4.81032	3.85594	0.931375	0.89157
ENSG00000219481.10	NBPF1	1121.83	0.0795572	0.238805	0.0421389	0.730012	-0.0110802	0.728396	1069.86	1074.16	1104.61	1091.02	1155.17	1119.77	1142.13	1169.95	1163.42	1115.94	1109.53	1082.3	1158.33	1104.73	1162.36	1126.05
ENSG00000215908.10	CROCCP2	272.308	-0.206263	0.109517	-0.0521965	0.814755	0.0514863	0.657508	307.32	295.449	280.595	285.693	225.936	265.625	264.269	255.226	271.756	270.126	315.573	269.822	271.302	259.312	230.05	288.869
ENSG00000186301.8	NA	95.071	-0.201367	0.384664	-0.0198101	0.869845	-0.142851	0.526123	106.601	110.931	104.755	95.2311	90.3744	88.8708	96.1898	87.6729	97.1337	103.452	102.511	108.33	78.8892	94.4705	76.3727	79.3498
ENSG00000236698.1	NA	586.227	-0.026423	0.707328	0.0777192	0.641871	0.0447197	0.62041	566.62	566.735	554.643	629.354	538.77	526.313	573.089	633.193	625.366	594.851	629.137	595.815	568.58	612.13	578.384	586.653
ENSG00000282740.1	NA	1.37398	0.853583	0.640563	0.645695	0.826194	-3.73016	0.0714129	0.960374	0	0	4.14048	1.15865	0.987454	3.03757	3.89657	0	4.78946	2.01002	1.00306	0	0	0	0
ENSG00000058453.17	CROCC	179.781	-0.0340681	0.730479	0.181506	0.496923	0.0759414	0.630095	180.55	187.813	161.81	164.584	171.48	189.591	162.004	154.889	213.912	160.926	206.027	207.632	184.716	191.833	186.275	152.459
ENSG00000186715.11	MST1L	34.5754	0.145132	0.691312	0.338964	0.67181	0.0321138	0.756724	37.4546	41.7363	11.2238	33.1239	32.4421	47.3978	31.3883	24.3536	40.3814	31.6105	35.1754	48.1467	22.1275	50.1272	33.5295	32.9881
ENSG00000238142.2	LOC105376805	104.611	-0.0292232	0.74974	-0.136171	0.737689	0.171278	0.454196	86.4336	108.734	107.561	116.969	112.389	110.595	77.9644	110.078	90.5853	101.537	92.461	96.2933	99.0926	124.354	120.147	118.579
ENSG00000117122.14	MFAP2	3.81856	-1.2753	0.283048	-0.727092	0.707688	0.124461	0.750162	5.76224	2.19665	7.48253	9.31609	2.31729	1.97491	4.0501	1.94829	1.09139	5.74736	3.01503	5.01528	3.84826	0	4.65687	2.67471
ENSG00000159363.19	ATP13A2	460.366	0.0704915	0.534632	-0.0880261	0.629325	-0.0139235	0.741517	481.147	449.214	471.399	423.364	509.804	485.827	454.623	470.511	432.19	415.725	443.21	428.305	447.36	490.668	512.256	450.243
ENSG00000117118.10	SDHB	828.272	-0.073494	0.385873	-0.0258704	0.826568	-0.0314799	0.646662	865.297	846.807	896.968	820.851	800.624	801.812	843.433	815.358	828.365	892.756	831.144	817.49	780.234	786.612	838.237	786.365
ENSG00000117115.13	PADI2	72.2446	-0.206882	0.460878	-0.363018	0.278396	0.135934	0.587668	96.0374	65.8994	84.1785	74.5287	72.9947	68.1343	70.8767	67.2159	48.0211	73.7577	62.3107	65.1986	76.0031	88.6866	69.8531	72.2172
ENSG00000204362.6	LINC02783	6.81667	0.388885	0.631819	-0.250023	0.839105	-0.192857	0.708351	0.960374	7.68826	6.54721	10.3512	10.4278	4.93727	11.1378	6.819	6.54834	6.70525	4.02004	4.01222	9.62064	3.85594	6.51962	8.9157
ENSG00000142623.11	PADI1	64.4506	0.36595	0.201009	0.165992	0.755931	-0.151927	0.580713	62.4243	69.1944	45.8305	48.6507	66.0428	78.9963	68.8517	75.9832	72.0317	43.1052	61.3057	77.2353	72.1548	69.4069	54.0197	65.9762
ENSG00000142619.4	PADI3	74.9894	-0.341498	0.15972	-0.201875	0.634428	0.0405845	0.731799	89.3147	70.2927	96.3376	89.0204	59.091	65.1719	83.027	65.2676	78.58	66.0946	78.3909	78.2383	70.2307	65.551	81.0296	64.1931
ENSG00000179051.14	RCC2	1954.6	0.0416538	0.499835	-0.026121	0.794778	-0.0568604	0.333049	1892.9	2039.59	1961.36	1924.29	2007.93	2043.04	2054.41	1938.55	1983.05	1826.7	1900.48	1967.99	1898.15	2004.12	1918.63	1912.42
ENSG00000074964.17	ARHGEF10L	464.763	-0.0945846	0.387366	-0.0302998	0.834011	-0.0476026	0.617981	461.94	486.557	508.812	487.542	476.204	447.316	467.786	432.52	467.115	467.452	511.551	458.396	454.094	439.577	439.609	429.737
ENSG00000179023.9	KLHDC7A	331.682	0.137545	0.279015	-0.276509	0.0234117	-0.330887	0.000576151	353.417	359.152	367.579	314.677	420.589	391.032	381.722	344.847	293.584	277.789	307.533	273.834	295.354	317.151	326.913	281.736
ENSG00000009709.12	PAX7	713.477	0.205285	0.0061894	-0.110532	0.424966	-0.143751	0.0845099	629.045	685.354	733.288	721.479	756.596	870.934	794.832	767.625	651.559	613.051	663.307	637.943	742.713	762.512	665.002	720.389
ENSG00000159423.17	ALDH4A1	422.283	-0.226599	0.0086224	-0.136033	0.328275	-0.165558	0.0961762	476.345	471.181	497.588	468.91	444.92	403.869	376.659	414.011	462.749	432.01	423.11	426.299	364.622	356.674	360.442	377.134
ENSG00000169991.11	IFFO2	750.656	-0.203374	0.00461419	0.0863632	0.534709	0.0182239	0.716567	849.931	792.989	768.83	739.076	735.74	707.017	677.379	621.503	851.284	846.777	796.974	851.594	709.041	655.51	687.355	719.497
ENSG00000272084.1	NA	3.64249	0.809076	0.515051	0.565321	0.786139	-0.661845	0.554301	2.88112	2.19665	3.74126	2.07024	1.15865	2.96236	5.06262	9.74143	5.45695	3.83157	5.02506	2.00611	2.88619	1.92797	4.65687	2.67471
ENSG00000127481.15	UBR4	4214.35	-0.00522135	0.753067	0.0356335	0.640888	-0.0871986	0.0202873	4047.97	4294.44	4349.22	4339.23	4295.1	4224.33	4140.21	4308.64	4440.86	4329.67	4373.81	4312.14	4166.7	3947.52	3956.48	3903.3
ENSG00000230424.1	EMC1-AS1	7.38995	-0.452184	0.601013	0.667006	0.59755	0.297586	0.665192	8.64336	7.68826	6.54721	5.1756	4.63458	3.94981	4.0501	7.79315	12.0053	10.5368	7.03508	15.0458	6.73445	3.85594	6.51962	8.02413
ENSG00000127463.15	EMC1	1227.34	0.0240696	0.676155	-0.0462382	0.703372	-0.131943	0.0197265	1280.18	1280.64	1262.68	1193.49	1267.56	1305.41	1277.81	1250.8	1235.45	1159.05	1203	1263.85	1233.37	1151	1140	1133.19
ENSG00000053372.5	MRTO4	483.098	0.0175745	0.736749	0.0666404	0.715396	0.0280978	0.691118	448.494	463.492	482.623	494.788	472.728	449.291	499.175	490.968	470.389	502.894	493.46	510.555	492.577	483.92	515.05	459.159
ENSG00000211454.15	AKR7L	6.94189	-0.616754	0.504768	-1.0005	0.454736	0.461634	0.583044	13.4452	13.1799	3.74126	6.21073	6.95188	4.93727	6.07515	5.84486	3.27417	4.78946	8.04009	2.00611	10.5827	5.78391	3.7255	12.482
ENSG00000162482.5	AKR7A3	6.20169	0.245892	0.697871	-0.38538	0.801012	-0.233692	0.688733	6.72261	7.68826	6.54721	4.14048	6.95188	7.89963	5.06262	9.74143	3.27417	3.83157	4.02004	8.02444	4.81032	7.71188	7.451	5.34942
ENSG00000053371.13	AKR7A2	372.38	-0.0693396	0.58112	-0.152924	0.354386	0.00772225	0.757722	386.07	397.593	419.957	358.152	410.161	335.734	364.509	381.864	335.057	331.431	357.784	381.161	390.598	395.234	364.168	348.604
ENSG00000200403.1	RNU6-1099P	1.21093	2.59517	0.277081	2.53045	0.476477	-0.963865	0.612188	0	0	0	1.03512	3.47594	0.987454	3.03757	0	2.18278	3.83157	1.00501	0	1.92413	0.963985	0.931375	0
ENSG00000040487.13	SLC66A1	157.967	-0.0700496	0.651675	-0.0257644	0.861705	-0.0305257	0.722255	164.224	165.847	159.004	164.584	159.893	155.03	155.929	151.966	157.16	150.389	179.897	154.471	148.158	151.346	150.883	158.7
ENSG00000077549.19	CAPZB	1934.6	0.00420637	0.763699	-0.0936283	0.1721	-0.095455	0.0688519	1993.74	2031.9	2102.59	1848.73	2061.23	1988.73	1952.15	2004.79	1809.52	1862.14	1903.49	1901.79	1920.28	1890.37	1856.23	1825.94
ENSG00000173436.15	MICOS10	62.1446	-0.145431	0.610599	0.0434158	0.86094	0.235067	0.423836	62.4243	54.9162	61.7309	69.3531	49.8218	62.2096	55.6888	56.5003	70.9403	66.0946	50.2506	69.2108	77.9272	69.4069	66.1276	51.7111
ENSG00000158747.15	NBL1	178.514	0.178336	0.320061	0.205705	0.392061	0.150801	0.378667	150.779	153.765	166.486	157.338	198.128	180.704	147.829	186.061	190.993	178.168	195.977	160.489	188.565	186.049	216.079	198.82
ENSG00000226396.1	NA	77.1237	-1.20391	0.0274745	-0.770066	0.388429	0.835915	0.178682	61.4639	132.897	127.203	120.074	24.3316	56.2849	63.789	46.7589	60.0264	62.263	59.2957	77.2353	97.1685	127.246	89.412	28.5303
ENSG00000158748.4	HTR6	2.22016	-1.75987	0.308932	-0.771628	0.767513	1.18243	0.501592	1.92075	0	4.67658	7.24585	1.15865	0	1.01252	1.94829	3.27417	0.957893	1.00501	3.00917	1.92413	2.89195	0.931375	3.56628
ENSG00000162542.14	TMCO4	235.847	0.249523	0.109013	-0.00534953	0.883963	-0.248711	0.104555	256.42	238.336	221.67	184.252	273.44	300.186	268.319	229.898	252.111	195.41	228.138	223.681	206.844	259.312	198.383	237.158
ENSG00000169914.6	OTUD3	160.691	-0.0183641	0.755743	-0.0308517	0.858605	-0.03588	0.718861	156.541	160.355	144.039	194.603	165.686	150.093	167.067	163.656	140.789	172.421	139.697	186.568	153.93	139.778	160.196	175.639
ENSG00000188257.12	PLA2G2A	3.7483	-1.46627	0.279961	0.45073	0.802635	1.18078	0.398144	4.80187	3.29497	4.67658	4.14048	1.15865	0.987454	1.01252	2.92243	4.36556	5.74736	9.0451	4.01222	3.84826	0.963985	1.86275	7.13256
ENSG00000162543.6	UBXN10	24.0196	-0.210163	0.634444	0.0176948	0.882101	0.0210062	0.761585	32.6527	19.7698	17.771	32.0888	20.8556	18.7616	29.3632	19.4829	31.6503	20.1157	20.1002	32.0978	24.0516	18.3157	20.4902	26.7471
ENSG00000162545.6	CAMK2N1	3330.22	-0.0376266	0.477638	0.0741316	0.202945	0.0526112	0.289975	3309.45	3266.41	3321.31	3297.9	3265.06	3295.13	3230.97	3069.53	3398.59	3495.35	3617.03	3379.29	3359.53	3477.09	3243.05	3257.8
ENSG00000090432.7	MUL1	759.486	0.173687	0.0121149	-0.023283	0.840001	-0.144916	0.0458133	760.616	731.483	764.153	681.11	886.364	833.411	789.769	810.487	733.414	684.893	727.628	748.279	774.461	756.728	743.237	725.738
ENSG00000183114.8	FAM43B	52.052	0.00513685	0.775263	0.033521	0.869804	0.136271	0.624995	48.9791	40.638	62.6662	48.6507	47.5045	52.335	63.789	38.9657	52.3867	45.9788	56.2806	52.1589	44.2549	61.695	56.8139	59.7352
ENSG00000158825.6	CDA	218.635	0.142255	0.444071	-0.0638905	0.817398	0.0251727	0.735078	217.044	219.665	214.187	184.252	249.109	231.064	267.306	176.32	223.735	178.168	195.977	202.617	224.161	268.952	225.393	220.218
ENSG00000158828.8	PINK1	925.512	0.121785	0.113896	-0.0436603	0.773451	-0.244424	8.31684e-05	961.334	922.592	966.182	869.502	1112.3	965.73	1003.41	975.117	903.67	899.461	924.61	883.692	831.223	930.246	853.139	805.98
ENSG00000117242.7	PINK1-AS	126.444	0.255939	0.175781	-0.0379088	0.855704	-0.145179	0.468764	124.849	112.029	118.785	120.074	137.879	131.331	163.016	136.38	132.058	125.484	96.4811	110.336	137.575	122.426	132.255	122.145
ENSG00000244038.11	DDOST	3715.65	0.147819	1.64393e-06	-0.0863757	0.0455625	-0.122228	0.000134299	3562.03	3615.68	3789.9	3644.66	4098.13	3979.44	4092.62	4026.13	3398.59	3375.61	3503.47	3488.63	3665.46	3725.8	3682.66	3801.66
ENSG00000117245.13	KIF17	14.9517	0.239768	0.662604	-0.210033	0.826508	0.1839	0.679491	21.1282	5.49162	13.0944	14.4917	15.0624	23.6989	9.11272	16.5604	7.63973	17.2421	11.0551	11.0336	19.2413	26.9916	14.902	12.482
ENSG00000189410.12	SH2D5	85.8207	0.31257	0.153778	-0.422926	0.119739	-0.207647	0.372676	94.1166	87.8659	83.2431	72.4585	107.754	104.67	100.24	107.156	57.8436	52.6841	69.3458	72.22	98.1305	81.9387	99.6571	83.8076
ENSG00000127483.19	HP1BP3	3770	0.167684	2.56942e-08	-0.0532912	0.37541	-0.062961	0.104306	3670.55	3647.53	3581.33	3594.98	3967.2	4101.88	3979.22	4223.89	3455.34	3434.05	3495.43	3582.91	3863.65	3950.41	3916.43	3855.15
ENSG00000075151.23	EIF4G3	2226.48	0.061274	0.266507	0.0283951	0.771901	-0.0466751	0.405279	2127.23	2255.96	2103.53	2263.81	2254.73	2288.92	2283.24	2294.11	2301.74	2287.45	2153.74	2175.63	2253.15	2188.25	2239.02	2153.14
ENSG00000117298.16	ECE1	3272.46	0.198712	2.07452e-09	-0.0479439	0.529558	-0.12343	0.000675984	3110.65	3095.07	3181.01	3169.54	3685.65	3656.54	3603.57	3471.85	3103.91	2900.5	3056.24	3091.42	3288.33	3423.11	3320.35	3201.63
ENSG00000231105.2	ECE1-AS1	21.9905	0.140454	0.703711	0.135656	0.841138	-0.112364	0.711248	8.64336	24.1631	28.9948	21.7375	15.0624	29.6236	22.2755	24.3536	31.6503	16.2842	18.0902	26.0794	20.2033	20.2437	17.6961	26.7471
ENSG00000227001.3	NA	6.16541	0.471444	0.60257	0.153588	0.857734	-0.517034	0.555842	6.72261	4.39329	3.74126	7.24585	4.63458	8.88708	8.1002	8.76729	12.0053	2.87368	5.02506	5.01528	4.81032	2.89195	3.7255	9.80727
ENSG00000187952.9	NA	24.6209	-0.0993766	0.722414	-0.178896	0.81035	0.0731807	0.730065	35.5338	21.9665	26.1889	19.6673	28.9662	24.6863	21.263	22.4053	17.4622	29.6947	19.0952	25.0764	27.8999	16.3877	34.4609	23.1808
ENSG00000142794.19	NBPF3	267.416	-0.0590575	0.648221	-0.112556	0.63775	-0.096288	0.505166	255.459	327.3	261.889	288.799	288.503	277.474	247.056	272.76	265.208	277.789	243.213	258.788	233.782	259.312	265.442	255.881
ENSG00000162551.14	ALPL	2.25018	-2.48814	0.0758961	-2.51393	0.159323	0.176358	0.750631	4.80187	7.68826	6.54721	4.14048	1.15865	0	2.02505	0.974143	1.09139	0.957893	2.01002	0	0.962064	0	1.86275	1.78314
ENSG00000076864.20	RAP1GAP	1112.82	0.124105	0.0650385	-0.30335	1.8756e-07	-0.231109	3.56176e-05	1171.66	1155.44	1242.1	1078.6	1260.61	1299.49	1276.79	1232.29	906.945	909.998	952.751	999.043	1018.83	1158.71	1072.01	1069.88
ENSG00000090686.16	USP48	746.051	-0.0395471	0.625314	-0.0372781	0.796242	0.0190974	0.70912	739.488	792.989	771.636	730.795	741.533	708.992	764.456	737.426	778.161	710.756	711.548	758.31	745.6	758.656	714.364	772.1
ENSG00000187942.12	LDLRAD2	4.99455	0.539634	0.606245	0.35742	0.822689	-0.158639	0.730248	5.76224	0	5.6119	4.14048	11.5865	2.96236	3.03757	5.84486	6.54834	5.74736	6.03007	2.00611	3.84826	7.71188	3.7255	5.34942
ENSG00000142798.20	HSPG2	3462.05	0.0630284	0.245114	-0.0676514	0.358918	-0.0859021	0.0739301	3641.74	3330.12	3513.98	3412.79	3890.73	3583.47	3488.15	3574.13	3422.6	3208.94	3291.41	3349.2	3432.64	3419.25	3311.97	3521.7
ENSG00000218510.9	LINC00339	154.403	0.0070848	0.771054	0.0666342	0.811248	-0.10755	0.537073	160.382	155.962	145.909	158.374	141.355	149.105	164.029	167.553	156.069	159.968	155.777	177.541	140.461	139.778	155.54	142.651
ENSG00000070831.17	CDC42	2314.13	0.0196387	0.672032	-0.0271527	0.777469	-0.0152353	0.688014	2304.9	2319.66	2356.06	2279.34	2398.4	2276.08	2378.42	2338.92	2199.15	2196.45	2381.88	2310.04	2302.22	2259.58	2309.81	2415.26
ENSG00000162552.15	WNT4	226.119	0.337792	0.0119861	0.118586	0.687292	-0.132273	0.430214	187.273	215.271	215.123	186.322	250.268	266.612	214.655	283.476	220.461	212.652	184.922	254.776	231.857	213.041	223.53	257.664
ENSG00000285873.1	LOC105376845	16.911	0.407765	0.49649	0.335728	0.739803	-0.322709	0.553868	18.2471	10.9832	11.2238	17.5971	18.5383	16.7867	23.2881	18.5087	27.2847	12.4526	21.1052	13.0397	11.5448	10.6038	24.2157	15.1567
ENSG00000184677.18	ZBTB40	803.763	-0.0286106	0.682041	-0.0384717	0.79426	-0.059439	0.495283	769.259	823.742	858.62	849.834	815.687	827.486	837.358	756.909	807.628	818.04	834.159	754.298	806.21	808.783	744.168	748.028
ENSG00000237200.1	NA	8.08619	-0.312623	0.664197	0.513538	0.697908	0.598094	0.466703	5.76224	5.49162	6.54721	11.3863	2.31729	6.91217	5.06262	8.76729	13.0967	10.5368	8.04009	10.0306	7.69651	6.74789	11.1765	9.80727
ENSG00000133216.17	EPHB2	1045.32	0.0519203	0.527562	0.151386	0.0447804	0.144417	0.0223832	1019.92	1014.85	917.545	944.03	1021.93	1040.78	985.186	989.73	1131.77	1002.91	1060.29	1133.45	1137.16	1121.11	1117.65	1086.82
ENSG00000004487.17	KDM1A	1284.71	-0.00779981	0.755743	0.0396783	0.774212	0.0664896	0.405547	1199.51	1287.23	1327.21	1242.15	1384.58	1275.79	1165.42	1209.89	1276.93	1295.07	1320.58	1303.97	1367.09	1265.71	1390.54	1243.74
ENSG00000169641.13	LUZP1	1184.28	0.0368718	0.598476	-0.0767378	0.453624	-0.131893	0.0213124	1162.05	1236.71	1207.49	1241.11	1246.7	1317.26	1217.05	1189.43	1157.96	1169.59	1112.55	1153.51	1123.69	1160.64	1161.42	1091.28
ENSG00000179546.5	HTR1D	322.475	0.0840163	0.524483	-0.0099989	0.871508	-0.0932517	0.467248	303.478	294.351	346.067	330.204	345.277	355.483	308.82	342.898	293.584	333.347	319.594	318.972	308.823	318.115	323.187	317.399
ENSG00000261326.4	NA	47.9104	-0.168417	0.621317	-0.0373371	0.869551	-0.0469578	0.740981	47.0583	50.5229	36.4773	72.4585	44.0286	48.3852	51.6387	38.9657	51.2953	49.8104	42.2105	57.1742	34.6343	33.7395	48.4315	59.7352
ENSG00000125944.21	HNRNPR	2419.52	-0.00182832	0.771842	0.0554897	0.454736	0.098029	0.0174432	2393.25	2350.41	2380.38	2299	2360.16	2314.59	2325.77	2412.95	2479.64	2384.19	2509.51	2424.38	2565.82	2561.31	2506.33	2444.69
ENSG00000125945.15	ZNF436	279.75	0.128124	0.385107	-0.00778778	0.875609	-0.187157	0.150762	274.667	322.907	241.312	269.131	301.248	281.424	317.933	306.855	293.584	276.831	265.323	263.804	252.061	286.304	274.756	247.857
ENSG00000249087.7	ZNF436-AS1	36.8367	-0.191417	0.606889	0.0823297	0.847428	0.296792	0.432805	46.0979	31.8514	36.4773	32.0888	34.7594	26.6612	40.501	27.276	32.7417	36.3999	42.2105	44.1344	45.217	34.7035	37.255	41.0122
ENSG00000204219.11	TCEA3	12.8444	0.445799	0.49933	0.311128	0.779185	-0.357762	0.551789	7.68299	6.58994	14.0297	15.5268	18.5383	8.88708	20.2505	12.6639	13.0967	14.3684	14.0702	13.0397	10.5827	13.4958	9.31375	13.3736
ENSG00000088280.19	ASAP3	238.532	0.0817737	0.580313	-0.0513192	0.819977	-0.163346	0.249997	229.529	237.238	252.535	242.218	250.268	230.077	276.419	261.07	231.375	224.147	227.133	245.749	202.995	232.32	250.54	222.893
ENSG00000007968.7	E2F2	63.0991	-0.530108	0.0338541	0.115904	0.803487	0.612707	0.00866393	72.9884	59.3095	71.084	59.0019	49.8218	39.4981	48.6012	44.8106	81.8542	53.642	75.3758	75.2292	69.2686	63.623	66.1276	79.3498
ENSG00000235052.1	NA	12.2789	-0.0725738	0.75379	0.420373	0.705848	0.178508	0.690942	14.4056	10.9832	8.41785	11.3863	6.95188	10.862	11.1378	13.638	9.8225	18.2	20.1002	12.0367	15.393	5.78391	13.9706	13.3736
ENSG00000117318.9	ID3	2848.83	-0.189594	8.99752e-08	-0.133996	0.00148772	-0.133492	0.00065053	3128.9	3181.84	3308.21	3083.63	2817.83	2786.59	2847.22	2692.53	2801.6	2826.74	2937.65	3011.17	2510.99	2567.09	2585.5	2493.72
ENSG00000285802.1	NA	3.5215	0.293232	0.710252	-0.204568	0.857458	-0.400792	0.663332	5.76224	4.39329	1.87063	2.07024	1.15865	3.94981	4.0501	7.79315	4.36556	1.91579	3.01503	3.00917	2.88619	2.89195	1.86275	5.34942
ENSG00000197880.9	MDS2	3.70598	-0.42822	0.676913	0.293297	0.842283	0.418002	0.666079	3.84149	4.39329	4.67658	2.07024	0	1.97491	4.0501	4.87072	8.73112	3.83157	3.01503	3.00917	0.962064	2.89195	6.51962	4.45785
ENSG00000142676.14	RPL11	4948.09	-0.0834213	0.0473749	-0.0105725	0.851062	0.116415	0.00195728	4855.65	5095.12	5120.86	4926.14	4621.84	4768.41	4786.2	4693.42	4695.16	5118.98	5181.84	4847.77	5016.2	5014.65	5324.67	5102.46
ENSG00000236810.6	ELOA-AS1	18.2532	-0.185465	0.678601	0.0490429	0.869845	0.313046	0.54784	12.4849	19.7698	14.0297	26.9131	18.5383	12.8369	16.2004	16.5604	22.9192	12.4526	18.0902	22.0672	19.2413	15.4238	19.5589	24.964
ENSG00000011007.12	ELOA	729.631	0.0890868	0.312713	-0.0243596	0.838173	-0.0832114	0.335988	709.716	731.483	734.223	705.953	758.913	797.862	709.78	796.849	729.048	688.725	724.613	692.108	750.41	745.16	718.09	681.16
ENSG00000057757.10	PITHD1	223.25	0.187337	0.19809	0.0568573	0.814956	-0.0627998	0.631131	223.767	187.813	197.352	227.727	221.301	241.926	258.194	230.872	201.907	213.61	228.138	226.691	228.009	234.248	213.285	237.158
ENSG00000011009.11	LYPLA2	424.472	0.0311961	0.700125	-0.137037	0.355773	-0.128281	0.228642	425.445	436.034	448.016	447.172	453.031	419.668	480.949	442.261	365.615	418.599	408.035	403.228	431.967	427.045	393.972	390.508
ENSG00000117308.15	GALE	588.653	-0.236743	0.000863116	-0.0611349	0.707688	0.0996433	0.292444	620.401	665.584	635.08	613.827	561.943	521.375	559.926	509.477	591.533	613.051	632.152	590.8	567.618	585.139	552.305	598.244
ENSG00000117305.15	HMGCL	399.681	-0.029825	0.709322	-0.151475	0.313815	-0.057713	0.59674	412.961	440.428	437.728	382.995	397.416	408.806	399.947	432.52	360.159	380.283	408.035	358.091	359.812	426.081	389.315	400.315
ENSG00000179163.12	FUCA1	619.984	0.224659	0.00136764	0.0100415	0.869673	-0.177659	0.0172258	636.728	562.342	589.249	566.211	711.409	687.268	689.529	668.262	595.899	578.567	581.901	617.882	609.949	602.491	577.452	644.605
ENSG00000189266.13	PNRC2	816.29	0.00228078	0.773388	0.0440272	0.772939	0.128047	0.0897762	800.952	769.925	822.143	770.13	790.197	767.251	781.669	830.944	829.456	846.777	746.723	840.56	820.641	898.434	835.443	909.402
ENSG00000188529.15	SRSF10	1730.32	-0.0391717	0.562955	0.0136058	0.851481	0.0759178	0.228377	1801.66	1735.35	1584.43	1788.69	1623.26	1630.29	1701.04	1763.2	1782.24	1782.64	1703.49	1704.19	1800.98	1725.53	1789.17	1768.88
ENSG00000142661.19	MYOM3	181.204	-0.330251	0.0198252	-0.0835447	0.777745	0.123013	0.488713	191.114	207.583	215.123	190.462	144.831	166.88	172.129	154.889	189.902	185.831	185.927	197.602	208.768	158.094	151.814	178.314
ENSG00000142677.4	IL22RA1	46.4481	-0.496299	0.112576	-0.08929	0.839105	0.313225	0.372675	51.8602	54.9162	58.9249	44.5102	41.7113	42.4605	23.2881	41.8882	55.6609	40.2315	44.2205	58.1772	42.3308	43.3793	56.8139	42.7954
ENSG00000185436.12	IFNLR1	72.6032	0.268528	0.326318	0.0267004	0.869845	0.106678	0.634059	68.1865	52.7195	66.4075	69.3531	69.5188	78.0088	79.9894	81.828	70.9403	71.8419	60.3007	59.1803	88.5099	74.2268	70.7845	99.8559
ENSG00000158055.16	GRHL3	41.8529	0.279284	0.451526	-0.304081	0.618406	-0.488131	0.13279	33.6131	41.7363	53.313	43.4751	45.1872	64.1845	47.5887	51.6296	39.29	45.021	25.1253	30.0917	34.6343	48.1992	34.4609	32.0965
ENSG00000001460.18	STPG1	130.753	-0.0637918	0.683025	0.0772797	0.805673	-0.0841224	0.626362	119.086	136.192	133.75	145.952	128.61	119.482	133.653	129.561	136.424	136.979	140.702	149.455	108.713	123.39	135.981	114.121
ENSG00000001461.17	NIPAL3	1032.85	0.208919	4.44304e-05	-0.120046	0.129376	-0.19429	0.000175282	1009.35	1025.83	1028.85	979.224	1232.8	1149.4	1140.1	1156.31	910.219	928.198	948.73	932.842	1008.24	994.832	1036.62	1044.03
ENSG00000286061.1	RCAN3AS	5.97485	0.551618	0.567502	0.0104462	0.885653	-0.792857	0.416895	6.72261	5.49162	2.80595	7.24585	4.63458	3.94981	5.06262	18.5087	5.45695	2.87368	9.0451	5.01528	4.81032	4.81992	5.58825	3.56628
ENSG00000117602.13	RCAN3	617.554	0.046056	0.627506	0.0866963	0.596459	-0.0101945	0.749249	566.62	581.013	636.015	613.827	615.241	567.786	664.216	629.297	661.382	652.325	668.332	565.723	627.266	616.95	597.011	617.858
ENSG00000184454.7	NCMAP	201.24	0.21232	0.168415	-0.0271583	0.858605	-0.06985	0.624745	168.065	209.78	182.387	199.778	220.143	211.315	226.805	220.156	187.719	185.831	184.922	185.565	198.185	216.897	243.089	179.206
ENSG00000133226.17	SRRM1	1301.37	0.0412944	0.54185	-0.075513	0.406176	-0.22868	5.94334e-07	1353.17	1369.61	1323.47	1354.97	1395.01	1410.08	1375.01	1376.46	1300.94	1319.98	1265.31	1237.77	1185.26	1121.11	1223.83	1209.86
ENSG00000169504.15	CLIC4	1798.7	0.0801116	0.183984	0.101617	0.144997	0.0944648	0.0868632	1773.81	1722.17	1569.46	1694.49	1793.58	1689.53	1832.67	1827.49	1866.28	1824.79	1771.83	1788.45	1879.87	1864.35	1945.64	1934.71
ENSG00000020633.19	RUNX3	192.302	-0.0862858	0.596745	0.08186	0.771576	0.168501	0.289261	180.55	213.075	184.257	181.146	176.114	182.679	180.229	174.372	196.45	186.789	213.062	205.626	214.54	195.689	207.697	184.555
ENSG00000229162.1	NA	2.34732	-0.412605	0.706189	-0.639021	0.807291	0.461963	0.680459	1.92075	1.09832	3.74126	4.14048	2.31729	0.987454	2.02505	2.92243	0	0.957893	0	6.01833	4.81032	2.89195	3.7255	0
ENSG00000117614.10	SYF2	610.65	0.0197012	0.725293	-0.0218731	0.847428	-0.000350512	0.771262	614.639	618.356	592.99	609.686	637.255	608.271	611.565	612.736	600.264	622.63	616.072	558.702	605.138	578.391	684.56	599.135
ENSG00000284602.1	NA	7.9528	-0.914156	0.295424	0.200912	0.84046	0.81283	0.354404	8.64336	5.49162	6.54721	14.4917	8.11052	3.94981	3.03757	3.89657	7.63973	9.57893	13.0651	10.0306	12.5068	4.81992	6.51962	8.9157
ENSG00000117616.18	RSRP1	671.226	-0.00637944	0.763669	0.0138438	0.860919	0.0304464	0.666362	671.301	624.946	665.945	708.023	647.683	648.757	664.216	697.487	643.92	664.777	688.433	699.13	654.203	664.186	677.109	719.497
ENSG00000224183.1	NA	9.80363	0.302814	0.638851	0.114172	0.858707	-0.651273	0.3684	7.68299	9.88491	8.41785	12.4215	10.4278	15.7993	9.11272	11.6897	8.73112	12.4526	10.0501	10.0306	4.81032	10.6038	11.1765	3.56628
ENSG00000259984.1	NA	1.69275	1.34831	0.588856	3.64977	0.110051	1.281	0.519286	0.960374	0	0	0	1.15865	0.987454	1.01252	0	4.36556	0.957893	7.03508	3.00917	4.81032	0.963985	0.931375	0.89157
ENSG00000183726.11	TMEM50A	1597.17	0.145825	0.00354222	0.0522894	0.628341	0.000525565	0.770122	1502.98	1565.11	1476.86	1469.87	1655.71	1688.55	1658.52	1648.25	1573.78	1639.91	1495.46	1523.64	1755.77	1689.87	1582.41	1628.01
ENSG00000188672.19	RHCE	2.2305	0.848899	0.558937	-0.176071	0.869022	-1.36879	0.362828	0.960374	2.19665	1.87063	3.10536	5.79323	4.93727	1.01252	2.92243	3.27417	0.957893	2.01002	1.00306	0.962064	1.92797	1.86275	0.89157
ENSG00000238084.4	NA	88.61	-0.0811507	0.687648	-0.0911695	0.817398	-0.108755	0.630798	80.6714	102.144	107.561	86.9502	84.5812	87.8834	98.2149	85.7246	69.8489	102.495	105.526	75.2292	101.017	79.0468	67.059	83.8076
ENSG00000204178.11	MACO1	465.838	0.167829	0.0742172	-0.00953063	0.870105	-0.0752615	0.482244	436.97	445.919	448.952	450.278	512.122	474.965	501.2	514.348	436.556	430.094	434.165	469.43	424.27	471.389	494.56	508.195
ENSG00000157978.12	LDLRAP1	367.499	0.0572145	0.628995	-0.0920726	0.674369	-0.127905	0.307939	322.686	394.298	384.415	396.451	360.339	388.069	388.809	416.933	371.072	354.42	308.538	370.127	353.077	338.359	364.168	368.219
ENSG00000225643.1	NA	1.96474	0.022487	0.776135	0.863423	0.777781	1.24532	0.47231	0.960374	1.09832	0.935316	2.07024	1.15865	0.987454	0	2.92243	3.27417	1.91579	4.02004	0	5.77238	0	1.86275	4.45785
ENSG00000117643.15	MAN1C1	126.811	0.159271	0.485861	-0.0942684	0.800674	-0.10596	0.597063	112.364	117.521	142.168	123.179	147.148	149.105	124.541	133.458	127.693	136.021	108.541	92.2811	121.22	159.058	108.971	125.711
ENSG00000162430.18	SELENON	2193.24	0.203551	1.38967e-06	-0.217937	2.2002e-06	-0.315467	2.93939e-15	2272.24	2183.47	2251.31	2201.7	2729.77	2552.57	2494.86	2492.83	1943.76	1775.93	1931.63	2014.14	2110.77	2094.74	1995.94	2046.15
ENSG00000228172.5	NA	5.22276	-0.798012	0.465421	0.343492	0.81414	0.413179	0.646465	6.72261	6.58994	3.74126	6.21073	2.31729	4.93727	3.03757	2.92243	6.54834	4.78946	13.0651	5.01528	5.77238	1.92797	3.7255	6.24099
ENSG00000117640.18	MTFR1L	478.204	0.0261901	0.710252	-0.122037	0.398064	-0.0960895	0.356915	472.504	481.066	508.812	504.104	508.646	503.601	519.425	472.459	455.109	463.62	428.135	460.402	478.146	462.713	436.815	495.713
ENSG00000127423.11	AUNIP	17.7114	-0.460579	0.427448	0.00931762	0.885652	0.262379	0.608614	15.366	20.8681	20.577	21.7375	22.0143	16.7867	9.11272	9.74143	21.8278	24.9052	20.1002	12.0367	13.4689	20.2437	16.7647	17.8314
ENSG00000236528.1	NA	2.26769	0.73667	0.616984	-0.39043	0.846971	-0.482043	0.669607	0.960374	1.09832	4.67658	1.03512	1.15865	4.93727	3.03757	3.89657	1.09139	2.87368	2.01002	0	0.962064	4.81992	3.7255	0
ENSG00000182749.6	PAQR7	206.317	-0.10948	0.508187	-0.0333039	0.851481	0.00183819	0.769554	229.529	192.207	227.282	210.13	217.825	203.415	200.48	178.268	220.461	206.905	218.087	196.599	200.109	214.969	200.246	184.555
ENSG00000117632.23	STMN1	1013.2	-0.224653	0.000174034	0.101627	0.321612	0.215278	0.000380507	1009.35	1026.93	1099.93	994.751	947.773	871.921	874.821	847.505	1012.81	1168.63	1143.7	1105.37	1051.54	1044	1017.99	994.101
ENSG00000158006.14	PAFAH2	399.267	0.0151023	0.74974	0.00489778	0.880325	-0.0426861	0.654257	375.506	437.133	424.634	362.292	403.209	426.58	407.035	378.942	393.992	388.904	432.155	389.186	407.915	387.522	381.864	391.399
ENSG00000158008.10	EXTL1	1.68099	-0.94919	0.608265	-1.26577	0.710481	0.706745	0.652787	0.960374	1.09832	6.54721	1.03512	0	1.97491	2.02505	0.974143	1.09139	0	3.01503	0	0.962064	0	1.86275	5.34942
ENSG00000175087.10	PDIK1L	153.306	0.0396462	0.718739	0.106131	0.733649	0.166632	0.336054	138.294	147.175	143.103	148.022	144.831	138.243	157.954	150.992	145.155	154.221	161.807	158.483	165.475	168.697	159.265	171.182
ENSG00000236782.7	NA	1.86313	-0.558177	0.670785	-1.02143	0.720846	-1.56408	0.433785	0.960374	5.49162	1.87063	4.14048	3.47594	0.987454	3.03757	0.974143	1.09139	1.91579	0	3.00917	1.92413	0	0.931375	0
ENSG00000142684.9	ZNF593	155.555	-0.0600441	0.693344	-0.0728514	0.816284	-0.0431724	0.71216	148.858	181.223	159.004	160.444	143.672	161.942	146.816	168.527	133.15	155.179	189.947	137.419	121.22	144.598	163.922	172.965
ENSG00000142675.18	CNKSR1	2.04595	-0.988322	0.5296	-2.98272	0.226095	-0.293593	0.721977	3.84149	3.29497	3.74126	5.1756	0	0.987454	3.03757	3.89657	1.09139	0	0	1.00306	4.81032	0.963985	0	0.89157
ENSG00000130695.16	CEP85	327.116	-0.00043157	0.779341	0.00455026	0.882424	-0.00737074	0.758108	322.686	339.382	340.455	306.396	334.849	323.885	340.208	310.752	317.594	334.305	328.639	332.011	321.329	338.359	338.089	304.917
ENSG00000142669.15	SH3BGRL3	549.769	0.0641542	0.555644	-0.0243591	0.84732	-0.0815797	0.446536	554.136	541.473	576.155	516.525	604.813	585.56	564.989	536.753	508.587	504.809	557.781	581.772	485.842	553.327	572.795	550.991
ENSG00000158062.20	UBXN11	116.064	0.0291483	0.747685	0.123639	0.73995	0.00353153	0.767889	111.403	109.832	118.785	108.688	142.513	98.7454	106.315	113.001	113.505	132.189	128.641	114.348	105.827	106.038	130.392	116.796
ENSG00000176092.17	CRYBG2	6.28472	-1.28202	0.199595	0.0676194	0.871763	0.704656	0.511824	5.76224	8.78659	9.35316	8.28097	0	1.97491	6.07515	4.87072	12.0053	3.83157	4.02004	14.0428	1.92413	6.74789	9.31375	3.56628
ENSG00000117682.17	DHDDS	304.188	0.0125592	0.757887	-0.0923232	0.715396	0.0174381	0.744052	279.469	325.104	341.39	280.518	301.248	341.659	298.695	295.165	313.229	257.673	315.573	265.81	290.543	299.799	324.118	337.014
ENSG00000225891.2	NA	8.90379	-0.825132	0.337655	0.358963	0.781405	0.648078	0.453838	6.72261	13.1799	11.2238	7.24585	4.63458	3.94981	8.1002	4.87072	3.27417	18.2	15.0752	12.0367	10.5827	10.6038	6.51962	6.24099
ENSG00000198830.11	HMGN2	2236.2	-0.00916301	0.73751	-0.0193127	0.819977	0.135792	0.00106022	2151.24	2249.37	2242.89	2144.77	2128.43	2214.86	2236.67	2148.96	2102.02	2137.06	2241.17	2188.67	2293.56	2445.63	2467.21	2386.73
ENSG00000117676.14	RPS6KA1	430.114	0.10245	0.382781	0.015052	0.865525	-0.14723	0.156645	427.366	381.118	461.111	425.435	456.507	434.48	474.874	457.847	433.282	404.231	427.13	452.378	399.257	393.306	444.266	409.231
ENSG00000260063.1	LOC101928728	7.28267	-0.324062	0.665669	-0.611101	0.691265	-0.454066	0.596775	1.92075	13.1799	12.1591	11.3863	5.79323	9.87454	7.08767	7.79315	2.18278	5.74736	4.02004	13.0397	7.69651	2.89195	3.7255	8.02413
ENSG00000117713.20	ARID1A	1464.43	-0.00377704	0.767944	-0.00214638	0.883862	-0.0536927	0.42947	1495.3	1445.39	1539.53	1436.75	1527.1	1473.28	1415.51	1492.39	1494.11	1448.33	1486.41	1484.52	1471	1422.84	1477.16	1321.31
ENSG00000060642.11	PIGV	246.794	-0.0255074	0.73301	0.165913	0.377627	0.126358	0.369085	242.014	227.353	234.764	241.183	227.095	248.838	223.768	228.924	252.111	273.957	255.273	278.849	247.25	262.204	261.716	243.399
ENSG00000204160.12	ZDHHC18	400.283	0.0890618	0.464497	0.0119744	0.869845	0.0508902	0.619332	383.189	355.857	376.932	418.189	418.271	389.057	401.972	423.752	376.529	415.725	357.784	396.207	435.815	423.189	401.423	430.629
ENSG00000175793.12	SFN	446.123	-0.131895	0.199402	-0.089525	0.609701	0.058667	0.567026	481.147	460.197	490.106	444.067	450.713	426.58	418.173	419.856	428.916	450.21	458.285	426.299	431.967	438.613	434.952	477.882
ENSG00000142751.15	GPN2	426.562	0.160407	0.0902279	-0.00343638	0.883963	-0.198896	0.0218316	421.604	419.559	402.186	426.47	468.093	483.852	452.598	460.77	413.637	404.231	410.045	437.332	398.294	391.378	427.501	407.448
ENSG00000198746.13	GPATCH3	127.728	0.156261	0.457649	0.105874	0.763924	-0.0388605	0.715616	118.126	126.307	131.88	101.442	136.72	132.319	133.653	130.535	117.87	136.979	128.641	130.397	124.106	145.562	112.696	136.41
ENSG00000090273.14	NUDC	1088.03	-0.029376	0.657383	-0.038505	0.771901	-0.0250368	0.667814	1088.1	1099.42	1189.72	1064.1	1145.9	1081.26	1014.55	1116.37	1095.75	1037.4	1081.39	1114.39	1068.85	1061.35	1092.5	1057.4
ENSG00000253368.4	TRNP1	1022.75	-0.139793	0.0253457	0.104714	0.239505	0.109101	0.105715	1021.84	1097.22	1023.24	990.611	929.234	951.905	940.635	926.41	1133.95	1109.24	1086.42	1112.39	1004.39	955.309	1006.82	1074.34
ENSG00000090020.11	SLC9A1	462.04	0.037877	0.667914	-0.096218	0.561174	-0.107406	0.295205	477.306	462.394	465.787	482.366	487.79	512.488	458.674	479.278	467.115	428.178	449.24	423.289	448.322	433.793	461.031	455.592
ENSG00000214973.3	NA	84.5259	0.388441	0.0787977	0.116658	0.792267	0.00719542	0.764948	85.4732	73.5877	64.5368	63.1424	108.913	98.7454	95.1773	74.0349	84.037	73.7577	79.3959	74.2261	86.5858	96.3985	105.245	89.157
ENSG00000225159.1	NPM1P39	521.802	-0.166254	0.0893451	0.0804075	0.659446	0.0521447	0.607782	526.285	554.653	532.195	544.474	462.3	453.241	505.25	499.736	532.598	628.378	604.012	512.561	511.818	488.74	528.089	464.508
ENSG00000142784.16	WDTC1	590.323	0.130156	0.136678	-0.0592662	0.727512	-0.193268	0.010643	615.599	601.881	581.767	554.825	677.808	658.632	597.389	644.883	538.055	584.314	570.846	564.72	553.187	590.923	570.933	539.4
ENSG00000186501.15	TMEM222	360.58	0.215813	0.0360522	-0.165442	0.303271	-0.158656	0.157499	341.893	365.742	354.485	347.801	409.002	442.379	376.659	408.166	307.772	280.663	313.563	355.082	385.788	346.071	365.099	369.11
ENSG00000206888.1	RNU6-48P	1.41585	-0.735923	0.6798	-0.320967	0.860388	1.76495	0.392968	0.960374	1.09832	0	3.10536	0	0.987454	1.01252	0.974143	1.09139	0	0	3.00917	5.77238	1.92797	0.931375	1.78314
ENSG00000241547.1	NA	36.6448	-0.411429	0.326954	-0.115963	0.834479	0.146749	0.660331	31.6923	49.4245	57.0543	28.9834	35.918	35.5483	29.3632	25.3277	28.3761	40.2315	48.2405	37.1131	42.3308	22.1717	33.5295	41.0122
ENSG00000142765.18	SYTL1	26.5513	-0.685544	0.0795026	-0.303013	0.677209	0.328632	0.476195	26.8905	32.9497	41.1539	31.0536	19.697	19.7491	21.263	21.4312	28.3761	33.5262	18.0902	27.0825	26.9378	30.8475	27.9412	17.8314
ENSG00000142733.17	MAP3K6	172.655	-0.136054	0.455472	-0.0704183	0.804958	-0.0308583	0.722142	161.343	177.928	183.322	214.27	155.259	178.729	178.204	156.837	165.891	175.294	167.837	191.584	166.437	166.769	167.647	155.133
ENSG00000181773.7	GPR3	6.33616	0.0431294	0.770253	0.302618	0.827746	0.138545	0.735049	9.60374	7.68826	4.67658	1.03512	6.95188	0.987454	8.1002	7.79315	9.8225	8.62103	7.03508	3.00917	8.65858	2.89195	5.58825	8.9157
ENSG00000158195.11	WASF2	1510.3	0.0288287	0.64079	-0.090527	0.28219	-0.105706	0.069795	1487.62	1591.47	1634.93	1468.84	1636.01	1616.46	1496.51	1562.53	1420.99	1470.37	1485.41	1429.35	1472.92	1490.32	1499.51	1401.55
ENSG00000126705.15	AHDC1	284.957	-0.00242049	0.774793	-0.143028	0.490543	-0.151919	0.259162	315.963	313.022	299.301	270.167	317.469	311.048	312.87	257.174	254.294	264.378	281.403	284.868	266.492	288.232	254.265	268.363
ENSG00000235912.1	NA	131.474	0.134377	0.535434	0.0417959	0.852643	0.0426354	0.713865	119.086	131.799	103.82	140.776	123.975	155.03	137.703	124.69	113.505	130.273	145.727	118.361	145.272	134.958	156.471	122.145
ENSG00000126709.16	IFI6	119.623	0.29115	0.172798	0.612179	0.000546134	0.320442	0.0889976	94.1166	85.6692	85.1138	97.3014	123.975	101.708	117.453	101.311	157.16	128.358	147.737	121.37	110.637	134.958	155.54	151.567
ENSG00000009780.16	FAM76A	108.812	0.174518	0.453094	0.177986	0.626542	0.00264127	0.769164	105.641	93.3575	101.014	96.2663	101.961	107.632	128.591	109.104	103.682	116.863	126.631	101.309	96.2064	130.138	118.285	104.314
ENSG00000117758.14	STX12	433.514	0.134668	0.210848	-0.0144721	0.865978	-0.0599834	0.56844	429.287	418.461	373.191	455.453	458.824	469.04	437.411	472.459	423.459	393.694	443.21	398.213	444.474	439.577	447.06	432.412
ENSG00000117751.18	PPP1R8	513.461	0.0687662	0.517742	0.0969305	0.534896	-0.00726881	0.756286	472.504	479.967	517.23	503.069	550.357	489.777	516.387	516.296	529.324	546.957	521.601	512.561	507.008	495.488	550.442	506.412
ENSG00000130775.16	THEMIS2	8.69265	-1.00742	0.249203	0.0420068	0.876374	0.809629	0.368904	7.68299	8.78659	13.0944	11.3863	3.47594	0.987454	3.03757	12.6639	7.63973	15.3263	11.0551	8.02444	14.431	6.74789	11.1765	3.56628
ENSG00000117748.10	RPA2	294.364	-0.0704668	0.616274	-0.0944934	0.708819	0.0555306	0.647188	303.478	286.662	298.366	325.028	303.565	254.763	296.67	301.984	307.772	235.642	289.443	305.932	264.568	302.691	318.53	314.724
ENSG00000130768.15	SMPDL3B	84.1366	0.35167	0.131591	-0.152865	0.744103	-0.242333	0.334503	84.5129	71.391	67.3428	93.1609	100.802	86.8959	126.566	89.6212	67.6661	64.1788	82.4109	70.2139	100.055	79.0468	84.7551	77.5666
ENSG00000158156.9	XKR8	114.305	-0.224136	0.293485	-0.199288	0.544005	0.0349723	0.728091	121.007	115.324	144.039	126.285	101.961	122.444	111.378	98.3885	114.596	120.694	96.4811	110.336	114.486	127.246	105.245	98.9643
ENSG00000158161.16	EYA3	286.847	0.0544763	0.651631	-0.101947	0.656379	-0.0838399	0.525669	282.35	308.629	274.048	298.115	297.772	305.123	305.782	297.114	279.396	276.831	258.288	267.816	316.519	283.412	246.814	291.544
ENSG00000228589.3	NA	832.741	0.115515	0.101057	0.0118913	0.861652	-0.0492854	0.520394	830.723	801.776	807.178	778.411	887.523	862.047	862.671	876.729	799.988	826.661	801.999	816.487	886.061	834.811	825.198	825.594
ENSG00000214812.3	NA	7.98042	0.242566	0.694794	0.124301	0.861461	0.298887	0.646333	6.72261	7.68826	9.35316	3.10536	8.11052	7.89963	11.1378	4.87072	9.8225	7.66314	9.0451	3.00917	7.69651	8.67586	13.9706	8.9157
ENSG00000169403.12	PTAFR	12.4708	-0.197617	0.687783	0.025569	0.880263	-0.472991	0.481109	10.5641	21.9665	12.1591	12.4215	12.7451	13.8243	10.1252	12.6639	15.2795	19.1579	15.0752	8.02444	7.69651	9.63985	8.38237	9.80727
ENSG00000126698.11	DNAJC8	825.99	0.0422705	0.603945	-0.0169582	0.851481	0.0810764	0.314477	827.842	758.941	799.695	830.167	829.591	800.825	847.483	836.789	753.059	812.293	831.144	782.383	874.516	889.758	837.306	904.052
ENSG00000130770.18	ATP5IF1	495.698	0.00296645	0.772938	-0.0829958	0.624388	-0.0213292	0.713411	501.315	492.049	509.747	512.385	508.646	474.965	539.676	497.787	476.937	494.273	465.32	466.421	531.059	497.416	486.178	476.99
ENSG00000270605.1	NA	24.029	-0.723181	0.0754588	-0.0748835	0.856353	0.39689	0.409544	26.8905	23.0648	34.6067	30.0185	11.5865	19.7491	20.2505	17.5346	26.1933	30.6526	30.1503	22.0672	24.0516	19.2797	26.0785	22.2893
ENSG00000130766.5	SESN2	206.064	-0.0344124	0.724463	-0.274386	0.135922	-0.290958	0.0414679	270.825	224.058	204.834	215.305	217.825	240.939	206.555	227.95	194.267	160.926	187.937	214.654	199.147	182.193	169.51	180.097
ENSG00000130772.14	MED18	254.082	-0.0770445	0.624296	-0.0690588	0.803487	-0.141502	0.405107	249.697	259.204	274.983	297.08	288.503	260.688	229.843	247.432	236.832	226.063	295.473	271.828	228.971	212.077	204.902	281.736
ENSG00000204138.13	PHACTR4	857.423	-0.139937	0.0441732	-0.0772632	0.541496	-0.0601501	0.4744	963.255	897.33	918.481	901.59	827.273	859.085	826.22	828.996	892.757	825.703	871.345	902.75	793.703	783.72	759.07	867.498
ENSG00000180198.17	RCC1	692.078	-0.0848857	0.397785	0.0943878	0.510358	0.102512	0.27485	664.579	736.975	687.457	665.583	681.284	618.146	616.627	680.926	671.204	767.272	782.904	714.175	728.282	678.645	665.933	713.256
ENSG00000242125.3	SNHG3	235.858	-0.236497	0.150101	-0.0275511	0.859907	0.0549297	0.677397	224.727	251.516	247.859	293.974	177.273	241.926	209.593	231.846	233.557	227.978	288.438	247.755	247.25	242.924	179.755	227.35
ENSG00000200087.1	SNORA73B	6.15167	-0.124685	0.7494	0.197312	0.851481	-0.357313	0.656527	10.5641	4.39329	4.67658	6.21073	8.11052	5.92472	6.07515	3.89657	16.3708	5.74736	3.01503	5.01528	2.88619	1.92797	5.58825	8.02413
ENSG00000231468.2	NA	2.1268	0.473731	0.693344	-0.395874	0.846971	-0.231509	0.732354	3.84149	1.09832	1.87063	1.03512	0	4.93727	0	5.84486	0	0.957893	2.01002	3.00917	2.88619	2.89195	1.86275	1.78314
ENSG00000279443.1	NA	36.8248	-0.0741365	0.727599	-0.044562	0.868085	-0.271762	0.483227	48.0187	24.1631	48.6364	37.2644	41.7113	41.473	33.4133	35.0692	36.0159	48.8525	37.1854	32.0978	28.8619	30.8475	32.5981	32.9881
ENSG00000180098.9	TRNAU1AP	105.93	0.034501	0.741602	0.112115	0.774712	0.156071	0.484361	103.72	90.0625	111.303	93.1609	93.8503	108.62	121.503	84.7505	122.236	108.242	109.546	92.2811	108.713	113.75	114.559	118.579
ENSG00000197989.14	SNHG12	81.0941	-0.142158	0.584722	0.364338	0.198508	0.0142405	0.759128	77.7903	81.2759	74.8253	81.7746	89.2157	64.1845	58.7264	75.009	100.408	98.6629	115.576	91.278	75.041	80.0108	62.4021	71.3256
ENSG00000221539.1	SNORD99	1.10413	1.60479	0.532155	2.0041	0.613419	-1.70002	0.495283	0.960374	0	0.935316	0	0	3.94981	2.02505	0	0	1.91579	3.01503	3.00917	0	0.963985	0	0.89157
ENSG00000120656.13	TAF12	246.99	-0.0262415	0.733539	0.105955	0.67153	0.234314	0.0574079	240.093	235.041	214.187	249.464	224.777	226.127	228.831	240.613	242.288	271.084	261.303	233.712	290.543	287.268	252.403	254.098
ENSG00000188060.8	RAB42	5.95152	0.453555	0.620184	0.343866	0.817118	-1.37823	0.154081	8.64336	3.29497	3.74126	7.24585	2.31729	8.88708	13.1628	6.819	7.63973	13.4105	5.02506	3.00917	1.92413	2.89195	1.86275	5.34942
ENSG00000229388.1	LINC01715	2.60448	0.294893	0.725504	0.396903	0.838214	-0.895277	0.547856	4.80187	0	0.935316	4.14048	1.15865	2.96236	5.06262	2.92243	3.27417	4.78946	5.02506	0	1.92413	2.89195	0	1.78314
ENSG00000162419.13	GMEB1	189.388	-0.0472496	0.707328	0.129099	0.674369	0.164852	0.360422	195.916	194.403	142.168	199.778	169.162	169.842	181.242	186.061	189.902	212.652	212.057	183.559	226.085	209.185	182.549	175.639
ENSG00000198492.16	YTHDF2	1168.15	0.0486705	0.516659	0.00520345	0.871903	-0.0343675	0.601694	1192.78	1115.9	1146.7	1161.41	1180.66	1260.98	1123.9	1209.89	1154.69	1224.19	1138.68	1116.4	1173.72	1149.07	1153.04	1188.46
ENSG00000159023.22	EPB41	827.531	0.0889541	0.320621	0.00459877	0.876584	-0.138587	0.0688055	736.607	846.807	839.914	862.256	870.143	820.574	887.984	912.772	792.349	882.219	812.049	804.45	791.779	790.468	824.267	765.859
ENSG00000225616.2	RPL27P4	15.0059	-0.437796	0.46464	-0.514432	0.57535	0.0424656	0.756286	19.2075	18.6715	20.577	16.5619	13.9038	10.862	11.1378	19.4829	14.1881	16.2842	10.0501	12.0367	19.2413	7.71188	17.6961	12.482
ENSG00000253304.2	TMEM200B	3.76659	-0.641051	0.606223	0.52971	0.784776	-0.00589734	0.771147	6.72261	6.58994	1.87063	1.03512	3.47594	2.96236	3.03757	0.974143	6.54834	6.70525	6.03007	4.01222	0.962064	1.92797	6.51962	0.89157
ENSG00000116350.17	SRSF4	1031.74	-0.0436813	0.57226	-0.0404906	0.761657	-0.103628	0.137893	1121.72	1032.42	1060.65	1075.49	1086.81	1097.06	984.174	999.471	1064.1	1004.83	1048.23	1058.22	935.126	954.345	992.845	992.318
ENSG00000116353.16	MECR	179.533	0.0563038	0.681888	-0.102729	0.735341	-0.149541	0.384354	175.748	203.19	167.422	190.462	162.21	211.315	200.48	188.01	178.988	170.505	175.877	159.486	180.868	154.238	182.549	171.182
ENSG00000060656.20	PTPRU	1288.85	0.098493	0.120471	-0.181468	0.00223308	-0.251692	2.62435e-07	1398.3	1280.64	1367.43	1302.18	1499.29	1453.53	1375.01	1407.64	1230	1137.98	1139.68	1215.7	1163.14	1229.08	1243.39	1178.66
ENSG00000186056.10	MATN1-AS1	60.9603	-0.0514981	0.733579	-0.0492986	0.857263	-0.0743271	0.696762	64.345	66.9977	67.3428	54.8614	47.5045	61.2221	60.7515	74.0349	67.6661	60.3472	51.2556	66.2017	60.61	58.8031	67.059	46.3617
ENSG00000223382.5	LINC01778	3.09733	0.14937	0.753196	0.767404	0.730971	-0.00340594	0.771704	2.88112	3.29497	0.935316	3.10536	1.15865	4.93727	2.02505	2.92243	3.27417	2.87368	4.02004	7.02139	0	3.85594	2.79412	4.45785
ENSG00000162512.16	SDC3	662.286	0.00715881	0.760949	-0.00884491	0.869845	-0.0389433	0.629005	701.073	649.109	681.846	629.354	677.808	694.18	661.178	644.883	687.575	614.967	693.458	653.992	658.052	681.537	640.786	626.774
ENSG00000134644.16	PUM1	2139.17	0.0798128	0.120309	0.00244683	0.879851	-0.025048	0.619507	2116.66	2172.48	2069.85	1995.71	2258.2	2254.36	2201.23	2117.79	2034.35	2079.58	2190.92	2060.28	2158.87	2171.86	2146.82	2197.72
ENSG00000215900.4	NA	2.9909	1.28641	0.390885	0.3268	0.851063	-0.927898	0.499604	0.960374	0	1.87063	5.1756	5.79323	5.92472	2.02505	5.84486	1.09139	2.87368	5.02506	1.00306	1.92413	0	7.451	0.89157
ENSG00000084628.10	NKAIN1	18.5514	-0.976791	0.0576044	-0.214742	0.809577	0.624032	0.300918	27.8508	8.78659	27.1242	30.0185	5.79323	17.7742	13.1628	10.7156	25.102	13.4105	18.0902	25.0764	12.5068	24.0996	17.6961	19.6145
ENSG00000060688.13	SNRNP40	370.985	-0.14726	0.189838	0.0275439	0.845621	0.081953	0.490362	383.189	388.806	386.286	372.644	359.18	350.546	312.87	360.433	361.25	399.441	411.05	387.179	354.04	374.026	358.579	376.243
ENSG00000229447.2	NA	4.14783	1.12248	0.318735	0.356126	0.830062	-0.983765	0.36397	5.76224	2.19665	3.74126	0	9.26917	4.93727	7.08767	4.87072	5.45695	2.87368	5.02506	2.00611	4.81032	1.92797	3.7255	2.67471
ENSG00000121766.16	ZCCHC17	267.962	0.18804	0.155266	-0.0561654	0.809577	-0.0152584	0.74715	228.569	261.401	257.212	268.096	254.902	292.286	296.67	308.803	252.111	264.378	226.127	232.709	303.05	291.123	288.726	261.23
ENSG00000168528.12	SERINC2	899.083	0.0794873	0.401378	-0.170095	0.0649889	-0.209098	0.00287423	1022.8	857.79	963.376	878.818	976.739	1009.18	1004.42	948.816	852.375	801.756	799.989	860.622	803.323	946.633	822.404	836.293
ENSG00000142910.16	TINAGL1	33.0174	-0.574831	0.113539	-0.133176	0.819977	-0.46033	0.287991	42.2564	32.9497	55.1837	41.4048	22.0143	22.7114	40.501	30.1984	30.5589	45.021	41.2055	40.1222	18.2792	18.3157	27.9412	19.6145
ENSG00000162517.13	PEF1	542.116	0.0176027	0.734173	-0.104554	0.490543	-0.0600755	0.541742	543.571	545.867	580.831	545.509	589.751	563.836	524.488	567.926	487.851	542.167	517.581	512.561	515.666	560.075	502.011	574.171
ENSG00000084636.18	COL16A1	110.106	-0.148515	0.524501	0.0107905	0.877823	0.00663991	0.764948	112.364	114.226	123.462	110.758	110.071	103.683	113.403	89.6212	136.424	103.452	97.4861	128.391	110.637	118.57	86.6179	102.531
ENSG00000121753.13	ADGRB2	415.904	0.0302738	0.71156	-0.0225818	0.855704	-0.0445679	0.654058	430.247	405.281	390.027	439.926	440.286	422.63	392.86	445.183	389.626	355.378	432.155	462.409	419.46	387.522	434.021	407.448
ENSG00000134668.12	SPOCD1	20.8683	-0.788476	0.0921481	0.130495	0.83892	0.368525	0.497834	23.049	24.1631	21.5123	28.9834	11.5865	16.7867	16.2004	11.6897	34.9245	21.0736	23.1153	28.0856	21.1654	16.3877	9.31375	25.8555
ENSG00000269967.1	NA	3.16046	1.29528	0.372767	1.36735	0.521584	-1.024	0.453963	0	1.09832	2.80595	3.10536	1.15865	1.97491	6.07515	7.79315	2.18278	4.78946	7.03508	4.01222	0.962064	4.81992	1.86275	0.89157
ENSG00000184007.22	PTP4A2	4513.31	0.0584276	0.123829	0.0137467	0.823167	0.024501	0.544297	4355.29	4298.84	4517.58	4394.09	4567.38	4455.39	4621.16	4653.48	4377.56	4381.4	4407.98	4571.93	4637.15	4693.64	4582.36	4697.68
ENSG00000121774.18	KHDRBS1	2485.05	-0.0558202	0.318748	-0.0220357	0.807095	0.035725	0.513405	2464.32	2634.88	2519.74	2494.64	2407.67	2504.18	2451.32	2361.32	2371.59	2508.72	2604.99	2466.51	2502.33	2514.07	2547.31	2407.24
ENSG00000121775.18	TMEM39B	103.313	0.0369709	0.735305	0.0212195	0.869845	0.0685996	0.670515	96.9977	102.144	104.755	97.3014	106.595	105.658	110.365	89.6212	109.139	95.7893	101.506	101.309	107.751	108.93	110.834	104.314
ENSG00000025800.14	KPNA6	1761.79	0.0862265	0.117826	-0.0228506	0.813986	-0.164501	0.00023457	1688.34	1845.18	1778.04	1749.35	1953.48	1888.01	1833.68	1821.65	1728.76	1757.73	1673.34	1785.44	1705.74	1710.11	1615	1654.75
ENSG00000084652.16	TXLNA	1537.31	0.0737222	0.204017	-0.0539521	0.584377	-0.0668426	0.251663	1522.19	1529.96	1534.85	1530.94	1608.2	1627.32	1637.25	1566.42	1458.1	1450.25	1435.16	1549.72	1565.28	1500.92	1523.73	1556.68
ENSG00000160050.16	CCDC28B	17.4846	0.370318	0.518885	0.295369	0.761499	-0.133802	0.698538	12.4849	14.2782	9.35316	23.8078	17.3797	16.7867	16.2004	26.3019	21.8278	17.2421	14.0702	20.0611	14.431	15.4238	20.4902	19.6145
ENSG00000224066.1	NA	28.7615	-0.363534	0.406642	-0.13327	0.824135	0.0166372	0.762911	30.732	38.4413	22.4476	41.4048	22.0143	26.6612	34.4258	19.4829	31.6503	28.7368	31.1553	29.0886	26.9378	24.0996	27.9412	24.964
ENSG00000160051.12	IQCC	17.8033	-0.0266994	0.769442	0.215948	0.805544	-0.416316	0.468994	24.0093	20.8681	12.1591	16.5619	18.5383	15.7993	21.263	16.5604	26.1933	19.1579	19.0952	21.0642	10.5827	7.71188	12.1079	23.1808
ENSG00000160055.20	TMEM234	79.1486	-0.226146	0.449751	0.043886	0.859907	0.115639	0.63785	68.1865	106.537	75.7606	82.8097	59.091	93.8081	54.6763	75.009	101.499	74.7156	95.4761	71.2169	76.9651	84.8307	73.5786	72.2172
ENSG00000084623.12	EIF3I	1872.08	0.021849	0.667456	0.0129371	0.850121	-0.0303511	0.586439	1869.85	1882.53	1898.69	1802.15	1866.58	1887.02	1950.12	1863.54	1812.8	1820	1936.66	1950.94	1902	1902.91	1779.86	1827.72
ENSG00000220785.7	NA	83.5299	-0.0984722	0.653936	-0.105842	0.798506	-0.0582636	0.705633	96.0374	73.5877	99.1435	85.915	74.1533	98.7454	76.9519	81.828	75.3059	76.6314	88.441	90.275	70.2307	87.7226	86.6179	74.8919
ENSG00000183615.6	FAM167B	32.164	0.259783	0.547437	-0.0333103	0.871508	0.257501	0.512725	37.4546	17.5732	27.1242	28.9834	38.2353	40.4856	24.3006	31.1726	24.0106	22.9894	30.1503	32.0978	30.786	48.1992	40.0491	41.0122
ENSG00000116478.12	HDAC1	1506.17	-0.0888843	0.150145	0.000860506	0.885653	-0.0233096	0.661788	1533.72	1616.73	1572.27	1511.28	1527.1	1439.71	1443.86	1453.42	1546.5	1555.62	1561.79	1571.79	1316.1	1508.64	1475.3	1464.85
ENSG00000175130.7	MARCKSL1	2024.16	0.0695515	0.219724	-0.0227714	0.809577	0.0209567	0.655247	1993.74	1936.34	2000.64	1968.8	2159.72	1930.47	2053.4	2153.83	1891.38	1951.23	1960.78	1973.01	2043.42	2145.83	2101.18	2122.83
ENSG00000162526.7	TSSK3	5.90274	-0.922918	0.405511	-0.255701	0.84183	0.777868	0.473984	7.68299	6.58994	8.41785	6.21073	1.15865	0.987454	7.08767	5.84486	5.45695	5.74736	7.03508	6.01833	14.431	1.92797	0.931375	8.9157
ENSG00000225828.1	FAM229A	214.76	-0.0308193	0.724678	0.00397003	0.885252	-0.110964	0.467543	211.282	217.468	222.605	232.902	203.922	217.24	235.918	207.493	217.186	220.315	221.102	227.694	202.995	195.689	193.726	208.627
ENSG00000160058.19	BSDC1	918.782	-0.0040402	0.769442	0.0164369	0.853626	-0.0513482	0.532864	890.266	924.788	931.575	955.417	969.787	919.319	934.56	870.884	944.052	956.935	986.921	855.606	869.706	838.667	944.414	907.619
ENSG00000160062.15	ZBTB8A	77.0353	0.130268	0.625888	0.188972	0.698034	0.115798	0.631543	76.8299	61.5061	59.8602	80.7394	74.1533	74.059	81.002	75.9832	75.3059	66.0946	91.456	85.2597	71.1927	62.659	111.765	84.6992
ENSG00000176261.16	ZBTB8OS	208.051	-0.0501129	0.692621	0.0941465	0.7427	0.0559077	0.665628	221.846	177.928	200.158	224.621	163.369	220.202	202.505	208.467	222.643	230.852	223.112	204.623	187.602	211.113	209.559	220.218
ENSG00000162521.19	RBBP4	1982.27	0.0767468	0.137587	0.050545	0.573979	-0.0193841	0.66203	1915.95	1871.54	1899.63	1991.57	1946.53	2105.25	2008.85	2032.06	2043.08	1936.86	2000.98	1975.02	1975.12	1975.21	1998.73	2039.91
ENSG00000162520.15	SYNC	86.7945	-0.374154	0.093789	0.0457111	0.85436	0.32251	0.165907	102.76	84.5709	78.5666	102.477	77.6293	74.059	66.8266	66.2417	82.9456	92.9156	111.556	92.2811	91.3961	99.2905	89.412	75.7835
ENSG00000162522.11	KIAA1522	1795.74	0.0322683	0.60155	-0.078683	0.329423	-0.096078	0.0753905	1872.73	1841.89	1834.16	1765.92	1968.54	1900.85	1835.71	1782.68	1744.04	1617.88	1775.85	1792.46	1724.98	1758.31	1760.3	1755.5
ENSG00000134684.12	YARS1	1174.09	0.0401404	0.607599	0.00305227	0.881961	-0.0968599	0.196839	1232.16	1140.06	1214.04	1116.9	1246.7	1152.36	1236.29	1206.96	1106.67	1174.38	1181.89	1251.81	1141.97	1055.56	1225.69	1101.98
ENSG00000116497.18	S100PBP	432.313	-0.00491536	0.770388	0.0811696	0.677209	0.0390198	0.66407	414.881	473.377	408.733	401.627	376.56	434.48	424.248	451.028	483.486	435.841	441.2	435.326	423.308	428.009	448.923	435.978
ENSG00000121905.10	HPCA	8.89398	0.0641788	0.759113	-0.324306	0.803602	-0.280346	0.654058	5.76224	10.9832	10.2885	11.3863	9.26917	6.91217	9.11272	14.6121	13.0967	6.70525	4.02004	7.02139	7.69651	14.4598	6.51962	4.45785
ENSG00000121900.19	TMEM54	293.933	-0.0459211	0.680715	-0.122031	0.583086	-0.0620084	0.617634	325.567	304.236	301.172	300.185	323.262	262.663	327.045	282.502	294.675	251.926	301.503	284.868	283.809	305.583	277.55	276.387
ENSG00000116514.17	RNF19B	319.065	0.120863	0.37162	0.0198281	0.861366	0.0191536	0.73337	298.676	311.924	336.714	266.026	334.849	309.073	347.296	330.235	300.132	305.568	331.654	293.895	330.95	348.963	339.02	320.074
ENSG00000004455.17	AK2	1197.1	0.0299783	0.633402	-0.0170139	0.842945	-0.0195314	0.682576	1149.57	1203.76	1191.59	1225.58	1242.07	1198.77	1211.99	1217.68	1150.32	1169.59	1196.97	1194.64	1178.53	1169.31	1200.54	1252.66
ENSG00000142920.17	AZIN2	29.0227	0.0666208	0.743178	0.0961052	0.851063	0.114748	0.69493	33.6131	39.5396	15.9004	20.7024	28.9662	39.4981	25.3131	20.457	31.6503	26.821	25.1253	33.1008	30.786	27.9556	38.1864	26.7471
ENSG00000278997.1	NA	5.65761	-0.688721	0.50987	0.178122	0.853957	0.474339	0.608455	11.5245	4.39329	2.80595	6.21073	5.79323	4.93727	3.03757	1.94829	6.54834	7.66314	9.0451	5.01528	3.84826	8.67586	3.7255	5.34942
ENSG00000116525.14	TRIM62	69.3158	0.132994	0.621317	0.00280183	0.885653	-0.203641	0.473984	69.1469	58.2111	65.4721	80.7394	74.1533	89.8583	69.8642	66.2417	67.6661	66.0946	54.2706	86.2628	70.2307	76.1548	54.9511	59.7352
ENSG00000160094.15	ZNF362	601.964	-0.00055313	0.778167	-0.116946	0.327272	0.0135187	0.733762	608.877	596.39	635.08	608.651	611.765	595.434	639.915	602.995	547.877	546.957	592.957	571.742	625.342	623.698	596.08	627.666
ENSG00000270115.1	NA	28.5066	0.304869	0.492612	0.127426	0.833115	-0.121799	0.681781	22.0886	21.9665	28.9948	28.9834	30.1248	26.6612	27.3382	41.8882	36.0159	25.8631	26.1303	24.0733	27.8999	32.7755	21.4216	33.8797
ENSG00000134686.19	PHC2	829.251	0.0896856	0.273486	-0.00582034	0.872279	-0.0343952	0.630156	837.446	841.316	794.083	763.919	886.364	853.16	861.658	844.582	799.988	774.935	840.189	808.463	856.237	836.739	790.737	878.197
ENSG00000222112.1	RN7SKP16	3.49569	-0.0875751	0.763577	0.308669	0.841432	0.296012	0.700028	0.960374	2.19665	5.6119	4.14048	1.15865	2.96236	3.03757	4.87072	2.18278	5.74736	2.01002	6.01833	4.81032	2.89195	4.65687	2.67471
ENSG00000121903.15	ZSCAN20	162.265	-0.101517	0.570559	0.0043369	0.885336	-0.0710223	0.639782	169.986	170.24	164.616	174.935	154.1	164.905	165.041	149.044	145.155	159.968	185.927	189.577	153.93	141.706	155.54	151.567
ENSG00000121904.18	CSMD2	2.13617	0.317548	0.716418	-1.69819	0.511899	-3.8416	0.0230577	1.92075	3.29497	3.74126	4.14048	2.31729	7.89963	3.03757	2.92243	0	0.957893	3.01503	0	0	0	0.931375	0
ENSG00000163866.9	SMIM12	280.882	0.0692069	0.604417	0.0606652	0.792802	0.0407551	0.677397	270.825	273.482	251.6	282.588	283.868	258.713	298.695	289.321	263.025	290.241	286.428	282.862	306.898	270.88	287.795	296.893
ENSG00000188910.8	GJB3	5.14086	0.742585	0.504764	-0.0732818	0.872971	-0.142915	0.73638	0.960374	1.09832	5.6119	8.28097	6.95188	0.987454	10.1252	8.76729	4.36556	2.87368	2.01002	6.01833	6.73445	3.85594	5.58825	8.02413
ENSG00000116544.12	DLGAP3	4.88085	-0.9049	0.397785	-0.589773	0.735274	-0.530167	0.614574	4.80187	6.58994	3.74126	15.5268	1.15865	4.93727	3.03757	6.819	5.45695	6.70525	5.02506	3.00917	3.84826	1.92797	3.7255	1.78314
ENSG00000284773.1	NA	9.25534	0.524111	0.528473	0.957094	0.342701	-0.156836	0.714444	4.80187	7.68826	6.54721	7.24585	3.47594	13.8243	8.1002	11.6897	13.0967	6.70525	17.0852	14.0428	11.5448	4.81992	11.1765	6.24099
ENSG00000241014.2	GPR199P	4.63969	-0.330326	0.691033	-0.557153	0.773226	0.0923735	0.753464	4.80187	9.88491	5.6119	2.07024	6.95188	0.987454	6.07515	3.89657	3.27417	6.70525	3.01503	2.00611	8.65858	3.85594	4.65687	1.78314
ENSG00000243749.1	TMEM35B	4.81493	0.136785	0.748731	-0.722555	0.711142	-0.342613	0.668579	7.68299	1.09832	9.35316	3.10536	6.95188	2.96236	10.1252	3.89657	1.09139	1.91579	6.03007	4.01222	6.73445	3.85594	4.65687	3.56628
ENSG00000163867.17	ZMYM6	169.352	0.172227	0.382231	0.122563	0.711942	0.0946185	0.585626	139.254	165.847	146.845	162.514	159.893	141.206	183.267	205.544	184.445	170.505	152.762	160.489	183.754	163.877	183.481	205.953
ENSG00000197056.11	ZMYM1	262.43	-0.105317	0.49668	0.048736	0.822563	0.133016	0.368152	240.093	280.072	260.953	274.307	237.522	226.127	267.306	248.407	282.67	284.494	246.228	276.843	268.416	275.7	232.844	296.893
ENSG00000228348.1	NA	8.73121	0.968378	0.195975	0.114961	0.86465	-0.616724	0.417322	2.88112	10.9832	7.48253	5.1756	12.7451	9.87454	12.1503	16.5604	10.9139	8.62103	5.02506	4.01222	4.81032	6.74789	7.451	14.2651
ENSG00000116560.11	SFPQ	4114.8	-0.0225612	0.60155	-0.0223982	0.768339	0.0365285	0.404005	4188.19	4163.74	3993.8	4204.66	3984.58	4000.17	4162.49	4137.19	4092.71	3964.72	4103.46	4132.59	4183.05	4206.83	4219.13	4099.44
ENSG00000146463.12	ZMYM4	1705.07	0.0276446	0.624678	0.0145378	0.843988	-0.0140802	0.703809	1763.25	1628.81	1631.19	1730.72	1714.8	1718.17	1739.52	1713.52	1668.73	1745.28	1651.23	1756.35	1705.74	1716.86	1691.38	1705.57
ENSG00000229994.1	RPL5P4	166.078	-0.10039	0.590498	-0.0706215	0.810332	0.263496	0.104278	144.056	164.748	183.322	171.83	149.465	157.993	140.741	170.475	145.155	189.663	136.682	159.486	199.147	177.373	182.549	184.555
ENSG00000142687.18	KIAA0319L	1654.63	0.121738	0.0273245	0.041498	0.723427	-0.0324908	0.596775	1595.18	1625.52	1605	1506.1	1804.01	1700.4	1611.94	1776.84	1547.59	1669.61	1623.09	1673.1	1696.12	1616.6	1758.44	1664.56
ENSG00000020129.16	NCDN	324.325	0.137224	0.305427	-0.0204466	0.860919	0.02905	0.70912	307.32	295.449	328.296	300.185	356.863	350.546	334.133	315.622	324.143	260.547	339.694	292.892	341.533	346.071	366.03	329.881
ENSG00000239636.1	NA	2.61902	0.0373235	0.773968	0.4328	0.834796	0.288119	0.718321	4.80187	3.29497	0.935316	0	2.31729	1.97491	3.03757	1.94829	2.18278	0	2.01002	8.02444	6.73445	1.92797	0.931375	1.78314
ENSG00000116819.9	TFAP2E	4.02041	0.556308	0.644391	1.34941	0.455829	0.477393	0.63921	0.960374	3.29497	1.87063	3.10536	4.63458	0.987454	0	7.79315	4.36556	6.70525	8.04009	4.01222	2.88619	5.78391	1.86275	8.02413
ENSG00000126067.12	PSMB2	1687.26	0.0590842	0.312595	-0.054742	0.545242	-0.0428904	0.462071	1642.24	1680.43	1725.66	1672.76	1750.71	1719.16	1777.99	1755.41	1628.35	1620.75	1619.07	1603.89	1768.27	1690.83	1688.58	1652.08
ENSG00000142686.8	C1orf216	177.803	-0.100186	0.568482	-0.13506	0.637402	0.137665	0.428574	214.163	171.338	184.257	164.584	166.845	174.779	173.142	171.449	154.977	184.873	169.847	159.486	200.109	179.301	175.098	200.603
ENSG00000092853.14	CLSPN	99.5717	-0.498361	0.0144879	0.527159	0.00900686	0.760351	1.65824e-05	86.4336	82.3742	87.9197	109.723	67.2015	57.2723	71.8892	63.3193	127.693	138.894	107.536	153.467	125.068	105.074	98.7257	110.555
ENSG00000134698.11	AGO4	282.803	-0.158497	0.239636	0.0176877	0.865641	0.119271	0.391643	292.914	271.286	303.042	297.08	280.392	247.851	286.544	231.846	291.401	293.115	314.568	280.856	291.505	270.88	272.893	298.676
ENSG00000092847.13	AGO1	750.873	0.100344	0.276383	-0.0417833	0.793185	-0.167897	0.0275866	730.844	766.63	736.094	772.2	786.721	806.75	779.644	845.556	786.892	697.346	772.854	664.023	755.22	752.872	683.629	676.702
ENSG00000126070.20	AGO3	393.544	-0.0492819	0.641967	0.14131	0.340147	-0.0109671	0.750631	396.634	380.02	401.251	385.065	347.594	376.22	381.722	403.295	425.642	445.42	446.225	407.24	383.864	356.674	401.423	358.411
ENSG00000116863.11	ADPRS	181.552	0.225207	0.159874	0.13613	0.634855	-0.14667	0.391917	193.035	141.684	172.098	163.549	188.859	206.378	196.43	193.855	199.724	198.284	165.827	175.535	178.944	162.913	176.03	191.688
ENSG00000054116.12	TRAPPC3	677.415	0.0955405	0.293317	0.0645181	0.677604	-0.0308506	0.663311	648.252	649.109	664.075	644.88	629.145	683.318	743.193	724.763	654.834	699.262	673.357	697.124	701.345	686.357	678.972	660.654
ENSG00000116871.16	MAP7D1	1058.27	0.0424751	0.606955	0.00133222	0.885653	-0.0507434	0.535566	1055.45	1040.11	1025.11	1084.81	1157.49	1063.49	1053.03	1060.84	1051.01	1069.01	1027.12	1061.23	1042.88	1183.77	979.806	977.161
ENSG00000054118.15	THRAP3	2475.49	0.053095	0.309804	-0.0241971	0.786152	-0.0508688	0.321117	2386.53	2539.32	2472.98	2451.17	2484.14	2575.28	2559.66	2591.22	2455.63	2350.67	2510.52	2368.21	2470.58	2483.23	2497.02	2411.7
ENSG00000214193.11	SH3D21	47.4964	-0.415693	0.242276	0.0491613	0.864007	0.137838	0.651341	51.8602	41.7363	67.3428	48.6507	42.8699	29.6236	54.6763	31.1726	62.2092	59.3893	56.2806	40.1222	44.2549	56.8751	36.3236	36.5544
ENSG00000142694.7	EVA1B	45.3348	-0.10053	0.697417	-0.210752	0.733186	0.212071	0.528268	46.0979	43.9329	46.7658	49.6858	61.4082	41.473	41.5135	31.1726	45.8384	36.3999	36.1804	43.1314	48.1032	51.0912	63.3335	39.2291
ENSG00000286379.1	NA	7.78914	-0.0704688	0.757887	0.147176	0.85436	-0.0309021	0.762911	5.76224	9.88491	8.41785	7.24585	4.63458	8.88708	10.1252	5.84486	10.9139	6.70525	12.0601	5.01528	9.62064	6.74789	6.51962	6.24099
ENSG00000196182.11	STK40	151.433	0.179018	0.382456	0.123879	0.720437	-0.0956021	0.59674	169.986	129.602	130.009	135.601	169.162	150.093	138.716	183.139	165.891	155.179	142.712	153.467	165.475	124.354	149.951	159.591
ENSG00000181817.6	LSM10	239.11	0.0853014	0.602548	-0.141111	0.608049	-0.010924	0.756902	285.231	240.533	225.411	199.778	244.474	255.75	286.544	223.079	211.73	213.61	202.007	235.718	251.099	254.492	222.599	273.712
ENSG00000116885.18	OSCP1	84.4095	0.280404	0.237919	0.0712339	0.834796	-0.19088	0.433785	80.6714	74.686	72.0193	84.8799	86.8985	106.645	102.265	82.8022	77.4886	74.7156	86.431	89.2719	76.0031	86.7586	74.51	94.5065
ENSG00000116898.12	MRPS15	701.036	0.0532605	0.588818	0.089155	0.563338	0.0226478	0.705559	620.401	686.452	694.005	700.777	670.856	717.879	713.83	697.487	627.549	746.198	740.693	754.298	659.976	745.16	735.786	705.232
ENSG00000233621.2	LINC01137	116.81	-0.0835111	0.653304	-0.0387482	0.854856	-0.0328856	0.730065	109.483	118.619	127.203	131.46	106.595	115.532	126.566	110.078	122.236	118.779	102.511	130.397	114.486	128.21	103.383	103.422
ENSG00000163874.11	ZC3H12A	381.775	-0.100618	0.416727	0.0387169	0.822689	0.190021	0.0575026	363.021	404.183	388.156	363.327	358.022	348.571	369.571	339.976	379.804	360.168	426.125	393.198	396.37	391.378	418.187	408.339
ENSG00000163875.16	MEAF6	431.616	0.0012329	0.776384	0.101707	0.566504	0.0453161	0.63785	392.793	417.363	435.857	435.786	441.444	406.831	386.784	449.08	431.099	467.452	478.385	426.299	448.322	419.333	432.158	436.869
ENSG00000263675.1	MIR5581	2.73533	1.65497	0.264716	0.365058	0.847428	-2.24774	0.121837	1.92075	3.29497	0.935316	1.03512	12.7451	0	5.06262	4.87072	3.27417	2.87368	2.01002	1.00306	3.84826	0	0	0.89157
ENSG00000163877.11	SNIP1	242.888	-0.0145082	0.755743	-0.131413	0.595135	-0.227615	0.0903508	247.776	266.893	247.859	275.342	259.537	226.127	258.194	282.502	217.186	244.263	236.178	247.755	253.023	193.761	210.491	219.326
ENSG00000237749.4	NA	58.1995	0.24932	0.489276	0.269953	0.636183	0.112231	0.666999	38.4149	51.6212	66.4075	42.44	50.9804	60.2347	59.7389	65.2676	66.5748	57.4736	38.1904	78.2383	62.5342	62.659	47.5001	82.916
ENSG00000134697.13	GNL2	570.184	-0.00201246	0.774101	0.0316038	0.822689	0.0501663	0.577644	569.502	591.996	541.548	548.614	534.136	549.024	607.515	554.288	574.071	567.072	569.841	588.794	572.428	596.707	587.697	569.713
ENSG00000116922.15	C1orf109	244.177	0.00313762	0.774038	0.0508682	0.818581	0.138569	0.329779	233.371	246.024	225.411	239.113	232.888	237.976	243.006	230.872	267.39	232.768	243.213	234.715	284.771	241.96	245.883	267.471
ENSG00000134690.11	CDCA8	115.794	-0.627346	3.87946e-05	-0.0160733	0.871508	0.470162	0.00467534	121.007	128.504	127.203	148.022	82.2639	85.9085	94.1648	76.9573	127.693	118.779	136.682	135.412	117.372	115.678	122.941	114.121
ENSG00000183317.17	EPHA10	52.3926	0.238451	0.465806	0.119539	0.811123	0.0992559	0.668083	50.8998	46.1296	53.313	34.159	63.7255	51.3476	45.5636	58.4486	45.8384	55.5578	48.2405	51.1558	53.8756	61.695	56.8139	61.5184
ENSG00000185090.15	MANEAL	443.31	0.104461	0.370979	0.0712255	0.718436	0.0876425	0.434417	436.01	410.773	421.828	392.311	433.334	454.229	438.423	459.796	449.652	392.736	427.13	478.457	479.108	442.469	489.903	486.797
ENSG00000196449.4	YRDC	153.658	0.180019	0.320061	0.180432	0.499159	-0.0271283	0.730306	146.937	147.175	130.944	136.636	165.686	164.905	145.804	159.759	165.891	154.221	157.787	158.483	164.513	160.985	149.02	149.784
ENSG00000197982.14	C1orf122	388.758	0.183477	0.0766151	-0.133257	0.446218	-0.149572	0.169545	365.902	341.579	392.833	426.47	446.079	447.316	403.997	438.364	348.153	369.747	344.719	330.005	398.294	408.73	378.138	379.809
ENSG00000188786.10	MTF1	410.027	0.0402953	0.677332	-0.0795814	0.697577	0.0148592	0.742153	416.802	420.658	397.509	398.522	476.204	430.53	396.91	379.916	391.809	362.083	404.014	388.182	417.536	448.253	430.295	401.207
ENSG00000204084.13	INPP5B	186.56	0.0259024	0.741244	-0.0548692	0.823934	-0.0416871	0.698667	201.678	206.485	164.616	180.111	179.59	197.491	186.305	200.674	206.273	181.042	165.827	171.522	180.868	195.689	175.098	191.688
ENSG00000183431.12	SF3A3	1019.64	0.0674009	0.391388	0.0549678	0.670532	-0.0496845	0.505987	1013.19	990.688	982.082	993.716	1104.19	1005.23	1037.84	1027.72	972.428	1056.56	1004.01	1098.35	989.002	998.688	1016.13	1024.41
ENSG00000183386.10	FHL3	70.5026	-0.0147902	0.768085	-0.126222	0.78377	-0.132625	0.59446	92.1959	69.1944	69.2134	65.2126	64.8842	78.0088	67.8391	81.828	76.3973	63.2209	66.3307	66.2017	63.4962	70.3709	60.5394	73.1088
ENSG00000183520.12	UTP11	380.314	0.0805071	0.51922	0.109997	0.558977	-0.0250033	0.713157	387.991	366.84	370.385	331.239	380.036	365.358	409.06	386.735	409.271	402.315	358.789	403.228	368.47	359.566	381.864	403.881
ENSG00000215895.4	HSPA5P1	90.6124	0.240628	0.564375	0.0452493	0.869551	-0.0531981	0.740606	98.9185	61.5061	70.1487	102.477	81.1052	81.9586	111.378	118.845	84.037	87.1682	65.3257	107.327	89.4719	125.318	59.608	105.205
ENSG00000116954.8	RRAGC	164.53	0.0640011	0.677375	0.0123385	0.872879	-0.110134	0.5448	127.73	149.372	194.546	182.181	172.638	172.804	181.242	157.811	161.526	151.347	176.882	170.519	165.475	153.274	155.54	159.591
ENSG00000228436.3	LOC105378663	12.7303	0.531926	0.426895	0.311919	0.781835	-0.507452	0.430557	13.4452	12.0816	6.54721	11.3863	13.9038	22.7114	12.1503	13.638	12.0053	7.66314	12.0601	22.0672	10.5827	11.5678	11.1765	10.6988
ENSG00000214114.9	MYCBP	182.798	-0.00455991	0.772988	0.00284628	0.885652	0.0291419	0.720692	183.431	175.732	184.257	184.252	199.287	172.804	169.092	186.061	177.896	184.873	186.932	179.547	194.337	177.373	182.549	186.338
ENSG00000158315.11	RHBDL2	10.812	1.27303	0.0439479	0.304852	0.811085	-0.177983	0.691259	2.88112	10.9832	3.74126	8.28097	22.0143	6.91217	19.238	13.638	5.45695	6.70525	10.0501	9.0275	11.5448	11.5678	14.902	16.0483
ENSG00000174574.16	AKIRIN1	974.849	0.021623	0.705979	-0.00604745	0.871763	0.0277406	0.663811	1001.67	975.311	895.098	984.4	1006.86	1006.22	896.084	1004.34	963.697	915.745	949.735	1010.08	968.798	994.832	1042.21	982.511
ENSG00000168653.11	NDUFS5	1477.33	0.0596262	0.380624	-0.0865214	0.299021	-0.0486026	0.462586	1494.34	1473.95	1474.99	1479.19	1563.01	1499.94	1478.29	1631.69	1321.67	1414.81	1389.93	1448.41	1433.48	1518.28	1482.75	1532.61
ENSG00000127603.31	MACF1	4123.91	0.0222589	0.641967	0.0491273	0.544005	-0.0887064	0.0447641	4028.77	4183.51	4059.27	4203.63	4246.44	4104.84	4183.75	4194.66	4595.84	4339.25	4028.08	4084.44	3995.45	3915.71	3896.87	3922.02
ENSG00000183682.8	BMP8A	16.1378	-0.154608	0.705164	0.0864489	0.860919	0.464599	0.414565	16.3264	16.4748	14.9651	13.4566	22.0143	8.88708	14.1753	10.7156	21.8278	15.3263	18.0902	10.0306	21.1654	16.3877	21.4216	16.9398
ENSG00000243970.3	PPIEL	169.98	-0.243822	0.120425	-0.0224856	0.865525	-0.0275193	0.730248	178.629	192.207	173.969	199.778	149.465	177.742	150.866	149.044	193.176	190.621	165.827	182.556	142.385	164.841	148.089	160.483
ENSG00000090621.15	PABPC4	1672.82	-0.10341	0.0406765	-0.0372142	0.720846	0.0589665	0.32331	1764.21	1670.55	1727.53	1743.14	1608.2	1622.39	1630.16	1570.32	1605.43	1679.19	1719.57	1725.26	1630.7	1701.43	1720.25	1646.73
ENSG00000163909.8	HEYL	132.448	0.0387039	0.729569	-0.0584645	0.834796	0.0674382	0.665192	126.769	109.832	142.168	141.812	140.196	129.356	121.503	145.147	121.144	117.821	140.702	121.37	122.182	140.742	161.128	137.302
ENSG00000116983.13	HPCAL4	3.22395	-0.215451	0.738683	0.016855	0.885653	0.431765	0.667874	3.84149	0	3.74126	5.1756	0	1.97491	3.03757	5.84486	1.09139	3.83157	4.02004	4.01222	2.88619	2.89195	7.451	1.78314
ENSG00000084072.17	PPIE	404.453	0.0817945	0.486866	-0.0429959	0.811123	-0.0913623	0.42181	423.525	375.627	419.957	388.17	396.257	436.454	431.335	437.39	389.626	384.115	382.909	406.237	391.56	423.189	382.795	402.098
ENSG00000225333.6	NA	4.56211	1.05326	0.40765	1.25186	0.482925	0.326164	0.675571	2.88112	1.09832	1.87063	3.10536	8.11052	1.97491	2.02505	6.819	7.63973	0.957893	5.02506	8.02444	3.84826	8.67586	5.58825	5.34942
ENSG00000116985.12	BMP8B	207.922	0.0389507	0.716098	-0.0138465	0.871399	0.0111702	0.756821	219.926	198.797	208.576	192.533	229.412	185.641	198.455	230.872	209.547	204.031	174.872	224.684	218.389	185.085	232.844	213.085
ENSG00000198754.5	OXCT2	3.22994	0.394862	0.686097	0.472041	0.809577	-0.359802	0.681125	4.80187	0	1.87063	4.14048	3.47594	2.96236	5.06262	2.92243	4.36556	3.83157	4.02004	3.00917	1.92413	2.89195	3.7255	2.67471
ENSG00000261798.1	LOC101929536	2.38085	0.575558	0.665603	0.93154	0.723427	-0.474098	0.67552	0	0	3.74126	3.10536	3.47594	0.987454	4.0501	1.94829	4.36556	0.957893	6.03007	2.00611	1.92413	0.963985	1.86275	2.67471
ENSG00000284719.1	NA	7.7864	0.0708665	0.757426	-0.222088	0.838801	-0.572309	0.490337	4.80187	14.2782	9.35316	6.21073	10.4278	6.91217	9.11272	9.74143	8.73112	4.78946	8.04009	8.02444	8.65858	1.92797	4.65687	8.9157
ENSG00000043514.17	TRIT1	278.663	-0.0100376	0.763577	0.00326378	0.885652	0.049454	0.659812	305.399	271.286	270.306	260.85	276.916	301.173	248.068	274.708	289.218	295.989	268.338	257.785	278.999	257.384	300.834	301.351
ENSG00000116990.11	MYCL	74.0023	0.257309	0.335269	-0.0366587	0.864709	-0.270578	0.291274	63.3847	64.8011	80.4372	75.5638	84.5812	107.632	68.8517	78.9056	74.2145	69.9262	67.3357	66.2017	73.1169	74.2268	67.9904	66.8678
ENSG00000168389.18	MFSD2A	150.952	-0.273283	0.111805	0.246321	0.2649	0.234904	0.188338	132.532	162.552	170.228	140.776	119.341	128.369	123.528	129.561	173.531	202.115	169.847	172.526	151.044	157.13	135.049	147.109
ENSG00000228477.1	NA	10.9545	-0.933089	0.258067	0.208581	0.838801	0.544744	0.518235	11.5245	10.9832	14.0297	14.4917	5.79323	3.94981	12.1503	4.87072	5.45695	21.0736	16.0802	16.0489	4.81032	12.5318	1.86275	19.6145
ENSG00000131236.18	CAP1	3204.86	-0.0148412	0.690313	-0.0361787	0.651252	-0.0273955	0.553217	3227.82	3219.19	3392.39	3185.07	3190.91	3190.46	3309.94	3203.96	3110.46	3229.06	3078.35	3286.01	3148.84	3179.22	3179.71	3146.35
ENSG00000131238.18	PPT1	1232.83	0.0890974	0.218867	-0.0766682	0.499494	0.0108052	0.734773	1185.1	1180.7	1234.62	1230.76	1196.88	1330.1	1305.14	1302.43	1128.5	1209.82	1080.39	1161.54	1256.46	1297.52	1388.68	1236.61
ENSG00000117000.9	RLF	466.501	-0.127272	0.219668	0.089984	0.598455	0.103066	0.334435	454.257	488.754	448.016	493.753	444.92	401.894	440.448	437.39	487.851	503.852	499.491	511.558	465.639	495.488	438.678	452.026
ENSG00000259943.1	NA	28.0699	-0.194082	0.629828	-0.361747	0.613551	0.17299	0.638212	29.7716	34.048	31.8008	27.9483	27.8075	22.7114	23.2881	34.095	22.9192	24.9052	20.1002	28.0856	27.8999	23.1356	45.6374	24.964
ENSG00000084073.10	ZMPSTE24	1734.7	0.0937392	0.144811	0.0430173	0.724431	0.0176388	0.696325	1782.45	1599.16	1599.39	1661.37	1699.73	1707.31	1766.86	1912.24	1780.06	1664.82	1695.45	1708.2	1849.09	1799.76	1700.69	1828.61
ENSG00000049089.15	COL9A2	2.26707	-2.29923	0.207894	-0.729683	0.782281	1.60812	0.418474	7.68299	3.29497	0.935316	3.10536	0	0	1.01252	1.94829	2.18278	3.83157	1.00501	2.00611	4.81032	0	0	4.45785
ENSG00000084070.12	SMAP2	222.397	-0.062439	0.644965	-0.134441	0.572957	-0.0792495	0.577001	220.886	232.845	245.053	243.253	252.585	225.139	199.467	226.975	213.912	214.568	208.037	221.675	223.199	202.437	217.01	211.302
ENSG00000187801.15	ZFP69B	31.7956	-0.0723751	0.734317	0.2805	0.684313	0.312854	0.448198	22.0886	36.2447	28.9948	30.0185	27.8075	27.6487	28.3507	27.276	33.8331	26.821	47.2355	34.1039	39.4446	40.4874	30.7354	27.6387
ENSG00000260920.2	NA	26.8138	-0.20244	0.62778	0.14074	0.823167	0.453491	0.286807	33.6131	19.7698	23.3829	25.878	24.3316	18.7616	23.2881	23.3794	32.7417	22.9894	32.1604	26.0794	25.9757	36.6314	27.9412	32.0965
ENSG00000238287.1	NA	4.18434	-1.25565	0.294446	-0.184124	0.856009	0.874841	0.478167	5.76224	4.39329	7.48253	4.14048	0	1.97491	5.06262	1.94829	5.45695	2.87368	2.01002	9.0275	4.81032	2.89195	4.65687	4.45785
ENSG00000164002.12	EXO5	33.0564	-0.101769	0.71156	-0.335293	0.629282	0.128198	0.674675	27.8508	52.7195	23.3829	38.2995	27.8075	26.6612	37.4634	38.9657	36.0159	25.8631	25.1253	25.0764	42.3308	34.7035	36.3236	30.3134
ENSG00000117010.17	ZNF684	19.3438	0.10514	0.728686	0.540804	0.481678	0.270682	0.580346	16.3264	9.88491	14.9651	22.7727	17.3797	12.8369	22.2755	16.5604	26.1933	21.0736	18.0902	28.0856	22.1275	19.2797	14.902	26.7471
ENSG00000117016.10	RIMS3	111.69	-0.20914	0.355893	0.173979	0.616373	0.280304	0.163912	123.888	113.127	106.626	98.3365	93.8503	101.708	102.265	84.7505	104.773	138.894	123.616	130.397	117.372	126.282	105.245	115.904
ENSG00000237899.1	NA	1.29571	-0.000858976	0.780351	-0.992155	0.792267	-0.131274	0.756902	1.92075	3.29497	0.935316	0	0	1.97491	3.03757	0.974143	1.09139	0	2.01002	0	0.962064	0.963985	0	3.56628
ENSG00000272145.1	NA	20.3985	0.298401	0.558554	0.424638	0.594197	-0.0665774	0.737847	15.366	24.1631	12.1591	17.5971	20.8556	19.7491	25.3131	18.5087	21.8278	22.0315	22.1102	26.0794	21.1654	21.2077	18.6275	19.6145
ENSG00000066136.20	NFYC	505.318	-0.0345708	0.682956	-0.0235099	0.847428	0.00509944	0.760697	482.108	532.687	544.354	492.718	506.328	482.865	539.676	475.382	482.394	494.273	530.646	510.555	497.387	537.904	489.903	485.906
ENSG00000117013.17	KCNQ4	5.59761	-0.272212	0.705164	-0.447962	0.797277	0.0490975	0.760818	3.84149	2.19665	4.67658	15.5268	6.95188	9.87454	2.02505	2.92243	3.27417	3.83157	4.02004	8.02444	5.77238	2.89195	8.38237	5.34942
ENSG00000179862.7	CITED4	150.03	-0.137802	0.486866	-0.0892314	0.782897	-0.0484721	0.697113	150.779	192.207	152.457	149.057	161.052	150.093	146.816	127.613	162.617	128.358	158.792	155.474	148.158	141.706	141.569	133.736
ENSG00000171793.16	CTPS1	681.547	-0.0305751	0.681782	0.145373	0.14358	0.131581	0.104306	659.777	643.617	637.886	682.145	673.173	621.108	600.427	675.081	693.032	737.577	726.623	742.261	717.7	651.654	712.502	730.196
ENSG00000281207.1	SLFNL1-AS1	29.4197	-0.350387	0.41571	-0.0965862	0.84455	0.201946	0.598746	26.8905	34.048	28.9948	40.3697	25.4902	26.6612	26.3256	23.3794	27.2847	27.7789	35.1754	31.0947	25.0137	31.8115	36.3236	24.0724
ENSG00000171790.15	SLFNL1	4.60999	-0.235112	0.725293	0.591776	0.752808	0.321544	0.686541	4.80187	1.09832	7.48253	3.10536	2.31729	5.92472	0	5.84486	5.45695	4.78946	10.0501	5.01528	7.69651	3.85594	1.86275	4.45785
ENSG00000010803.16	SCMH1	417.949	0.0960501	0.410609	0.0384403	0.820811	-0.0252533	0.707805	418.723	400.888	398.445	394.381	420.589	423.618	446.523	432.52	425.642	403.273	426.125	402.225	404.067	422.225	469.413	398.532
ENSG00000235358.2	NA	2.15304	0.0196173	0.776071	-1.31136	0.676983	0.046436	0.764948	4.80187	1.09832	0.935316	3.10536	0	2.96236	5.06262	1.94829	0	0.957893	1.00501	2.00611	2.88619	6.74789	0.931375	0
ENSG00000204060.7	FOXO6	20.6082	0.0911159	0.73314	-0.166056	0.827479	-0.325887	0.523639	24.0093	19.7698	26.1889	16.5619	22.0143	23.6989	28.3507	18.5087	8.73112	22.9894	21.1052	24.0733	10.5827	25.0636	14.902	23.1808
ENSG00000127129.10	EDN2	3.94059	0.0518743	0.769054	-1.63596	0.304305	-1.01845	0.364526	8.64336	4.39329	4.67658	4.14048	8.11052	3.94981	4.0501	6.819	2.18278	3.83157	1.00501	0	2.88619	2.89195	2.79412	2.67471
ENSG00000127124.16	HIVEP3	69.3418	0.10918	0.656761	0.290824	0.473985	0.211871	0.441568	61.4639	57.1128	60.7956	64.1775	72.9947	65.1719	74.9268	50.6555	63.3006	76.6314	88.441	69.2108	86.5858	74.2268	67.9904	75.7835
ENSG00000198815.9	FOXJ3	937.832	0.175667	0.00208057	0.0116074	0.860919	-0.114757	0.0754583	889.306	878.659	946.54	872.607	1035.83	999.303	1010.5	1011.16	873.112	905.209	918.58	920.805	922.619	920.606	930.443	970.029
ENSG00000177181.15	RIMKLA	331.621	0.142244	0.292657	-0.163229	0.381012	-0.253342	0.0214458	330.369	342.677	351.679	327.098	382.353	406.831	374.634	329.26	319.777	291.199	314.568	282.862	279.961	355.71	333.432	283.519
ENSG00000066185.13	ZMYND12	16.5973	-0.28291	0.611228	-0.058117	0.869845	0.0688732	0.744718	20.1678	14.2782	22.4476	15.5268	17.3797	12.8369	19.238	10.7156	20.7364	17.2421	17.0852	15.0458	10.5827	16.3877	26.0785	9.80727
ENSG00000127125.9	PPCS	688.545	-0.045077	0.60257	-0.02037	0.846288	0.0515057	0.543415	705.875	664.486	710.84	699.742	667.38	698.13	658.141	673.133	686.484	713.63	672.352	671.044	728.282	681.537	671.521	714.148
ENSG00000186409.18	CCDC30	49.3451	0.174401	0.603693	0.249881	0.660336	-0.328488	0.335988	53.7809	46.1296	50.5071	36.2292	74.1533	50.3601	38.4759	49.6813	52.3867	55.5578	54.2706	60.1833	44.2549	34.7035	34.4609	54.3858
ENSG00000236876.3	NA	111.662	0.595956	0.52453	0.0428277	0.878345	-0.574268	0.519338	65.3054	69.1944	78.5666	179.076	106.595	159.967	88.0896	237.691	151.703	31.6105	70.3508	150.458	119.296	45.3073	162.059	71.3256
ENSG00000171960.12	PPIH	200.159	-0.0980551	0.564349	0.074759	0.790286	0.0975768	0.545133	183.431	203.19	209.511	207.024	193.494	194.528	188.33	174.372	193.176	205.947	229.143	216.66	216.464	227.5	177.893	181.88
ENSG00000065978.19	YBX1	3034.91	0.0538172	0.238937	-0.0381999	0.623201	-0.0245848	0.577227	3023.26	2962.18	3068.77	2985.29	3153.83	3211.2	3093.26	3045.17	2821.24	2945.52	2961.77	2996.13	3076.68	3085.72	3085.64	3042.93
ENSG00000117385.16	P3H1	762.97	0.11817	0.116492	-0.0869907	0.490679	-0.0816804	0.319286	796.15	716.107	739.835	758.744	807.576	822.549	815.082	824.125	709.403	671.483	707.528	749.282	755.22	776.008	771.178	787.257
ENSG00000164008.16	C1orf50	48.9329	0.315656	0.345123	0.385459	0.375961	-0.283551	0.381548	37.4546	42.8346	54.2483	36.2292	56.7737	54.3099	52.6513	49.6813	58.935	61.3051	62.3107	41.1253	48.1032	42.4153	38.1864	46.3617
ENSG00000274386.5	TMEM269	14.1939	0.0559298	0.756028	-0.0447658	0.871621	-0.128212	0.711248	13.4452	17.5732	14.0297	12.4215	15.0624	14.8118	10.1252	19.4829	12.0053	16.2842	12.0601	15.0458	20.2033	14.4598	11.1765	8.9157
ENSG00000177868.12	SVBP	133.04	0.27348	0.154268	0.177808	0.601194	0.102685	0.583579	99.8789	116.422	130.009	112.828	123.975	126.394	144.791	158.785	117.87	137.937	115.576	147.449	152.006	165.805	142.5	136.41
ENSG00000164010.15	ERMAP	243.777	0.0171469	0.752983	0.100603	0.695237	0.0207793	0.737452	241.054	237.238	262.824	205.989	263.013	210.328	248.068	240.613	255.385	254.799	244.218	262.801	228.009	262.204	244.952	238.941
ENSG00000228192.8	NA	43.3551	0.392362	0.277184	-0.138222	0.816303	0.250623	0.469411	36.4942	39.5396	41.1539	27.9483	38.2353	47.3978	58.7264	45.7847	19.645	38.3157	30.1503	43.1314	52.9135	69.4069	54.0197	50.8195
ENSG00000164011.18	ZNF691	204.813	0.199295	0.179609	0.180706	0.409765	0.0435898	0.684682	175.748	187.813	177.71	192.533	232.888	207.365	206.555	196.777	223.735	193.494	211.052	203.62	228.009	220.753	206.765	212.194
ENSG00000225099.1	NA	8.80573	0.317036	0.643065	0.0549755	0.871918	-0.543048	0.480814	11.5245	6.58994	7.48253	8.28097	13.9038	8.88708	9.11272	10.7156	9.8225	14.3684	5.02506	6.01833	6.73445	11.5678	3.7255	7.13256
ENSG00000117394.24	SLC2A1	2197.24	0.21074	0.00892964	-0.0487343	0.782514	-0.100684	0.320252	2228.07	1891.31	2141.87	2099.23	2530.48	2620.7	2393.61	2137.27	1972.14	1949.31	2058.26	2106.42	2150.21	2381.04	2248.34	2247.65
ENSG00000227533.6	SLC2A1-AS1	10.108	0.782551	0.314367	0.623446	0.627063	-0.589352	0.438604	5.76224	8.78659	9.35316	6.21073	4.63458	13.8243	16.2004	16.5604	10.9139	17.2421	5.02506	13.0397	3.84826	6.74789	9.31375	14.2651
ENSG00000283973.2	NA	2.78491	0.312503	0.712779	-0.239734	0.856009	-2.13221	0.154944	0.960374	4.39329	2.80595	5.1756	2.31729	5.92472	7.08767	0.974143	3.27417	1.91579	2.01002	4.01222	1.92413	0	0	1.78314
ENSG00000186973.11	FAM183A	3.64971	-0.484781	0.646238	-0.607938	0.769293	-0.371276	0.680562	5.76224	5.49162	4.67658	4.14048	2.31729	1.97491	6.07515	3.89657	3.27417	2.87368	5.02506	2.00611	0.962064	0.963985	0.931375	8.02413
ENSG00000117395.13	EBNA1BP2	734.796	0.0201234	0.725066	0.0248448	0.842367	0.0852377	0.382956	751.973	694.14	751.059	663.513	697.505	705.042	722.942	776.392	745.419	696.388	775.869	697.124	787.93	736.485	710.639	844.317
ENSG00000243710.8	CFAP57	6.62314	-0.237574	0.705705	-0.579576	0.719952	-0.0354107	0.762901	2.88112	15.3765	6.54721	7.24585	6.95188	5.92472	9.11272	4.87072	2.18278	5.74736	5.02506	8.02444	8.65858	4.81992	2.79412	9.80727
ENSG00000117400.18	MPL	2.56424	0.0495086	0.771736	0.0319905	0.885652	-0.614733	0.62825	1.92075	3.29497	4.67658	1.03512	3.47594	3.94981	3.03757	0.974143	4.36556	0.957893	3.01503	3.00917	0.962064	0.963985	0.931375	4.45785
ENSG00000234694.1	NA	11.0575	0.708774	0.344779	0.9074	0.328145	-0.214057	0.675793	8.64336	6.58994	8.41785	6.21073	6.95188	9.87454	18.2254	13.638	5.45695	15.3263	15.0752	20.0611	12.5068	13.4958	9.31375	7.13256
ENSG00000117399.14	CDC20	200.359	-0.773908	3.86972e-10	-0.0151247	0.870105	0.586277	8.19086e-06	194.956	240.533	245.988	247.394	142.513	145.156	153.904	102.285	207.364	214.568	234.168	261.797	208.768	203.401	207.697	195.254
ENSG00000066322.15	ELOVL1	1014.04	0.0596896	0.466099	-0.0368149	0.785814	0.0103082	0.740275	993.987	951.148	1036.33	1005.1	1083.33	1051.64	990.249	1035.51	929.864	998.124	960.791	998.04	1088.09	1096.05	1031.96	974.486
ENSG00000159479.17	MED8	350.087	0.115252	0.415127	0.0367102	0.839105	-0.0155375	0.745594	292.914	326.202	359.161	362.292	377.719	379.182	345.271	350.692	294.675	392.736	329.644	355.082	342.495	361.494	351.128	380.701
ENSG00000198198.17	SZT2	963.945	-0.0166429	0.720086	0.0626913	0.612048	-0.10513	0.128529	968.057	992.884	972.729	968.873	992.96	1013.13	925.447	927.384	1059.74	1034.52	962.801	1019.1	900.492	882.046	901.571	901.378
ENSG00000178922.18	HYI	13.6378	-1.02248	0.093803	0.00658845	0.885653	0.643552	0.36121	18.2471	16.4748	19.6416	12.4215	8.11052	7.89963	13.1628	3.89657	6.54834	20.1157	25.1253	15.0458	9.62064	18.3157	9.31375	14.2651
ENSG00000229348.1	NA	2.17554	-1.1067	0.48747	-0.247911	0.855704	-0.384732	0.710078	2.88112	3.29497	1.87063	5.1756	0	1.97491	2.02505	1.94829	2.18278	4.78946	2.01002	2.00611	0	0.963985	2.79412	0.89157
ENSG00000142949.17	PTPRF	6078.53	-0.0427113	0.337849	0.0131369	0.830062	-0.0535844	0.192115	6293.33	6119.86	6188.99	6232.46	6162.84	6148.87	6024.52	5782.51	6330.06	5967.67	6267.25	6503.81	5793.55	5815.72	5922.61	5702.48
ENSG00000066135.13	KDM4A	388.038	0.157987	0.130764	0.0736085	0.715095	-0.0781825	0.490903	360.14	336.087	378.803	393.346	406.685	417.693	408.047	407.192	399.449	393.694	357.784	396.207	381.939	399.09	383.726	388.725
ENSG00000236200.6	NA	8.79716	-0.0165235	0.774038	0.199108	0.839105	-0.214243	0.687588	4.80187	12.0816	10.2885	8.28097	6.95188	5.92472	10.1252	11.6897	8.73112	8.62103	14.0702	9.0275	8.65858	10.6038	4.65687	6.24099
ENSG00000126091.21	ST3GAL3	34.371	-0.382251	0.360206	0.51718	0.246186	0.272847	0.501592	37.4546	25.2614	31.8008	38.2995	32.4421	27.6487	24.3006	18.5087	57.8436	50.7683	40.2004	42.1283	29.824	28.9195	28.8726	35.6628
ENSG00000224751.2	NA	2.01589	-1.57656	0.379781	-0.0041709	0.885653	-0.112271	0.758817	1.92075	5.49162	2.80595	2.07024	0	0.987454	2.02505	0.974143	3.27417	3.83157	4.02004	1.00306	2.88619	0.963985	0	0
ENSG00000117407.17	ARTN	28.302	-0.365205	0.420689	-0.214177	0.774212	0.106606	0.702775	34.5734	37.343	37.4126	20.7024	30.1248	23.6989	25.3131	22.4053	29.4675	34.4841	29.1453	19.0581	26.9378	36.6314	22.353	23.1808
ENSG00000237950.3	NA	20.463	-0.221584	0.646699	0.150198	0.833771	0.243731	0.613491	21.1282	20.8681	20.577	19.6673	11.5865	18.7616	18.2254	21.4312	26.1933	21.0736	31.1553	13.0397	14.431	27.9556	27.9412	13.3736
ENSG00000288573.1	NA	11.5299	-0.00721626	0.776646	0.349809	0.774212	0.064879	0.751527	12.4849	9.88491	12.1591	8.28097	4.63458	8.88708	13.1628	15.5863	13.0967	8.62103	22.1102	11.0336	3.84826	12.5318	12.1079	16.0483
ENSG00000117408.11	IPO13	412.385	0.0969368	0.426468	0.00389313	0.883729	-0.133725	0.230816	405.278	442.624	421.828	360.222	462.3	430.53	427.285	424.726	399.449	377.41	440.195	417.271	386.75	416.442	405.148	380.701
ENSG00000132768.14	DPH2	378.068	0.117096	0.338799	-0.108947	0.575901	-0.174692	0.0991414	339.972	395.396	409.669	377.819	433.334	425.592	411.085	382.838	340.514	344.841	367.834	358.091	371.357	355.71	342.746	392.291
ENSG00000117410.14	ATP6V0B	673.853	0.116557	0.144883	-0.114367	0.30685	-0.115533	0.141924	688.588	657.896	666.88	675.934	720.678	735.653	718.892	740.349	613.361	589.104	629.137	653.992	647.469	681.537	664.07	698.1
ENSG00000117411.18	B4GALT2	437.039	-0.0528131	0.62778	-0.0251657	0.849514	0.0712161	0.529022	454.257	409.675	460.176	438.891	465.776	433.492	421.21	384.787	443.104	405.189	443.21	444.354	417.536	492.596	442.403	435.978
ENSG00000159214.13	CCDC24	113.199	-0.10465	0.614001	-0.0450762	0.85123	0.121655	0.552612	105.641	118.619	130.944	107.653	105.437	111.582	111.378	102.285	97.1337	108.242	125.626	117.357	126.03	120.498	122.01	100.747
ENSG00000196517.13	SLC6A9	255.464	0.176713	0.252062	0.0612575	0.809577	-0.0437817	0.685939	239.133	215.271	240.376	260.85	286.186	286.362	259.206	250.355	287.035	235.642	243.213	233.712	304.974	272.808	244.952	227.35
ENSG00000230615.7	NA	53.55	0.0169409	0.768816	0.167163	0.766389	0.159404	0.593726	72.028	47.2279	41.1539	40.3697	37.0767	57.2723	49.6137	58.4486	64.392	57.4736	51.2556	53.1619	56.7618	54.9471	55.8825	59.7352
ENSG00000271647.1	KRT8P47	3.2396	-0.0786846	0.765502	-1.41208	0.510563	-0.0373689	0.76481	1.92075	5.49162	5.6119	3.10536	1.15865	4.93727	4.0501	4.87072	1.09139	2.87368	2.01002	0	0.962064	2.89195	3.7255	7.13256
ENSG00000171872.5	KLF17	2.62352	-0.535297	0.677307	1.09805	0.617594	0.279367	0.722045	4.80187	1.09832	0.935316	2.07024	2.31729	0.987454	1.01252	1.94829	6.54834	7.66314	3.01503	2.00611	0.962064	3.85594	1.86275	0.89157
ENSG00000233514.1	NA	66.2288	-0.0869102	0.691102	0.0113097	0.88078	0.132168	0.606461	66.2658	65.8994	64.5368	69.3531	74.1533	67.1468	46.5761	63.3193	69.8489	78.5472	64.3207	55.168	78.8892	59.7671	70.7845	65.0846
ENSG00000178028.14	DMAP1	317.143	-0.0452405	0.678545	-0.0898278	0.695237	-0.0278938	0.713411	337.091	336.087	321.749	319.852	326.738	348.571	321.983	277.631	306.68	330.473	306.528	290.886	297.278	321.971	343.677	287.086
ENSG00000117419.16	ERI3	569.453	-0.0115547	0.752128	-0.208738	0.0211243	-0.079428	0.423185	637.688	595.291	601.408	564.141	603.655	604.322	587.264	586.434	503.131	491.399	517.581	564.72	547.414	590.923	575.59	540.292
ENSG00000233602.1	ERI3-IT1	4.18303	0.323517	0.698073	-0.49871	0.804367	-0.425088	0.650073	5.76224	7.68826	2.80595	1.03512	3.47594	7.89963	7.08767	2.92243	4.36556	4.78946	2.01002	1.00306	1.92413	6.74789	6.51962	0.89157
ENSG00000187147.18	RNF220	579.363	0.0672894	0.506744	-0.0179837	0.855704	-0.00767278	0.754522	604.075	534.883	570.543	563.106	567.737	581.61	617.64	614.684	529.324	591.02	544.716	579.766	581.087	603.455	571.864	614.292
ENSG00000126106.14	TMEM53	162.074	-0.0256953	0.745672	-0.161295	0.585382	-0.0519027	0.684379	159.422	161.454	187.063	169.76	155.259	183.666	159.979	166.579	174.622	166.673	126.631	139.425	151.044	164.841	156.471	170.29
ENSG00000198520.12	ARMH1	58.1892	-0.501757	0.0470334	0.010327	0.882437	0.304931	0.306749	60.5035	60.4078	72.0193	66.2477	48.6631	43.448	54.6763	37.0174	67.6661	55.5578	66.3307	72.22	54.8376	53.0192	58.6766	59.7352
ENSG00000142945.13	KIF2C	196.755	-0.680836	1.08899e-08	0.0678909	0.80235	0.567342	4.79446e-06	213.203	200.993	246.923	213.235	149.465	145.156	114.415	138.328	201.907	251.926	220.097	242.739	201.071	194.725	213.285	200.603
ENSG00000142937.12	RPS8	7217.03	-0.05754	0.221973	-0.0539103	0.438672	0.12471	0.000567318	7130.77	7337.9	7386.19	7217.9	6854.55	7102.75	6977.31	6997.27	6993.62	6440.87	7457.18	7118.68	7546.43	7625.12	7655.9	7630.06
ENSG00000200913.1	SNORD46	1.95593	-3.13509	0.0897361	-0.438679	0.833353	3.16808	0.0815922	2.88112	1.09832	2.80595	4.14048	0	0	1.01252	0	2.18278	1.91579	2.01002	2.00611	1.92413	4.81992	0.931375	3.56628
ENSG00000234093.3	RPS15AP11	114.052	-0.103001	0.629828	0.0867495	0.809577	0.266831	0.20993	122.928	106.537	106.626	107.653	91.533	110.595	100.24	110.078	116.779	116.863	129.646	108.33	92.3581	146.526	115.49	142.651
ENSG00000142959.5	BEST4	10.3774	-0.572429	0.460255	-0.0878926	0.866464	0.561094	0.45405	6.72261	10.9832	15.9004	12.4215	10.4278	3.94981	8.1002	8.76729	8.73112	14.3684	14.0702	6.01833	8.65858	7.71188	15.8334	13.3736
ENSG00000173846.13	PLK3	145.239	-0.206415	0.310942	0.0502688	0.841904	0.0158042	0.755118	145.977	123.012	178.645	166.654	107.754	153.055	135.678	135.406	164.8	156.136	156.782	160.489	120.258	130.138	149.951	139.085
ENSG00000188396.4	DYNLT4	5.85578	-0.239425	0.715324	-0.0180175	0.885652	0.227406	0.708688	3.84149	8.78659	2.80595	9.31609	6.95188	1.97491	6.07515	5.84486	1.09139	4.78946	14.0702	4.01222	5.77238	3.85594	5.58825	8.9157
ENSG00000222009.8	BTBD19	219.224	-0.390771	0.00400655	-0.0456417	0.839346	0.239777	0.136832	212.243	219.665	254.406	278.448	223.619	173.792	166.054	175.346	257.568	246.178	220.097	211.645	187.602	229.428	217.01	234.483
ENSG00000117425.14	PTCH2	10.5173	0.146419	0.730385	0.152524	0.853273	-0.0304282	0.762673	4.80187	13.1799	15.9004	5.1756	13.9038	6.91217	3.03757	19.4829	8.73112	10.5368	12.0601	12.0367	14.431	12.5318	9.31375	6.24099
ENSG00000226499.1	NA	5.44248	-0.46625	0.620184	-0.578792	0.738614	-0.443287	0.630156	4.80187	4.39329	11.2238	9.31609	5.79323	2.96236	7.08767	5.84486	1.09139	8.62103	3.01503	7.02139	0.962064	4.81992	7.451	2.67471
ENSG00000070785.17	EIF2B3	160.215	0.0905337	0.62134	0.0381699	0.852643	-0.0771503	0.637664	138.294	144.979	191.74	149.057	172.638	168.855	176.179	149.044	153.886	165.715	164.822	157.48	140.461	141.706	187.206	161.374
ENSG00000126107.15	HECTD3	488.57	0.0377682	0.670462	-0.00587718	0.874877	-0.177389	0.046878	505.156	504.13	515.359	463.734	502.852	519.401	538.663	481.227	475.846	477.988	483.41	543.656	465.639	437.649	441.472	460.942
ENSG00000126088.14	UROD	318.135	-0.0872835	0.492318	-0.186288	0.182164	-0.0586921	0.602655	339.012	355.857	337.649	335.379	311.676	336.722	316.92	320.493	297.949	292.157	307.533	303.926	301.126	296.907	319.462	317.399
ENSG00000162415.7	ZSWIM5	370.854	0.196182	0.067315	-0.0270449	0.850874	-0.106358	0.386207	340.933	384.413	349.808	341.59	405.526	406.831	434.373	375.045	328.508	350.589	335.674	373.137	392.522	412.586	344.609	357.52
ENSG00000281912.1	LINC01144	5.73261	-0.17507	0.736749	0.278769	0.838449	-0.541637	0.597063	3.84149	4.39329	14.0297	2.07024	9.26917	4.93727	2.02505	5.84486	17.4622	4.78946	4.02004	4.01222	4.81032	3.85594	2.79412	3.56628
ENSG00000186603.7	HPDL	2.18342	-0.114804	0.76228	0.00390648	0.885653	0.0263921	0.767815	1.92075	2.19665	2.80595	2.07024	3.47594	0	3.03757	1.94829	0	1.91579	3.01503	4.01222	0.962064	4.81992	1.86275	0.89157
ENSG00000132781.20	MUTYH	20.4948	-0.206825	0.651631	0.357828	0.660396	0.283958	0.558822	24.9697	18.6715	17.771	16.5619	13.9038	15.7993	18.2254	19.4829	20.7364	21.0736	32.1604	26.0794	25.0137	21.2077	13.9706	22.2893
ENSG00000132773.12	TOE1	93.2659	-0.000414567	0.779941	0.0193663	0.871508	0.111927	0.616031	107.562	93.3575	84.1785	79.7043	77.6293	96.7704	83.027	106.182	79.6714	92.9156	107.536	89.2719	121.22	81.9387	95.0002	96.2896
ENSG00000070759.17	TESK2	13.7442	-0.227071	0.673655	-0.133502	0.851481	-0.178932	0.691611	10.5641	21.9665	22.4476	7.24585	23.1729	7.89963	11.1378	11.6897	13.0967	11.4947	13.0651	19.0581	11.5448	14.4598	13.0392	8.02413
ENSG00000280670.3	CCDC163	52.265	0.026429	0.759165	-0.0846483	0.839346	-0.0171831	0.759128	53.7809	47.2279	49.5718	60.037	47.5045	55.2974	57.7139	53.5779	54.5695	44.0631	54.2706	46.1405	71.1927	53.0192	41.9119	46.3617
ENSG00000132763.15	MMACHC	121.783	-0.12947	0.539802	-0.0516773	0.841703	0.066992	0.668083	119.086	142.782	121.591	125.25	120.499	124.419	108.34	111.052	114.596	118.779	130.651	125.382	125.068	110.858	137.843	112.338
ENSG00000117450.15	PRDX1	13107	0.0689503	0.021715	-0.0580666	0.156657	-0.00919413	0.698538	12611.6	12981.1	13072	13096.4	13558.5	13472.8	13544.5	13715.9	12201.7	12899.9	12014.9	12593.4	13865.3	13228.8	13447.2	13407.4
ENSG00000117448.14	AKR1A1	1000.09	0.0890935	0.193327	-0.0374925	0.768339	-0.063614	0.373647	962.294	988.491	1003.59	991.646	1017.29	1041.76	1055.05	1080.32	966.971	982.798	963.806	930.835	1002.47	1004.47	1024.51	985.185
ENSG00000132780.17	NASP	1080.19	-0.0736568	0.352988	0.148918	0.0387631	0.150608	0.0136154	1028.56	999.474	1069.07	1103.44	984.849	1020.04	997.337	989.73	1166.7	1229.93	1151.74	1109.38	1184.3	1069.06	1075.74	1103.76
ENSG00000159588.15	CCDC17	17.9508	-0.369963	0.519013	-0.107223	0.852373	0.020283	0.76328	25.9301	20.8681	16.8357	18.6322	16.221	16.7867	9.11272	21.4312	27.2847	12.4526	15.0752	22.0672	11.5448	21.2077	13.0392	18.723
ENSG00000159592.11	GPBP1L1	1179.79	0.0471762	0.528473	0.00164571	0.885652	-0.0207604	0.682708	1152.45	1210.35	1130.8	1166.58	1224.69	1195.81	1228.19	1165.08	1078.29	1204.07	1171.84	1203.67	1212.2	1208.84	1195.89	1127.84
ENSG00000225447.1	NA	2.11713	-0.704309	0.619307	-0.711779	0.780546	-0.786177	0.611208	1.92075	3.29497	1.87063	6.21073	0	3.94981	1.01252	2.92243	1.09139	2.87368	1.00501	3.00917	0.962064	1.92797	0.931375	0.89157
ENSG00000234329.1	RPL7AP16	4.37472	0.284585	0.708559	0.609798	0.746579	-1.07234	0.374996	0.960374	3.29497	4.67658	7.24585	5.79323	3.94981	6.07515	3.89657	10.9139	2.87368	4.02004	7.02139	1.92413	2.89195	0	4.45785
ENSG00000159596.7	TMEM69	278.126	-0.0938316	0.523881	0.0842615	0.730023	0.287354	0.00838797	276.588	251.516	298.366	246.359	249.109	235.014	264.269	259.122	288.127	272.999	305.523	273.834	317.481	292.087	291.52	328.098
ENSG00000197429.11	IPP	252.021	0.0817494	0.579432	0.0461396	0.827969	-0.0855083	0.545771	270.825	232.845	246.923	234.972	236.364	275.5	288.569	242.562	249.928	251.926	264.318	252.77	268.416	246.78	224.461	245.182
ENSG00000230896.1	NA	22.4549	0.0240872	0.768298	-0.203646	0.794419	-0.449643	0.335702	30.732	19.7698	22.4476	25.878	25.4902	26.6612	24.3006	24.3536	20.7364	18.2	21.1052	26.0794	15.393	14.4598	20.4902	23.1808
ENSG00000236111.5	RPL6P1	4.88041	-0.505405	0.614702	-0.625552	0.733649	0.240377	0.707509	6.72261	4.39329	11.2238	2.07024	3.47594	4.93727	4.0501	4.87072	0	5.74736	3.01503	7.02139	5.77238	4.81992	3.7255	6.24099
ENSG00000086015.22	MAST2	889.992	-0.0041758	0.769442	-0.0526825	0.733649	-0.0523336	0.541742	955.572	920.395	882.003	870.537	969.787	976.592	821.157	854.324	906.945	831.451	900.49	861.625	852.389	884.938	869.904	881.763
ENSG00000117461.15	PIK3R3	105.76	0.274337	0.19624	-0.00977313	0.879922	-0.140035	0.516763	88.3544	96.6524	99.1435	109.723	119.341	115.532	112.39	128.587	97.1337	86.2103	90.451	117.357	108.713	92.5426	104.314	125.711
ENSG00000117472.10	TSPAN1	98.1028	0.332281	0.116159	-0.35619	0.227215	-0.0503987	0.709315	90.2751	105.439	83.2431	91.0906	103.12	139.231	102.265	118.845	68.7575	73.7577	70.3508	75.2292	95.2443	115.678	103.383	133.736
ENSG00000085998.14	POMGNT1	1011.03	0.0424535	0.584906	-0.0524904	0.694056	-0.0105147	0.738195	999.749	977.508	1006.4	1043.4	1068.27	1030.9	1002.4	1048.18	950.6	1005.79	939.685	986.003	949.557	1089.3	1056.18	1022.63
ENSG00000085999.13	RAD54L	47.5408	-0.452536	0.151017	0.20793	0.707688	0.319841	0.352446	48.0187	61.5061	46.7658	44.5102	41.7113	33.5734	34.4258	37.0174	45.8384	63.2209	71.3558	50.1528	43.2929	43.3793	53.0884	42.7954
ENSG00000132128.17	LRRC41	961.815	0.0812902	0.316223	-0.0528165	0.707688	-0.167473	0.00783187	1032.4	925.887	962.44	957.487	1063.64	1033.86	979.111	1031.62	972.428	880.303	932.65	958.921	947.633	948.561	905.296	856.799
ENSG00000173660.12	UQCRH	1156.8	-0.0334542	0.639439	-0.0718597	0.556162	0.00619727	0.754411	1138.04	1204.86	1207.49	1186.25	1083.33	1179.02	1172.5	1187.48	1092.48	1189.7	1187.92	1033.15	1174.68	1104.73	1210.79	1156.37
ENSG00000117481.11	NSUN4	381.591	0.0793568	0.541576	0.0519735	0.803487	-0.0987506	0.435614	365.902	391.003	384.415	356.082	354.546	420.655	365.521	437.39	376.529	390.82	406.024	378.152	408.877	374.026	356.717	338.797
ENSG00000117480.16	FAAH	12.6618	-0.32472	0.601162	-0.321021	0.768339	0.151755	0.702775	16.3264	8.78659	12.1591	20.7024	12.7451	9.87454	15.1879	8.76729	12.0053	14.3684	8.04009	12.0367	12.5068	15.4238	11.1765	12.482
ENSG00000232022.7	NA	6.33535	-0.699294	0.464086	-0.146664	0.856747	0.384495	0.63447	7.68299	12.0816	5.6119	5.1756	8.11052	5.92472	2.02505	2.92243	7.63973	5.74736	5.02506	9.0275	4.81032	7.71188	6.51962	5.34942
ENSG00000197587.11	DMBX1	27.0278	-0.651347	0.134315	0.357982	0.612048	0.517352	0.267592	33.6131	21.9665	28.0595	28.9834	17.3797	10.862	21.263	22.4053	33.8331	28.7368	53.2656	29.0886	22.1275	27.9556	27.9412	24.964
ENSG00000079277.22	MKNK1	312.79	0.0215956	0.739147	-0.111117	0.618898	0.0223651	0.725671	276.588	332.792	317.072	335.379	317.469	323.885	314.895	322.441	258.659	299.82	310.548	295.901	351.153	326.791	287.795	333.447
ENSG00000142961.15	MOB3C	138.322	0.107489	0.57938	0.0857498	0.793185	-0.00541031	0.765129	118.126	128.504	146.845	131.46	148.307	151.08	137.703	129.561	137.515	141.768	138.692	139.425	126.992	156.166	149.951	131.061
ENSG00000123472.12	ATPAF1	782.306	0.0206087	0.709098	-0.0285357	0.818803	-0.0514622	0.518069	813.436	785.301	779.118	772.2	787.879	821.561	784.706	800.746	766.155	758.651	794.964	769.344	748.486	769.26	760.002	805.088
ENSG00000159658.15	EFCAB14	1943.61	0.0866313	0.0736213	0.0677886	0.352914	0.0140446	0.695722	1910.18	1801.25	1860.34	1861.15	1950	2011.44	1986.57	1947.31	1988.51	1924.41	1951.73	1931.88	1917.39	2019.55	2020.15	2015.84
ENSG00000186377.8	CYP4X1	3.61706	0.562814	0.620794	0.0274843	0.885652	-1.31201	0.3019	2.88112	2.19665	2.80595	6.21073	6.95188	1.97491	9.11272	2.92243	6.54834	0.957893	5.02506	2.00611	0.962064	1.92797	0.931375	4.45785
ENSG00000225506.2	NA	4.61311	-1.17131	0.292639	0.236173	0.842733	0.347633	0.681781	5.76224	8.78659	5.6119	3.10536	2.31729	3.94981	3.03757	0.974143	5.45695	6.70525	9.0451	6.01833	1.92413	2.89195	4.65687	3.56628
ENSG00000224805.2	LINC00853	7.79783	-0.210751	0.714099	0.781177	0.527805	0.395749	0.614115	6.72261	10.9832	2.80595	6.21073	9.26917	3.94981	2.02505	7.79315	6.54834	13.4105	12.0601	13.0397	6.73445	9.63985	4.65687	8.9157
ENSG00000162366.8	PDZK1IP1	142.889	0.0783053	0.645144	0.0773911	0.803487	0.0590849	0.67148	144.056	137.29	121.591	140.776	140.196	145.156	135.678	151.966	125.51	152.305	151.757	142.434	158.741	140.742	151.814	146.218
ENSG00000162367.11	TAL1	2.82117	-1.13586	0.487355	0.783428	0.723427	0.873009	0.564803	1.92075	5.49162	0.935316	3.10536	0	2.96236	2.02505	0	6.54834	4.78946	4.02004	4.01222	1.92413	0.963985	4.65687	1.78314
ENSG00000123473.17	STIL	222.333	-0.101685	0.521372	-0.0513433	0.821616	0.104774	0.491193	214.163	237.238	215.123	247.394	194.653	203.415	214.655	235.743	216.095	219.357	215.072	229.7	248.213	223.645	223.53	219.326
ENSG00000162368.14	CMPK1	3326	0.119938	0.00045138	0.0362435	0.638678	0.0579989	0.170931	3210.53	3210.4	3057.55	3064.99	3327.63	3375.12	3470.93	3449.44	3288.36	3195.53	3261.26	3117.5	3529.81	3553.25	3557.85	3545.78
ENSG00000225762.1	NA	6.31986	-0.663354	0.479349	-0.820357	0.570158	0.282411	0.677005	4.80187	9.88491	12.1591	7.24585	4.63458	5.92472	4.0501	6.819	8.73112	6.70525	2.01002	2.00611	6.73445	3.85594	9.31375	6.24099
ENSG00000237424.1	FOXD2-AS1	22.5473	0.407952	0.425648	0.0500215	0.869845	-0.505679	0.298129	17.2867	15.3765	26.1889	24.8429	32.4421	28.6362	28.3507	22.4053	17.4622	18.2	30.1503	21.0642	13.4689	26.0276	12.1079	26.7471
ENSG00000186564.6	FOXD2	28.783	0.460753	0.277675	-0.233449	0.768513	-0.554453	0.160882	24.9697	20.8681	36.4773	27.9483	28.9662	51.3476	39.4885	32.1467	27.2847	22.0315	23.1153	22.0672	19.2413	34.7035	19.5589	30.3134
ENSG00000269113.4	TRABD2B	8.5826	-0.489557	0.575924	0.371597	0.787336	0.222427	0.697061	9.60374	5.49162	10.2885	10.3512	4.63458	6.91217	6.07515	7.79315	16.3708	22.0315	4.02004	4.01222	6.73445	5.78391	6.51962	10.6988
ENSG00000117834.13	SLC5A9	17.0389	-1.35445	0.00311413	-0.438262	0.625159	-0.68463	0.331812	16.3264	32.9497	43.0245	22.7727	6.95188	14.8118	14.1753	8.76729	17.4622	16.2842	30.1503	21.0642	6.73445	4.81992	6.51962	9.80727
ENSG00000132122.12	SPATA6	81.7179	-0.179934	0.529697	-0.0833007	0.830062	0.322716	0.209576	85.4732	98.8491	74.8253	73.4936	98.4849	62.2096	76.9519	57.4745	82.9456	65.1367	90.451	75.2292	78.8892	82.9027	104.314	99.8559
ENSG00000235105.1	NA	185.385	-0.045514	0.702937	-0.23305	0.256769	0.0679763	0.634931	196.877	203.19	180.516	193.568	198.128	182.679	183.267	186.061	156.069	196.368	143.717	160.489	203.958	189.905	187.206	204.17
ENSG00000162373.13	BEND5	4.69935	-0.82055	0.462755	-1.01688	0.547698	-0.0305467	0.765483	11.5245	5.49162	7.48253	4.14048	2.31729	5.92472	3.03757	4.87072	5.45695	2.87368	2.01002	4.01222	0	8.67586	5.58825	1.78314
ENSG00000225671.2	NA	19.7745	0.0592434	0.752128	0.0301949	0.87373	-0.159658	0.6725	21.1282	16.4748	18.7063	22.7727	25.4902	19.7491	16.2004	21.4312	16.3708	19.1579	24.1203	21.0642	10.5827	20.2437	23.2844	19.6145
ENSG00000142700.12	DMRTA2	6.02851	0.816401	0.39444	0.170834	0.856009	-0.500782	0.555842	3.84149	3.29497	10.2885	1.03512	11.5865	6.91217	8.1002	6.819	4.36556	6.70525	6.03007	4.01222	5.77238	5.78391	7.451	4.45785
ENSG00000185104.20	FAF1	653.528	-0.000169751	0.779867	-0.135981	0.183723	-0.0160796	0.720438	653.054	689.747	665.945	674.899	641.89	686.28	661.178	689.693	610.087	627.42	602.002	600.83	678.255	671.898	683.629	619.641
ENSG00000123080.12	CDKN2C	409.49	0.146367	0.167496	0.0222607	0.854268	-0.121114	0.270541	373.585	414.068	402.186	393.346	469.252	453.241	406.022	424.726	395.083	415.725	377.884	417.271	379.053	403.91	417.256	409.231
ENSG00000213478.2	NA	8.32315	0.333216	0.650401	0.227884	0.838214	-0.38913	0.604032	2.88112	12.0816	10.2885	5.1756	10.4278	7.89963	9.11272	10.7156	10.9139	12.4526	10.0501	2.00611	11.5448	4.81992	7.451	5.34942
ENSG00000123091.5	RNF11	967.389	0.118476	0.0713221	0.0920169	0.354403	0.0489078	0.505987	926.76	917.1	898.839	877.783	997.594	1004.24	991.261	939.074	944.052	934.903	1003	976.976	1014.98	1047.85	990.983	1012.82
ENSG00000233406.5	RPS2P8	11.0009	-0.118353	0.741835	-0.0300179	0.881669	-0.145595	0.719688	7.68299	10.9832	12.1591	16.5619	3.47594	7.89963	13.1628	18.5087	7.63973	13.4105	12.0601	13.0397	1.92413	14.4598	17.6961	5.34942
ENSG00000085831.16	TTC39A	258.18	0.07241	0.615234	0.00973991	0.872879	-0.175553	0.215812	241.054	251.516	274.048	269.131	260.695	282.412	285.532	260.096	237.923	281.62	279.393	242.739	214.54	251.6	275.687	222.893
ENSG00000085832.17	EPS15	784.913	-0.103863	0.235592	-0.007269	0.871508	0.0391259	0.623609	868.178	842.414	751.994	774.27	692.87	765.277	782.681	765.677	837.096	757.693	789.939	836.548	769.651	786.612	787.012	750.702
ENSG00000227070.1	NA	1.97364	-0.144576	0.759739	0.00170667	0.885936	0.811539	0.601054	0.960374	2.19665	2.80595	1.03512	4.63458	0	0	1.94829	0	1.91579	3.01503	2.00611	3.84826	0	1.86275	5.34942
ENSG00000117859.19	OSBPL9	2899.74	-0.0626151	0.196302	-0.0538883	0.470322	-0.056389	0.253881	3026.14	3149.99	2919.12	2988.39	2736.72	2912	2959.61	2946.78	2893.27	2908.16	2918.55	2913.88	2837.13	2806.16	2783.88	2696.11
ENSG00000078618.22	NRDC	2953.63	-0.0706828	0.0866099	0.035035	0.649818	0.0679567	0.0993646	2956.99	2983.05	2890.13	3062.92	2846.79	2881.39	2778.37	2814.3	3004.6	3083.46	3041.16	3049.29	2938.14	2944.97	3025.11	2957.34
ENSG00000266993.3	LOC105378721	26.2651	0.0434841	0.755743	-0.0767293	0.857458	-0.366889	0.436617	25.9301	37.343	18.7063	30.0185	17.3797	26.6612	44.5511	25.3277	28.3761	22.9894	29.1453	25.0764	19.2413	21.2077	24.2157	24.0724
ENSG00000272175.1	NA	2.48371	-1.23119	0.389414	-1.43204	0.49838	-0.822227	0.594651	4.80187	7.68826	1.87063	5.1756	2.31729	1.97491	2.02505	1.94829	4.36556	0.957893	0	2.00611	0.962064	0	1.86275	1.78314
ENSG00000169213.7	RAB3B	2455.23	0.153597	0.000154265	-0.0426137	0.651361	-0.217505	1.27439e-08	2343.31	2417.41	2465.49	2496.71	2766.85	2705.62	2715.59	2630.19	2389.05	2459.87	2254.24	2335.11	2378.22	2403.21	2312.6	2210.2
ENSG00000117862.13	TXNDC12	205.81	0.0416622	0.703813	-0.0921508	0.737798	-0.0454692	0.681125	208.401	222.96	195.481	204.954	200.446	229.089	224.78	199.699	194.267	200.2	205.022	179.547	203.958	196.653	218.873	208.627
ENSG00000198841.4	KTI12	95.2238	-0.127228	0.578912	-0.310444	0.274538	0.0331324	0.734773	104.681	119.717	100.079	92.1258	98.4849	83.9336	105.303	93.5178	91.6767	77.5893	91.456	75.2292	104.865	92.5426	99.6571	92.7233
ENSG00000134717.18	BTF3L4	610.114	0.121661	0.207819	0.0437272	0.797277	0.011133	0.746624	588.709	602.979	561.19	563.106	632.621	678.381	608.527	599.098	613.361	564.199	585.921	623.9	699.42	632.374	624.952	583.087
ENSG00000157077.16	ZFYVE9	647.143	0.233701	0.000470751	0.0772896	0.606597	-0.131106	0.0958914	595.432	574.423	614.503	620.037	690.553	687.268	726.993	722.814	673.387	657.114	607.027	601.833	633.038	653.582	645.443	650.846
ENSG00000228407.2	NA	1.69662	1.23783	0.557967	1.87486	0.540726	-0.336796	0.719619	0	0	0	3.10536	1.15865	0.987454	3.03757	1.94829	4.36556	4.78946	1.00501	1.00306	2.88619	1.92797	0.931375	0
ENSG00000213735.2	NA	8.19626	-0.370343	0.629828	-0.204461	0.842367	0.0610599	0.756286	11.5245	10.9832	7.48253	8.28097	4.63458	5.92472	4.0501	14.6121	4.36556	12.4526	12.0601	4.01222	5.77238	5.78391	11.1765	8.02413
ENSG00000154222.15	CC2D1B	476.869	-0.0446735	0.639785	-0.0374917	0.816602	0.0026116	0.765595	485.949	518.409	482.623	462.699	450.713	480.89	493.099	462.718	488.942	465.536	467.33	477.454	491.615	487.776	465.687	448.46
ENSG00000287078.1	NA	3.31734	2.34454	0.101955	2.01797	0.338912	-0.629561	0.590032	1.92075	0	0.935316	1.03512	2.31729	3.94981	3.03757	10.7156	3.27417	4.78946	7.03508	1.00306	5.77238	0	3.7255	3.56628
ENSG00000224680.4	NA	16.9922	0.0504243	0.757495	-0.101959	0.856009	-0.155976	0.6891	9.60374	28.5564	21.5123	10.3512	18.5383	18.7616	20.2505	14.6121	16.3708	13.4105	18.0902	17.0519	22.1275	11.5678	17.6961	13.3736
ENSG00000085840.13	ORC1	90.878	-0.313048	0.211158	0.296415	0.367102	0.338607	0.154939	108.522	72.4893	86.9844	90.0555	74.1533	84.921	67.8391	62.3452	114.596	88.1261	114.571	124.379	77.9272	84.8307	102.451	99.8559
ENSG00000134748.13	PRPF38A	498.127	0.0803987	0.479249	-0.0142621	0.865607	-0.0692093	0.51669	473.464	516.212	488.235	487.542	531.819	524.338	533.6	488.046	510.77	429.136	479.39	527.607	503.159	488.74	524.364	463.617
ENSG00000134744.14	TUT4	882.326	-0.0246548	0.69696	0.0722449	0.598455	0.049415	0.547338	859.534	865.479	825.884	934.714	866.667	836.373	823.182	898.16	926.59	881.261	887.425	967.948	947.633	844.451	875.492	876.414
ENSG00000162377.6	COA7	373.449	0.0575384	0.615999	0.132235	0.424387	0.0635965	0.566301	333.25	366.84	372.256	342.625	363.815	392.019	363.496	352.64	374.347	411.894	373.864	389.186	384.826	382.702	401.423	370.002
ENSG00000162378.13	ZYG11B	849.459	0.01994	0.709719	-0.0460442	0.739803	-0.0893824	0.238338	887.385	895.133	821.208	851.905	858.557	868.959	888.997	883.548	852.375	824.746	836.169	832.536	831.223	781.792	828.924	847.883
ENSG00000228929.1	RPS13P2	1068.17	-0.0146429	0.731042	-0.0255509	0.825192	-0.00500711	0.757427	1020.88	1095.03	1078.42	1127.25	994.118	1106.94	1082.39	1087.14	980.068	1123.61	1091.44	1044.18	1029.41	1057.49	1056.18	1116.25
ENSG00000203995.10	ZYG11A	63.3463	-0.12239	0.633661	0.158516	0.737509	0.0991685	0.65566	59.5432	64.8011	60.7956	67.2829	62.5669	55.2974	53.6638	60.3969	70.9403	72.7998	66.3307	71.2169	61.5721	63.623	54.9511	67.7594
ENSG00000121310.17	ECHDC2	495.193	-0.157364	0.108721	-0.0242085	0.847428	0.0279526	0.696629	560.858	476.672	539.677	508.244	454.189	435.467	513.35	469.537	514.044	487.567	501.501	551.68	469.487	497.416	482.452	460.942
ENSG00000230953.2	NA	38.2174	0.0270514	0.762617	-0.280761	0.66039	0.00673556	0.767502	30.732	49.4245	37.4126	41.4048	37.0767	50.3601	35.4384	37.9916	30.5589	45.9788	25.1253	28.0856	37.5205	42.4153	40.0491	41.9038
ENSG00000116171.19	SCP2	1946.48	0.110535	0.0274499	0.0485947	0.629348	0.0298346	0.593763	1794.94	1871.54	1761.2	1962.59	2042.69	2026.25	1917.72	1988.23	1971.05	1899.5	1903.49	1865.68	2072.29	1962.67	2086.28	2017.62
ENSG00000236360.2	NA	142.473	0.09043	0.629959	0.0160984	0.871508	0.0463281	0.704962	133.492	142.782	126.268	143.882	154.1	117.507	166.054	144.173	128.784	118.779	141.707	162.495	144.31	155.202	135.981	164.049
ENSG00000235563.1	NA	0.942947	1.77054	0.542412	2.54079	0.5415	-0.562505	0.712451	0.960374	0	0	0	1.15865	0	3.03757	0	3.27417	3.83157	0	0	0.962064	0	1.86275	0
ENSG00000157184.7	CPT2	426.43	0.0434452	0.670785	-0.0589155	0.781266	-0.04408	0.653962	436.01	395.396	444.275	431.645	464.617	468.053	384.759	445.183	472.572	383.157	382.909	405.234	432.929	446.325	411.668	418.147
ENSG00000236723.2	NA	3.68111	0.0937417	0.763256	0.104833	0.871508	-0.120441	0.751284	2.88112	6.58994	1.87063	3.10536	1.15865	11.8494	2.02505	0	5.45695	0.957893	7.03508	2.00611	2.88619	2.89195	3.7255	4.45785
ENSG00000162384.14	CZIB	342	-0.110076	0.391765	-0.0216834	0.856009	0.0192806	0.730286	371.665	340.48	331.102	377.819	355.704	325.86	301.732	335.105	326.325	360.168	357.784	354.079	326.14	338.359	336.226	333.447
ENSG00000162385.11	MAGOH	244.412	-0.0338279	0.716418	-0.00669253	0.878759	0.0853179	0.544297	237.212	249.319	235.7	254.64	227.095	245.876	225.793	253.277	235.74	240.431	239.193	255.779	226.085	242.924	279.412	262.122
ENSG00000226754.2	LOC100507564	13.8323	-0.0770266	0.750061	0.283245	0.781835	-0.245509	0.644096	13.4452	12.0816	14.9651	15.5268	9.26917	12.8369	13.1628	17.5346	8.73112	25.8631	16.0802	17.0519	12.5068	7.71188	11.1765	13.3736
ENSG00000157193.18	LRP8	1620.84	0.093928	0.0885847	0.0128194	0.851481	0.0978068	0.0627929	1514.51	1571.7	1550.75	1513.35	1588.5	1645.1	1669.65	1656.04	1502.84	1559.45	1652.24	1487.53	1711.51	1743.85	1777.06	1789.38
ENSG00000225675.2	LINC01771	2.05552	-0.545244	0.697547	1.33359	0.608355	0.876174	0.601752	2.88112	0	0	3.10536	1.15865	0.987454	1.01252	0.974143	4.36556	5.74736	1.00501	4.01222	3.84826	1.92797	1.86275	0
ENSG00000058804.12	NDC1	825.166	-0.149806	0.0347731	0.069794	0.608355	0.159147	0.0202254	870.098	834.726	817.466	812.57	765.865	713.929	798.882	729.633	862.198	822.83	920.59	895.728	866.82	852.163	824.267	814.895
ENSG00000058799.15	YIPF1	408.668	0.0457392	0.668329	-0.0179404	0.863855	0.0647051	0.580198	377.427	378.922	456.434	380.925	390.464	430.53	409.06	415.959	414.728	440.631	340.699	380.158	416.574	434.757	425.638	445.785
ENSG00000211452.11	DIO1	5.09858	-1.16574	0.28158	-1.53856	0.261112	-2.37426	0.0849994	10.5641	12.0816	17.771	3.10536	2.31729	3.94981	12.1503	0.974143	0	3.83157	5.02506	6.01833	0.962064	0.963985	1.86275	0
ENSG00000081870.12	HSPB11	248.531	-0.0531643	0.666293	0.00684381	0.878022	0.0515087	0.656039	250.658	247.123	231.958	273.272	227.095	227.114	257.181	253.277	272.847	248.094	242.208	244.746	243.402	263.168	239.363	254.989
ENSG00000116212.15	LRRC42	301.482	-0.115176	0.426085	-0.0448323	0.823546	-0.110068	0.441196	336.131	331.694	339.52	279.483	269.965	321.91	312.87	282.502	324.143	307.484	291.453	325.993	251.099	265.096	280.344	304.026
ENSG00000219102.3	HNRNPA3P12	5.0395	-0.339061	0.691508	-0.833655	0.674369	-0.246049	0.712451	1.92075	15.3765	4.67658	5.1756	0	4.93727	7.08767	8.76729	0	4.78946	3.01503	7.02139	2.88619	5.78391	6.51962	2.67471
ENSG00000203985.11	LDLRAD1	13.1723	-0.496612	0.466235	0.247195	0.805039	-0.212199	0.67715	15.366	8.78659	16.8357	18.6322	16.221	10.862	7.08767	8.76729	20.7364	12.4526	14.0702	24.0733	13.4689	11.5678	5.58825	6.24099
ENSG00000116209.12	TMEM59	2764.47	0.207918	2.72548e-10	0.0167048	0.821967	-0.0415824	0.392968	2544.99	2521.75	2649.75	2592.98	3061.14	2899.16	2946.45	3010.1	2580.04	2652.4	2551.72	2647.06	2956.42	2879.42	2835.1	2902.95
ENSG00000116205.14	TCEANC2	213.093	0.0808364	0.60092	0.106614	0.688441	-0.0591768	0.646601	195.916	202.091	219.799	202.884	231.729	198.478	206.555	232.82	242.288	224.147	217.082	201.614	211.654	217.861	203.971	200.603
ENSG00000215883.11	CYB5RL	111.357	-0.13689	0.543894	-0.0943161	0.796005	0.22372	0.290602	110.443	121.914	114.109	109.723	100.802	108.62	120.49	84.7505	112.413	122.61	93.466	98.2994	119.296	126.282	114.559	123.928
ENSG00000116221.15	MRPL37	831.296	-0.0722748	0.426895	-0.0942291	0.453624	-0.0381645	0.622781	832.644	944.558	863.297	848.799	870.143	778.113	833.308	836.789	813.085	875.514	795.969	779.374	774.461	828.063	843.826	782.799
ENSG00000157216.16	SSBP3	219.709	0.176838	0.241847	-0.0477964	0.830062	-0.0482131	0.673018	192.075	217.468	216.058	213.235	256.061	250.813	234.906	207.493	204.09	196.368	228.138	182.556	226.085	222.681	232.844	234.483
ENSG00000198711.5	SSBP3-AS1	1.94736	-0.111493	0.763024	-0.483473	0.830062	-0.980116	0.554301	3.84149	0	0.935316	5.1756	2.31729	2.96236	2.02505	1.94829	3.27417	0.957893	1.00501	2.00611	2.88619	0	0.931375	0.89157
ENSG00000162390.18	ACOT11	68.83	-0.300515	0.238406	-0.178235	0.687417	0.052353	0.715791	71.0676	77.981	75.7606	86.9502	60.2496	62.2096	63.789	66.2417	67.6661	73.7577	60.3007	73.223	66.3824	61.695	68.9217	65.0846
ENSG00000243725.7	TTC4	23.3844	-0.120853	0.711064	0.0347688	0.871763	-0.126011	0.696171	23.049	31.8514	22.4476	21.7375	24.3316	14.8118	33.4133	18.5087	28.3761	34.4841	17.0852	21.0642	17.3172	18.3157	23.2844	24.0724
ENSG00000162396.6	PARS2	131.621	0.00926412	0.76948	0.111155	0.744788	-0.138149	0.488398	129.65	130.7	136.556	129.39	139.038	136.269	125.553	129.561	133.15	132.189	142.712	160.489	120.258	104.11	114.559	141.76
ENSG00000116133.13	DHCR24	5840.78	0.231134	3.39148e-20	-0.294503	3.69389e-30	-0.528094	5.31266e-105	6101.25	6171.48	6333.03	5963.33	7342.34	7239.02	7152.47	7115.14	4975.64	5030.85	4945.66	5082.48	4849.76	5009.83	5100.21	5040.05
ENSG00000143001.5	TMEM61	8.85562	-0.873682	0.238015	-0.229179	0.823396	0.457849	0.547338	10.5641	8.78659	12.1591	13.4566	4.63458	6.91217	5.06262	7.79315	9.8225	10.5368	10.0501	8.02444	11.5448	6.74789	10.2451	5.34942
ENSG00000169174.11	PCSK9	1514.68	0.0950213	0.141944	-0.146984	0.0268245	-0.224397	7.25156e-06	1513.55	1522.28	1709.76	1488.5	1618.63	1697.43	1751.67	1594.67	1367.51	1392.78	1429.13	1444.4	1396.92	1454.65	1461.33	1391.74
ENSG00000162402.14	USP24	1434.13	0.0139432	0.721229	0.0525997	0.619218	0.00706504	0.747097	1405.99	1357.53	1426.36	1457.45	1403.12	1388.36	1445.88	1465.11	1550.86	1439.71	1433.15	1439.38	1471	1426.7	1425	1410.46
ENSG00000223956.3	LINC01767	3.08398	-0.369422	0.702545	0.352066	0.835711	0.498764	0.649161	2.88112	0	3.74126	5.1756	2.31729	0.987454	2.02505	3.89657	5.45695	3.83157	3.01503	3.00917	1.92413	1.92797	5.58825	3.56628
ENSG00000162407.9	PLPP3	364.767	0.0694554	0.586647	0.208065	0.119677	0.131375	0.281118	351.497	295.449	367.579	322.958	378.877	325.86	337.171	367.252	372.164	377.41	407.029	392.195	393.484	356.674	393.04	397.64
ENSG00000162409.11	PRKAA2	616.902	-0.158205	0.0938856	-0.0177338	0.857393	0.194528	0.0245568	688.588	631.536	566.802	638.67	546.881	509.526	578.151	626.374	664.656	616.883	579.891	633.931	648.431	623.698	657.551	658.871
ENSG00000229887.4	HNRNPA1P6	7.60866	-0.434167	0.611935	-0.141716	0.857511	0.466053	0.57408	10.5641	9.88491	5.6119	7.24585	4.63458	6.91217	6.07515	6.819	4.36556	13.4105	10.0501	2.00611	13.4689	10.6038	6.51962	3.56628
ENSG00000223416.3	NA	4.57568	-2.29497	0.0497349	-0.288367	0.835597	2.14177	0.0739181	8.64336	6.58994	5.6119	4.14048	0	2.96236	0	1.94829	9.8225	1.91579	5.02506	4.01222	6.73445	3.85594	8.38237	3.56628
ENSG00000162600.12	OMA1	279.479	-0.0959107	0.508415	-0.0455808	0.822689	0.010115	0.756286	290.993	284.466	298.366	288.799	265.33	254.763	275.407	292.243	277.213	293.115	291.453	264.807	253.985	242.924	302.697	295.11
ENSG00000185839.3	AK2P1	262.017	-0.0264944	0.734881	-0.0726047	0.78377	-0.0908221	0.545977	278.508	287.761	248.794	273.272	264.171	306.111	260.219	236.717	292.492	259.589	230.148	252.77	234.744	267.988	222.599	276.387
ENSG00000162601.11	MYSM1	534.769	-0.178393	0.0808195	-0.0444092	0.809577	0.202921	0.0350925	628.084	553.555	480.753	549.649	444.92	472.99	506.262	527.012	534.781	543.125	511.551	554.69	588.783	547.543	519.707	592.894
ENSG00000177606.8	JUN	200.177	-0.185346	0.266024	0.411436	0.00170872	0.251325	0.0845916	183.431	197.698	181.451	190.462	168.004	167.867	171.117	154.889	240.106	219.357	292.458	248.758	188.565	201.473	198.383	198.82
ENSG00000234807.7	NA	1.7503	-0.62571	0.693344	-0.395172	0.85431	0.813761	0.641939	0	2.19665	4.67658	1.03512	1.15865	1.97491	2.02505	0	1.09139	1.91579	3.01503	0	0	0	0	8.9157
ENSG00000232453.7	LINC02777	3.49212	1.04077	0.441741	0.275348	0.851797	-0.652382	0.574916	0.960374	2.19665	3.74126	3.10536	5.79323	6.91217	4.0501	3.89657	1.09139	0.957893	9.0451	1.00306	0.962064	3.85594	6.51962	1.78314
ENSG00000237352.4	NA	1.30792	-0.65505	0.686795	-1.00141	0.783944	-0.459022	0.714444	4.80187	3.29497	0	0	1.15865	3.94981	0	0	1.09139	1.91579	1.00501	0	0.962064	0.963985	0	1.78314
ENSG00000228121.1	NA	2.53799	-0.25972	0.730934	-0.131352	0.869845	0.149919	0.748229	4.80187	3.29497	0.935316	2.07024	2.31729	0.987454	2.02505	3.89657	2.18278	2.87368	3.01503	2.00611	3.84826	0.963985	0.931375	4.45785
ENSG00000224609.8	HSD52	5.09018	0.226112	0.715898	-0.215319	0.851062	-0.183768	0.717432	7.68299	4.39329	2.80595	5.1756	3.47594	5.92472	5.06262	8.76729	5.45695	1.91579	4.02004	6.01833	5.77238	6.74789	4.65687	3.56628
ENSG00000172456.18	FGGY	28.5884	-0.411931	0.36535	-0.05318	0.866464	0.24865	0.559346	27.8508	20.8681	37.4126	40.3697	20.8556	31.5985	21.263	21.4312	28.3761	30.6526	33.1654	30.0917	27.8999	25.0636	39.1177	21.3977
ENSG00000134709.12	HOOK1	370.843	-0.133708	0.322867	-0.0589573	0.793185	0.0573181	0.625483	412.961	377.823	368.515	394.381	315.152	346.596	341.221	410.114	396.174	380.283	372.859	343.045	360.774	369.206	415.393	328.989
ENSG00000226476.6	LINC01748	1.16587	-1.28153	0.705868	-3.89925	0.63775	-0.667932	0.739657	5.76224	3.29497	0	2.07024	4.63458	0	0	0	0	0	0	0	0	2.89195	0	0
ENSG00000162599.17	NFIA	1000.56	0.0293941	0.66407	0.0757132	0.525096	-0.0731323	0.352229	1022.8	1023.64	919.416	993.716	1009.18	979.554	1011.51	1037.46	1130.68	1001.96	1033.15	1008.07	965.912	948.561	944.414	978.944
ENSG00000162604.12	TM2D1	322.17	0.0828335	0.52099	0.102342	0.613349	0.054822	0.617275	325.567	287.761	300.237	303.29	318.628	335.734	310.845	324.39	332.874	332.389	318.589	323.987	342.495	340.287	325.981	331.664
ENSG00000271200.1	NA	3.50082	0.844841	0.514347	0.251649	0.85431	-0.696525	0.552419	4.80187	0	0.935316	5.1756	6.95188	4.93727	6.07515	1.94829	2.18278	4.78946	4.02004	2.00611	0.962064	3.85594	5.58825	1.78314
ENSG00000132849.21	PATJ	1151.17	0.00885042	0.75217	0.134463	0.0717786	-0.0662062	0.378756	1105.39	1218.04	1099	1111.72	1162.12	1098.05	1104.66	1193.33	1260.55	1256.76	1232.14	1222.72	1164.1	1081.59	1043.14	1065.43
ENSG00000132854.19	KANK4	3.23185	-1.74876	0.268669	0.79945	0.693225	1.16377	0.484721	4.80187	4.39329	4.67658	0	2.31729	0.987454	1.01252	0	6.54834	6.70525	7.03508	4.01222	0	1.92797	3.7255	3.56628
ENSG00000162607.13	USP1	535.786	0.0168513	0.738683	0.15272	0.198056	0.0891	0.389816	515.721	521.704	467.658	539.298	490.107	523.35	518.413	531.882	503.131	591.978	579.891	591.803	561.845	540.796	545.786	549.207
ENSG00000116641.18	DOCK7	681.115	-0.0506965	0.592155	0.0260105	0.838173	0.0523818	0.561854	739.488	655.699	670.622	668.688	610.606	677.393	674.341	676.055	705.038	742.367	634.162	704.145	690.762	669.97	670.59	707.907
ENSG00000125703.15	ATG4C	200.687	0.0626045	0.656761	0.12906	0.623201	0.0382367	0.702489	197.837	191.108	183.322	190.462	205.08	182.679	211.618	197.751	208.455	209.778	230.148	185.565	196.261	190.869	216.079	213.977
ENSG00000224209.8	LINC00466	1.30954	0.113313	0.769442	0.342165	0.861705	0.824751	0.648965	1.92075	0	0.935316	1.03512	3.47594	0.987454	0	0	0	0.957893	1.00501	3.00917	6.73445	0	0	0.89157
ENSG00000230798.5	FOXD3-AS1	69.7523	-0.172731	0.551922	-0.172769	0.723711	0.106679	0.648887	80.6714	75.7843	57.9896	84.8799	74.1533	53.3225	76.9519	61.371	81.8542	56.5157	68.3408	59.1803	62.5342	70.3709	75.4414	76.6751
ENSG00000187140.6	FOXD3	28.2626	0.0657813	0.747997	-0.2667	0.761054	-0.277492	0.558773	41.2961	25.2614	21.5123	33.1239	15.0624	29.6236	34.4258	46.7589	18.5536	28.7368	23.1153	30.0917	35.5964	12.5318	28.8726	27.6387
ENSG00000088035.18	ALG6	178.709	0.135615	0.450274	0.119798	0.683804	0.041604	0.698926	176.709	159.257	147.78	179.076	172.638	197.491	197.442	159.759	186.628	180.084	172.862	180.55	183.754	195.689	178.824	190.796
ENSG00000142856.17	ITGB3BP	158.928	-0.314034	0.0712071	0.157918	0.614752	0.408593	0.00866393	158.462	141.684	182.387	154.233	112.389	115.532	159.979	124.69	175.714	185.831	163.817	186.568	153.93	195.689	152.745	179.206
ENSG00000203965.13	EFCAB7	150.03	0.184108	0.333834	-0.088821	0.78656	-0.272452	0.100197	160.382	138.389	148.715	150.093	141.355	153.055	188.33	194.829	145.155	153.263	132.661	131.4	135.651	148.454	138.775	139.977
ENSG00000116652.6	NA	14.8614	-0.199656	0.683831	0.106195	0.856009	-0.0593763	0.750539	18.2471	23.0648	7.48253	14.4917	16.221	9.87454	12.1503	16.5604	12.0053	20.1157	19.0952	16.0489	20.2033	7.71188	10.2451	14.2651
ENSG00000079739.17	PGM1	1281.7	-0.0553097	0.427624	-0.0930572	0.246666	-0.0828187	0.188338	1333.96	1354.23	1388.01	1306.32	1318.54	1263.94	1361.85	1240.08	1247.46	1268.25	1256.26	1274.88	1211.24	1248.36	1246.18	1187.57
ENSG00000244256.3	RN7SL130P	3.06458	-0.00861857	0.778099	-0.424107	0.825355	-0.809017	0.54466	4.80187	1.09832	5.6119	3.10536	8.11052	0	4.0501	2.92243	1.09139	3.83157	1.00501	5.01528	1.92413	1.92797	1.86275	2.67471
ENSG00000185483.12	ROR1	396.637	0.231367	0.0106681	0.106981	0.552322	0.0530619	0.601054	359.18	364.643	347.002	348.836	450.713	408.806	403.997	405.244	399.449	361.126	376.879	392.195	411.763	446.325	434.952	435.086
ENSG00000158966.16	CACHD1	53.4905	-0.368344	0.221285	0.0353292	0.868085	0.607014	0.0120376	56.662	48.3262	60.7956	48.6507	42.8699	42.4605	45.5636	36.0433	55.6609	61.3051	50.2506	53.1619	65.4203	68.4429	59.608	60.6268
ENSG00000162437.14	RAVER2	373.742	-0.0312697	0.708008	0.127842	0.462448	0.213059	0.0295822	348.616	345.972	345.132	382.995	356.863	320.922	344.258	370.174	349.245	398.483	392.959	411.253	413.688	392.342	398.628	408.339
ENSG00000162434.13	JAK1	3292.76	0.0379662	0.420094	-0.0045886	0.869845	-0.085148	0.0198437	3323.85	3293.87	3270.8	3311.35	3427.28	3411.65	3342.34	3372.48	3171.58	3267.37	3321.56	3393.34	3186.36	3235.13	3234.66	3120.5
ENSG00000226891.9	LINC01359	5.0527	-0.0832145	0.7596	0.13245	0.865326	-0.959059	0.395275	6.72261	5.49162	6.54721	4.14048	6.95188	1.97491	6.07515	6.819	3.27417	5.74736	12.0601	4.01222	0.962064	2.89195	0.931375	6.24099
ENSG00000234496.2	NA	2.34449	0.0147159	0.777415	1.44305	0.579497	-0.946009	0.598746	0	1.09832	0.935316	5.1756	2.31729	0	0	4.87072	8.73112	7.66314	1.00501	2.00611	0.962064	0.963985	0	1.78314
ENSG00000162433.15	AK4	1211.7	-0.291065	1.0485e-09	-0.243714	3.30656e-06	-0.344674	2.70723e-12	1522.19	1488.23	1416.07	1439.85	1170.23	1218.52	1251.48	1152.41	1225.63	1197.37	1247.22	1283.91	887.023	981.337	926.718	978.944
ENSG00000116675.16	DNAJC6	191.407	-0.24819	0.127559	0.0480291	0.838404	-0.0633985	0.661788	220.886	183.42	212.317	215.305	140.196	194.528	166.054	197.751	217.186	214.568	233.163	196.599	141.423	170.625	168.579	189.904
ENSG00000213625.9	LEPROT	1692.43	0.0773055	0.155968	0.000452658	0.885653	-0.00835918	0.735113	1675.85	1623.32	1628.39	1669.65	1747.24	1736.93	1793.18	1685.27	1664.37	1668.65	1632.14	1634.98	1671.11	1705.29	1781.72	1760.85
ENSG00000116678.20	LEPR	188.451	-0.125761	0.479349	0.154485	0.547615	0.0755126	0.619507	207.441	170.24	171.163	205.989	161.052	165.892	171.117	192.88	207.364	225.105	192.962	214.654	177.02	192.797	172.304	187.23
ENSG00000184588.18	PDE4B	1935.74	0.0731539	0.214042	0.03453	0.747218	0.0375237	0.528078	1822.79	1883.62	1878.11	1869.43	1880.48	2013.42	1951.13	1990.17	1948.13	1902.37	1983.89	1800.48	1924.13	2094.74	2064.86	1964.13
ENSG00000118473.23	SGIP1	1.32666	0.107097	0.768296	-2.83806	0.410429	-2.33203	0.346091	5.76224	0	1.87063	1.03512	4.63458	4.93727	0	0	1.09139	0	0	0	0	0.963985	0.931375	0
ENSG00000152763.17	DNAI4	38.5906	-0.202905	0.59626	-0.022368	0.874044	0.187905	0.596551	45.1376	41.7363	28.9948	45.5453	18.5383	35.5483	43.5386	40.914	29.4675	40.2315	47.2355	41.1253	38.4826	43.3793	41.9119	35.6628
ENSG00000198160.15	MIER1	697.714	0.0620341	0.545464	0.126937	0.308262	0.135339	0.123595	716.439	633.733	581.767	675.934	632.621	654.682	698.642	732.556	742.145	720.335	702.503	683.081	743.675	714.313	775.835	755.16
ENSG00000116704.8	SLC35D1	456.987	0.0116979	0.753247	0.0642362	0.728754	0.0329446	0.674648	431.208	452.509	471.399	434.751	417.113	453.241	482.974	449.08	478.029	459.788	476.375	458.396	472.373	456.929	463.825	453.809
ENSG00000142864.15	SERBP1	2636.69	-0.0271065	0.590247	0.0714583	0.222629	0.127743	0.00051145	2624.7	2620.6	2468.3	2568.14	2516.58	2465.67	2600.16	2504.52	2709.92	2738.61	2719.56	2631.01	2739.96	2745.43	2753.14	2780.81
ENSG00000116717.13	GADD45A	249.588	-0.084856	0.553842	-0.346495	0.00405467	-0.194846	0.128266	254.499	295.449	294.625	279.483	278.075	252.788	273.382	256.2	223.735	230.852	209.042	219.669	247.25	229.428	219.804	229.134
ENSG00000172380.6	GNG12	3839.72	0.0397218	0.424106	0.0714614	0.18691	0.0580071	0.190923	3725.29	3874.88	3539.24	3674.68	3852.5	3775.03	3706.85	3885.86	3815.5	3847.85	3873.31	4019.24	4028.16	3978.37	3963.93	3874.76
ENSG00000232284.7	GNG12-AS1	13.8842	0.817372	0.198333	0.308303	0.793185	-0.121048	0.716408	3.84149	12.0816	10.2885	13.4566	24.3316	13.8243	11.1378	20.457	10.9139	3.83157	16.0802	18.055	15.393	18.3157	16.7647	13.3736
ENSG00000162595.7	DIRAS3	17.9157	-0.863821	0.0909513	-0.00720849	0.885653	0.255248	0.628563	24.9697	27.4581	17.771	19.6673	10.4278	16.7867	10.1252	11.6897	28.3761	28.7368	21.1052	11.0336	12.5068	12.5318	11.1765	22.2893
ENSG00000116729.14	WLS	546.165	0.0532855	0.608875	-0.0246358	0.847113	-0.102115	0.335502	533.007	560.145	550.901	549.649	516.756	562.849	584.227	607.865	484.577	602.514	530.646	534.629	560.883	520.552	539.266	500.171
ENSG00000234383.1	NA	22.0333	0.484354	0.313118	0.0082826	0.885653	-0.267415	0.549355	22.0886	18.6715	16.8357	19.6673	28.9662	29.6236	24.3006	25.3277	16.3708	25.8631	12.0601	23.0703	25.9757	15.4238	24.2157	24.0724
ENSG00000229133.1	RPS7P4	35.3465	0.0680041	0.736749	0.0367781	0.869845	-0.0187961	0.760922	41.2961	38.4413	28.0595	30.0185	38.2353	25.6738	46.5761	34.095	26.1933	41.1894	33.1654	40.1222	23.0895	46.2713	41.9119	31.205
ENSG00000024526.17	DEPDC1	207.201	-0.635393	3.73906e-08	0.135465	0.592568	0.650328	1.49377e-08	202.639	216.37	237.57	226.691	144.831	117.507	152.891	153.915	232.466	227.978	251.253	258.788	228.971	204.365	225.393	233.591
ENSG00000234264.1	DEPDC1-AS1	2.10292	-0.129512	0.759825	-0.63472	0.810444	-0.841919	0.598746	2.88112	4.39329	3.74126	0	0	2.96236	3.03757	3.89657	2.18278	1.91579	3.01503	0	0	0.963985	4.65687	0
ENSG00000285407.1	NA	2.72906	-1.13496	0.542511	1.30032	0.565974	1.19985	0.500059	2.88112	1.09832	3.74126	1.03512	0	0	0	3.89657	1.09139	8.62103	4.02004	8.02444	1.92413	0	4.65687	2.67471
ENSG00000066557.6	LRRC40	261.708	-0.0661111	0.623098	0.00378081	0.885252	0.134091	0.335988	264.103	254.811	273.112	252.57	237.522	239.951	258.194	262.045	279.396	251.926	258.288	259.791	257.833	259.312	309.216	269.254
ENSG00000116754.13	SRSF11	2279.32	-0.0183545	0.700256	0.0757291	0.394512	0.0633954	0.329026	2355.8	2243.87	2038.99	2317.64	2199.11	2144.75	2255.9	2239.56	2474.18	2382.28	2252.23	2329.09	2330.12	2295.25	2212.02	2398.32
ENSG00000118454.13	ANKRD13C	459.356	0.100457	0.373178	0.0726323	0.702058	0.0410534	0.64725	413.921	461.296	447.081	417.154	449.555	481.877	443.486	487.072	471.48	421.473	466.325	470.433	505.084	484.884	469.413	459.159
ENSG00000197568.14	HHLA3	73.0144	0.132182	0.616984	0.183332	0.694926	0.120187	0.616895	57.6224	60.4078	77.6312	68.318	71.8361	78.9963	65.8141	73.0607	73.1231	84.2946	79.3959	63.1925	83.6996	60.7311	79.1669	90.9402
ENSG00000116761.12	CTH	120.846	-0.416384	0.0108446	0.114882	0.737034	0.147215	0.485235	127.73	117.521	139.362	142.847	96.1676	107.632	98.2149	93.5178	148.429	145.6	136.682	141.431	116.41	100.254	119.216	102.531
ENSG00000271992.1	NA	2.49999	-0.2242	0.737195	-0.977206	0.707656	0.249331	0.719619	3.84149	1.09832	3.74126	3.10536	1.15865	3.94981	3.03757	1.94829	1.09139	1.91579	3.01503	0	3.84826	1.92797	1.86275	4.45785
ENSG00000132485.14	ZRANB2	1050.58	-0.0685538	0.445308	0.161245	0.0477658	0.284928	1.29225e-06	1055.45	991.786	867.973	1056.86	959.359	949.93	920.385	955.635	1168.88	1097.74	1070.34	1103.36	1200.66	1107.62	1176.33	1126.94
ENSG00000207721.1	MIR186	8.71056	-0.348373	0.640892	0.670318	0.565644	0.500105	0.525007	8.64336	8.78659	6.54721	7.24585	2.31729	3.94981	6.07515	11.6897	13.0967	14.3684	13.0651	9.0275	10.5827	5.78391	8.38237	9.80727
ENSG00000229956.11	NA	4.12254	-1.71218	0.110592	-0.822561	0.634022	0.955214	0.452023	7.68299	4.39329	8.41785	6.21073	1.15865	2.96236	3.03757	0.974143	4.36556	3.83157	6.03007	1.00306	4.81032	1.92797	5.58825	3.56628
ENSG00000172260.15	NEGR1	17.3786	-0.85713	0.0924867	0.198927	0.809577	0.339902	0.554301	14.4056	24.1631	16.8357	26.9131	9.26917	12.8369	11.1378	11.6897	22.9192	32.5683	18.0902	20.0611	17.3172	10.6038	16.7647	12.482
ENSG00000233994.2	GDI2P2	99.4182	-0.0454209	0.729747	0.16192	0.684512	-0.0754569	0.673018	98.9185	110.931	73.89	114.898	83.4225	96.7704	93.1523	110.078	100.408	104.41	119.596	119.364	93.3202	80.9747	98.7257	91.8318
ENSG00000227207.2	RPL31P12	7.62856	-0.664041	0.480962	-0.433789	0.776228	0.931369	0.282956	8.64336	6.58994	6.54721	12.4215	5.79323	4.93727	2.02505	8.76729	4.36556	3.83157	11.0551	6.01833	8.65858	4.81992	19.5589	8.02413
ENSG00000162620.16	LRRIQ3	21.7439	-0.476314	0.345376	-0.142496	0.830244	0.43934	0.372675	26.8905	25.2614	29.9301	14.4917	12.7451	18.7616	20.2505	17.5346	19.645	27.7789	18.0902	22.0672	25.0137	23.1356	19.5589	26.7471
ENSG00000259030.8	FPGT-TNNI3K	1.82299	0.732725	0.645168	0.678332	0.809577	-0.177838	0.747335	0.960374	2.19665	0.935316	1.03512	4.63458	0	2.02505	1.94829	1.09139	0.957893	5.02506	1.00306	0.962064	0.963985	1.86275	3.56628
ENSG00000254685.8	FPGT	289.439	-0.0594475	0.641503	0.0907372	0.704744	0.0624617	0.617634	303.478	304.236	246.923	297.08	259.537	277.474	279.457	285.424	304.498	275.873	311.553	333.014	292.467	285.34	303.628	271.037
ENSG00000116791.14	CRYZ	1577.54	-0.0811384	0.213528	0.0590038	0.585374	0.0958238	0.112635	1543.32	1621.13	1570.4	1583.74	1379.95	1584.86	1488.41	1509.92	1666.55	1739.53	1561.79	1610.91	1562.39	1616.6	1573.09	1628.01
ENSG00000162623.16	TYW3	403.014	-0.0714878	0.57224	0.049938	0.805364	0.108854	0.38128	432.168	430.543	375.062	370.573	378.877	344.621	387.797	417.907	368.89	452.125	416.075	424.292	398.294	409.694	430.295	411.014
ENSG00000162624.15	LHX8	123.371	-0.477768	0.00468317	0.0540432	0.841138	-0.031907	0.73687	157.501	110.931	140.297	161.479	85.7398	94.7955	119.478	109.104	159.343	158.052	140.702	135.412	101.979	96.3985	91.2747	111.446
ENSG00000137968.16	SLC44A5	78.402	0.206532	0.448677	-0.0155026	0.874209	0.126233	0.590062	77.7903	62.6044	63.6015	80.7394	79.9466	91.8332	68.8517	87.6729	79.6714	63.2209	74.3708	65.1986	82.7375	105.074	81.961	89.157
ENSG00000213579.3	NA	3.09876	-0.445248	0.724713	-2.41454	0.501151	-0.7794	0.661783	6.72261	2.19665	12.1591	0	4.63458	0.987454	6.07515	3.89657	0	1.91579	0	2.00611	0.962064	0	0	8.02413
ENSG00000230863.3	NA	4.37526	0.44106	0.654741	0.55769	0.773451	-0.64346	0.554301	2.88112	4.39329	5.6119	2.07024	2.31729	8.88708	5.06262	3.89657	4.36556	10.5368	4.02004	3.00917	1.92413	3.85594	0.931375	6.24099
ENSG00000117054.15	ACADM	745.542	0.0285278	0.683025	0.0789746	0.564501	0.0200521	0.705842	704.914	767.728	692.134	740.111	724.154	735.653	724.968	772.496	775.978	754.819	727.628	806.457	756.182	776.972	752.551	715.931
ENSG00000181227.3	NA	44.8182	-0.308813	0.386266	-0.0122998	0.882335	0.483669	0.10529	38.4149	48.3262	49.5718	46.5804	25.4902	33.5734	44.5511	42.8623	45.8384	45.9788	41.2055	48.1467	55.7997	54.9471	51.2256	44.5785
ENSG00000137955.16	RABGGTB	965.093	-0.0637159	0.461682	0.0346767	0.800474	0.0754828	0.360278	1011.27	943.46	905.386	1012.35	877.095	928.206	911.272	983.885	998.621	948.314	1030.14	990.016	956.292	934.101	973.287	1037.79
ENSG00000184005.11	ST6GALNAC3	122.133	0.169318	0.441077	0.450621	0.0128653	0.439677	0.00353243	105.641	87.8659	101.949	93.1609	112.389	99.7328	113.403	113.001	138.606	132.189	135.676	126.385	146.234	138.814	160.196	148.892
ENSG00000226415.1	NA	3147.47	-0.0933846	0.0473943	-0.069909	0.325886	-0.0676215	0.198504	3229.74	3282.89	3452.25	3340.34	3115.6	3212.19	3250.2	2897.1	3055.89	3178.29	3253.22	3187.71	2970.85	3084.75	2935.69	2912.76
ENSG00000142892.15	PIGK	708.983	0.158506	0.0298883	0.159395	0.0723776	0.169302	0.0126614	622.322	649.109	613.567	643.845	714.885	685.293	709.78	711.125	717.043	713.63	713.558	678.065	756.182	844.451	770.247	800.63
ENSG00000226084.5	RPL17P6	813.108	-0.153551	0.129589	0.0493014	0.792802	0.101913	0.361135	896.029	889.642	799.695	751.498	842.336	680.356	731.043	750.09	795.623	982.798	823.104	847.582	809.096	824.207	846.62	740.003
ENSG00000228187.1	LOC100421400	4.17173	0.161779	0.746038	-0.0897063	0.871508	0.289335	0.693687	4.80187	2.19665	2.80595	5.1756	9.26917	1.97491	4.0501	1.94829	2.18278	3.83157	1.00501	7.02139	6.73445	2.89195	3.7255	7.13256
ENSG00000154027.19	AK5	122.085	-0.503898	0.00120436	0.0464333	0.845621	0.105922	0.594756	132.532	144.979	133.75	148.022	100.802	103.683	89.1022	100.337	149.52	157.094	124.621	145.443	104.865	90.6146	119.216	108.772
ENSG00000287647.1	NA	5.79994	0.0328345	0.771686	-0.538627	0.748824	-0.0723448	0.754411	5.76224	5.49162	5.6119	8.28097	5.79323	8.88708	7.08767	3.89657	7.63973	4.78946	3.01503	2.00611	7.69651	5.78391	8.38237	2.67471
ENSG00000036549.13	ZZZ3	715.474	-0.00227416	0.773968	-0.00593478	0.874044	0.0251961	0.696818	727.963	667.781	666.88	791.868	754.279	642.832	710.792	744.245	725.774	719.377	696.473	701.136	688.838	681.537	763.727	764.076
ENSG00000077254.14	USP33	916.532	0.0463377	0.572319	0.00593364	0.871763	-0.00212356	0.765483	908.513	888.544	907.257	901.59	866.667	917.344	997.337	939.074	849.101	918.619	891.445	959.924	902.416	964.949	916.473	935.257
ENSG00000180488.15	MIGA1	476.029	-0.0497947	0.639439	0.0504263	0.794778	0.21503	0.0195931	512.839	464.591	412.474	457.523	451.872	451.266	424.248	456.873	515.136	474.157	455.27	469.43	557.035	499.344	475.001	539.4
ENSG00000219201.4	NA	356.642	-0.00901393	0.763669	0.0755648	0.737689	0.0836776	0.509845	385.11	313.022	368.515	322.958	307.041	336.722	364.509	373.097	373.255	359.21	343.714	392.195	368.47	356.674	375.344	366.435
ENSG00000235613.2	NSRP1P1	5.30503	0.0330829	0.772645	0.340692	0.821967	-0.538631	0.593763	2.88112	5.49162	3.74126	9.31609	6.95188	7.89963	6.07515	0.974143	2.18278	14.3684	5.02506	5.01528	2.88619	4.81992	2.79412	4.45785
ENSG00000235927.4	NEXN-AS1	4.48734	0.153018	0.747562	0.923792	0.583503	0.0288546	0.765483	2.88112	2.19665	5.6119	3.10536	5.79323	1.97491	3.03757	4.87072	8.73112	3.83157	7.03508	7.02139	1.92413	3.85594	2.79412	7.13256
ENSG00000162614.19	NEXN	84.9969	0.143861	0.57202	0.0879416	0.819453	-0.0832749	0.666362	85.4732	71.391	73.89	92.1258	89.2157	77.0214	96.1898	94.4919	89.4939	82.3788	69.3458	102.312	80.8134	87.7226	73.5786	94.5065
ENSG00000162613.17	FUBP1	1894.21	-0.0174908	0.697547	0.00999182	0.857511	0.041604	0.491756	1953.4	1922.07	1756.52	1925.33	1941.89	1815.93	1829.63	1879.12	1897.93	1911	1874.35	1921.85	1871.21	1881.7	1955.89	1969.48
ENSG00000162616.9	DNAJB4	435.857	0.0269211	0.71949	0.0919127	0.650703	0.10742	0.374996	422.564	388.806	388.156	467.875	404.367	405.843	450.573	436.416	484.577	454.999	435.17	403.228	476.222	478.137	467.55	409.231
ENSG00000213560.4	NA	4.09084	-0.150128	0.74974	0.536698	0.780352	-0.131224	0.747117	4.80187	2.19665	6.54721	2.07024	1.15865	1.97491	7.08767	3.89657	2.18278	10.5368	6.03007	4.01222	2.88619	1.92797	2.79412	5.34942
ENSG00000137959.17	IFI44L	9.8446	-0.293349	0.660246	0.743697	0.458913	0.50709	0.497771	12.4849	5.49162	8.41785	7.24585	5.79323	8.88708	5.06262	7.79315	14.1881	8.62103	19.0952	15.0458	8.65858	11.5678	10.2451	8.9157
ENSG00000137965.11	IFI44	34.5746	0.0688912	0.739465	0.633582	0.169502	0.88352	0.00398479	22.0886	30.7531	21.5123	25.878	37.0767	24.6863	27.3382	16.5604	31.6503	36.3999	47.2355	39.1192	50.9894	53.0192	35.3922	53.4942
ENSG00000235400.1	LOC652549	5.14628	0.354448	0.662604	-0.380543	0.811248	-0.601895	0.522049	6.72261	5.49162	3.74126	5.1756	9.26917	3.94981	10.1252	3.89657	4.36556	3.83157	2.01002	6.01833	3.84826	4.81992	3.7255	5.34942
ENSG00000230787.1	PSAT1P3	6.72007	-0.697259	0.465421	-0.0910863	0.869551	1.03831	0.219651	6.72261	7.68826	6.54721	7.24585	1.15865	4.93727	6.07515	4.87072	8.73112	4.78946	5.02506	8.02444	6.73445	13.4958	7.451	8.02413
ENSG00000232676.1	ADH5P2	10.0484	0.109316	0.741244	-0.0650656	0.869845	0.0379104	0.759128	11.5245	9.88491	12.1591	5.1756	9.26917	9.87454	8.1002	14.6121	4.36556	11.4947	8.04009	13.0397	13.4689	10.6038	10.2451	8.9157
ENSG00000117114.20	ADGRL2	616.031	-0.149419	0.0940034	0.0769261	0.637402	0.0432017	0.626368	688.588	630.438	591.12	627.283	541.088	561.861	587.264	595.202	672.296	623.588	686.423	695.117	536.832	610.202	589.56	619.641
ENSG00000227288.3	NA	6.77052	0.520644	0.559446	0.394805	0.792485	-0.867872	0.332096	6.72261	4.39329	9.35316	3.10536	13.9038	6.91217	3.03757	10.7156	6.54834	5.74736	9.0451	10.0306	6.73445	3.85594	4.65687	3.56628
ENSG00000233008.6	LOC101927560	2.12888	-1.66498	0.316886	-1.20081	0.637893	0.133248	0.756229	4.80187	4.39329	0.935316	6.21073	1.15865	1.97491	0	1.94829	0	0	3.01503	4.01222	0.962064	0.963985	2.79412	0.89157
ENSG00000137941.17	TTLL7	100.263	-0.233201	0.320188	0.107282	0.78173	0.240451	0.287991	116.205	88.9642	100.079	102.477	71.8361	92.8206	85.0521	96.4402	102.591	102.495	123.616	111.339	102.941	89.6506	108.039	109.663
ENSG00000271576.1	NA	17.2918	-0.241737	0.637107	-0.0199269	0.882424	0.533995	0.317833	17.2867	15.3765	18.7063	16.5619	13.9038	10.862	18.2254	14.6121	22.9192	8.62103	16.0802	20.0611	19.2413	23.1356	22.353	18.723
ENSG00000142875.19	PRKACB	881.627	0.0630323	0.451526	0.0179446	0.847428	0.0512023	0.51161	884.504	807.268	852.073	862.256	880.571	851.185	892.034	936.152	864.38	898.503	823.104	864.634	896.644	933.137	933.238	926.342
ENSG00000226970.2	NA	50.4328	-0.0706665	0.718739	-0.0661852	0.851481	-0.117271	0.654058	56.662	49.4245	53.313	53.8263	46.3458	44.4354	52.6513	59.4227	42.5642	61.3051	44.2205	55.168	61.5721	39.5234	41.9119	44.5785
ENSG00000203943.9	SAMD13	20.3897	0.0680965	0.746339	-0.0439291	0.869978	-0.0652045	0.739413	20.1678	24.1631	22.4476	14.4917	18.5383	21.724	22.2755	22.4053	18.5536	23.9473	18.0902	18.055	14.431	26.0276	18.6275	22.2893
ENSG00000117133.11	RPF1	361.49	0.111644	0.403811	-0.0098872	0.871508	0.0284645	0.708688	344.774	388.806	335.779	317.782	373.084	398.931	349.321	375.045	308.863	354.42	376.879	334.017	393.484	345.107	403.285	384.267
ENSG00000174021.11	GNG5	424.03	0.0807408	0.490068	0.0618129	0.752808	-0.032457	0.682113	420.644	417.363	409.669	392.311	444.92	452.254	430.323	408.166	420.185	393.694	448.235	450.372	405.029	452.109	422.844	416.363
ENSG00000285851.1	NA	4.24302	-0.836929	0.502487	-0.992103	0.61975	1.19454	0.301105	6.72261	7.68826	1.87063	4.14048	3.47594	5.92472	1.01252	0.974143	4.36556	1.91579	1.00501	3.00917	2.88619	3.85594	7.451	11.5904
ENSG00000122432.18	SPATA1	3.74508	-0.857813	0.49743	-0.729404	0.725871	0.584748	0.603755	1.92075	7.68826	6.54721	4.14048	0	3.94981	2.02505	4.87072	3.27417	1.91579	2.01002	5.01528	2.88619	1.92797	3.7255	8.02413
ENSG00000117151.13	CTBS	315.766	0.0357916	0.702937	0.135779	0.477141	0.0549843	0.627263	319.804	310.825	282.465	293.974	293.137	344.621	286.544	310.752	336.148	353.462	316.578	318.972	322.291	317.151	334.364	311.158
ENSG00000117155.17	SSX2IP	385.618	-0.0774788	0.53101	0.0685276	0.738614	0.261483	0.00346156	371.665	372.332	365.709	384.03	320.945	340.671	382.734	368.226	418.002	379.325	364.819	405.234	415.612	418.369	439.609	422.604
ENSG00000171517.6	LPAR3	3.97391	-1.12968	0.37162	0.558733	0.750006	0.457644	0.658132	6.72261	2.19665	4.67658	4.14048	1.15865	1.97491	2.02505	2.92243	7.63973	4.78946	7.03508	7.02139	2.88619	3.85594	1.86275	2.67471
ENSG00000153898.13	MCOLN2	76.4503	-0.472049	0.04303	-0.0524712	0.852643	0.535276	0.0149083	65.3054	87.8659	97.2729	77.6341	60.2496	59.2472	54.6763	62.3452	62.2092	71.8419	101.506	80.2444	88.5099	88.6866	78.2355	87.3739
ENSG00000162643.13	DNAI3	15.2227	-0.160969	0.709002	-0.139767	0.847858	-0.570939	0.395384	10.5641	17.5732	33.6714	9.31609	18.5383	16.7867	17.2129	11.6897	16.3708	9.57893	13.0651	26.0794	12.5068	11.5678	7.451	11.5904
ENSG00000055732.13	MCOLN3	329.687	-0.107415	0.428712	-0.0067156	0.876374	0.0721515	0.56131	328.448	331.694	315.202	378.854	305.883	306.111	303.757	339.002	341.605	367.831	305.523	331.008	316.519	340.287	332.501	330.773
ENSG00000280099.1	NA	8.55163	0.600368	0.484162	0.330642	0.808125	0.180788	0.703172	3.84149	4.39329	9.35316	7.24585	5.79323	12.8369	14.1753	4.87072	10.9139	10.5368	5.02506	5.01528	7.69651	8.67586	13.9706	12.482
ENSG00000097096.9	SYDE2	63.9022	0.237412	0.446957	0.597609	0.0248987	0.298156	0.279505	41.2961	61.5061	43.9599	52.7912	66.0428	48.3852	57.7139	62.3452	84.037	65.1367	80.4009	71.2169	79.8513	69.4069	66.1276	72.2172
ENSG00000162642.14	C1orf52	183.949	0.235804	0.144796	0.362417	0.0230955	0.0406996	0.702775	167.105	177.928	133.75	152.163	180.749	166.88	190.355	202.622	199.724	184.873	222.107	202.617	183.754	189.905	206.765	181.88
ENSG00000142867.14	BCL10	329.775	0.114436	0.388366	0.0369076	0.834796	0.0604809	0.599552	317.884	291.056	341.39	292.939	325.58	335.734	364.509	322.441	329.6	338.136	297.483	312.953	338.647	364.386	359.511	344.146
ENSG00000153904.21	DDAH1	752.415	-0.00741913	0.758968	0.062422	0.672297	0.0338427	0.642976	772.14	688.649	740.77	762.884	733.423	759.352	736.105	722.814	811.994	775.893	732.653	779.374	725.396	795.288	762.796	739.112
ENSG00000282057.1	NA	2.84595	0.0530078	0.771118	0.285446	0.850064	0.34488	0.691981	0.960374	1.09832	4.67658	3.10536	3.47594	0.987454	3.03757	2.92243	2.18278	1.91579	3.01503	5.01528	2.88619	3.85594	3.7255	2.67471
ENSG00000142871.18	CCN1	308.386	0.0815092	0.544434	0.0726875	0.748824	-0.23786	0.0270117	310.201	305.334	285.271	331.239	336.007	310.06	328.058	329.26	299.041	324.726	343.714	325.993	276.112	281.484	298.04	249.64
ENSG00000117174.11	ZNHIT6	515.834	0.0575074	0.606889	0.0465344	0.80489	0.0630237	0.558807	536.849	546.965	450.822	451.313	469.252	500.639	560.939	530.908	519.501	543.125	485.42	500.525	561.845	531.156	531.815	532.268
ENSG00000171502.15	COL24A1	11.5963	0.0278276	0.770361	-0.207703	0.828841	-0.480491	0.481097	16.3264	13.1799	7.48253	14.4917	11.5865	16.7867	11.1378	12.6639	9.8225	13.4105	11.0551	10.0306	16.3551	6.74789	4.65687	9.80727
ENSG00000285210.1	NA	3.07918	-0.0447595	0.772243	0.122365	0.869845	-0.428255	0.67415	3.84149	1.09832	2.80595	5.1756	6.95188	1.97491	2.02505	1.94829	1.09139	0.957893	5.02506	7.02139	3.84826	0.963985	1.86275	2.67471
ENSG00000122417.15	ODF2L	232.669	-0.140434	0.416461	0.0898558	0.75211	0.275127	0.0458044	273.706	206.485	195.481	239.113	177.273	205.39	208.58	236.717	252.111	235.642	256.278	230.703	264.568	249.672	244.02	246.965
ENSG00000137975.8	CLCA2	1.99646	0.316165	0.73314	0.298017	0.857458	1.28917	0.406764	2.88112	0	1.87063	0	1.15865	1.97491	1.01252	1.94829	2.18278	2.87368	1.00501	0	3.84826	3.85594	4.65687	2.67471
ENSG00000261737.1	CLCA4-AS1	2.03548	-0.729054	0.628635	-0.32845	0.85105	0.466742	0.684543	1.92075	3.29497	1.87063	3.10536	0	2.96236	2.02505	0.974143	0	0.957893	2.01002	5.01528	0.962064	2.89195	2.79412	1.78314
ENSG00000097033.14	SH3GLB1	1176.08	0.0704749	0.400809	-0.0443729	0.755931	0.0729514	0.362031	1196.63	1102.72	1087.77	1174.86	1138.95	1131.62	1292.99	1224.5	1145.96	1056.56	1096.47	1127.43	1352.66	1262.82	1194.95	1230.37
ENSG00000230721.1	RPL17P5	11.4473	-0.294975	0.643624	-0.187715	0.839105	0.254401	0.654058	12.4849	12.0816	12.1591	13.4566	6.95188	12.8369	9.11272	11.6897	4.36556	21.0736	12.0601	6.01833	11.5448	12.5318	16.7647	8.02413
ENSG00000183291.17	SELENOF	1958.65	0.0368641	0.555155	-0.00843003	0.864179	0.0848022	0.113551	1930.35	1862.76	1920.2	1914.97	1834.14	1904.8	2023.02	2058.36	1890.29	1906.21	1931.63	1857.66	2145.4	2062.93	2103.04	1992.66
ENSG00000153936.17	HS2ST1	1049.85	0.0166882	0.722937	0.00434514	0.87512	0.149276	0.0173662	1033.36	1067.57	939.993	1021.66	1042.78	976.592	1055.05	1032.59	1051.01	960.766	1022.1	1039.17	1190.07	1169.31	1096.23	1099.31
ENSG00000235251.2	LOC100421465	2.35344	0.0579794	0.771118	0.483944	0.821036	-1.89341	0.307397	2.88112	1.09832	0.935316	5.1756	5.79323	2.96236	0	1.94829	2.18278	4.78946	4.02004	3.00917	0	1.92797	0.931375	0
ENSG00000225568.1	LOC100421468	16	0.203814	0.66229	0.19852	0.814755	-0.640599	0.234402	10.5641	16.4748	15.9004	20.7024	17.3797	14.8118	22.2755	18.5087	15.2795	20.1157	17.0852	20.0611	12.5068	11.5678	11.1765	11.5904
ENSG00000267272.5	LINC01140	5.26415	-1.03621	0.357822	-0.0504496	0.877063	0.327507	0.684377	6.72261	14.2782	5.6119	1.03512	3.47594	3.94981	2.02505	3.89657	8.73112	4.78946	4.02004	9.0275	5.77238	0.963985	2.79412	7.13256
ENSG00000143013.13	LMO4	836.398	0.215466	0.000686312	-0.157851	0.0760645	-0.189996	0.00362298	738.527	874.265	838.043	836.378	918.806	945.981	943.673	1001.42	747.602	747.156	702.503	746.273	836.034	798.18	880.149	827.377
ENSG00000237505.8	PKN2-AS1	5.76963	0.0585149	0.767494	-0.665845	0.714174	-0.269429	0.689885	4.80187	4.39329	8.41785	8.28097	11.5865	10.862	1.01252	3.89657	7.63973	0.957893	6.03007	2.00611	5.77238	3.85594	7.451	5.34942
ENSG00000065243.20	PKN2	1007.03	0.0625814	0.461226	0.0931366	0.402653	-0.00220073	0.765433	978.621	1007.16	879.197	1018.56	951.248	986.466	1092.51	1017.01	1044.46	1017.28	1030.14	1046.19	990.926	1004.47	1006.82	1041.35
ENSG00000241975.1	NA	8.76479	-0.246019	0.692017	0.376171	0.776666	0.440367	0.56212	6.72261	3.29497	13.0944	9.31609	4.63458	2.96236	11.1378	8.76729	12.0053	9.57893	10.0501	11.0336	7.69651	13.4958	9.31375	7.13256
ENSG00000137947.12	GTF2B	287.535	0.092746	0.495697	-0.142991	0.460466	-0.105602	0.423088	290.993	278.974	287.142	303.29	323.262	306.111	294.645	314.648	255.385	273.957	271.353	249.761	300.164	303.655	266.373	280.845
ENSG00000137944.18	KYAT3	384.874	-0.0171847	0.745434	0.000974609	0.885653	0.0245039	0.714492	410.08	324.005	400.315	404.732	380.036	400.906	354.384	388.683	386.352	371.662	386.929	399.216	389.636	389.45	384.658	386.942
ENSG00000213516.10	RBMXL1	487.709	-0.0354489	0.678706	-0.0199711	0.85436	0.0816258	0.436322	492.672	479.967	510.683	468.91	508.646	453.241	477.912	469.537	442.013	508.641	490.445	483.473	503.159	505.128	492.697	516.219
ENSG00000117226.12	GBP3	384.22	0.299075	0.000882961	0.164401	0.271842	-0.0456028	0.644572	343.814	328.399	337.649	342.625	443.761	377.207	419.185	426.675	379.804	371.662	376.879	388.182	381.939	408.73	372.55	448.46
ENSG00000117228.11	GBP1	78.0028	-0.0477303	0.730105	0.0490755	0.852933	0.140399	0.556775	78.7506	82.3742	68.2781	77.6341	79.9466	67.1468	72.9018	76.9573	81.8542	71.8419	78.3909	85.2597	91.3961	72.2989	80.0982	82.916
ENSG00000234518.2	NA	808.069	-0.0363738	0.648016	-0.0180575	0.851481	0.110952	0.172762	887.385	797.383	799.695	732.866	758.913	800.825	814.07	764.702	810.902	741.409	811.044	818.493	852.389	854.091	852.208	832.727
ENSG00000162645.13	GBP2	254.272	-0.0221598	0.741962	0.0517994	0.81723	-0.0358965	0.699902	274.667	235.041	230.088	281.553	264.171	242.914	268.319	231.846	263.025	259.589	287.433	248.758	233.782	250.636	248.677	247.857
ENSG00000286802.1	NA	7.01048	0.032621	0.771334	-0.291477	0.823531	0.312699	0.650376	4.80187	7.68826	5.6119	9.31609	8.11052	5.92472	8.1002	5.84486	3.27417	2.87368	10.0501	6.01833	6.73445	5.78391	14.902	7.13256
ENSG00000162654.9	GBP4	1.7628	0.339929	0.732966	0.46345	0.843507	0.535756	0.677929	0.960374	3.29497	0.935316	0	5.79323	0	0	0.974143	0	1.91579	2.01002	3.00917	2.88619	1.92797	0.931375	3.56628
ENSG00000225492.6	GBP1P1	1.64404	-0.282884	0.742502	-1.59774	0.682243	1.37593	0.438871	0	3.29497	0.935316	2.07024	0	1.97491	0	2.92243	0	0	0	2.00611	3.84826	2.89195	2.79412	3.56628
ENSG00000286548.1	NA	2.10246	-0.975615	0.531611	-1.79808	0.468096	0.228196	0.735049	6.72261	4.39329	0.935316	2.07024	1.15865	1.97491	2.02505	1.94829	1.09139	0.957893	2.01002	0	0.962064	2.89195	0.931375	3.56628
ENSG00000197147.15	LRRC8B	357.632	0.133873	0.277938	0.162543	0.293064	0.0232568	0.717882	333.25	315.219	324.555	347.801	347.594	351.533	353.371	395.502	392.9	362.083	328.639	396.207	367.508	380.774	362.305	362.869
ENSG00000231999.7	LRRC8C-DT	14.0346	0.0285992	0.769112	-0.18266	0.827436	-1.13601	0.0313259	18.2471	23.0648	11.2238	14.4917	17.3797	19.7491	17.2129	13.638	15.2795	17.2421	14.0702	12.0367	10.5827	4.81992	8.38237	7.13256
ENSG00000171488.15	LRRC8C	195.631	-0.272435	0.0668666	0.189058	0.401606	0.394083	0.00216302	181.511	180.125	203.899	205.989	152.941	138.243	171.117	176.32	222.643	237.557	189.947	229.7	218.389	202.437	214.216	205.061
ENSG00000272931.1	NA	6.23407	-0.123828	0.744951	-0.606223	0.69713	-1.13625	0.224675	9.60374	3.29497	14.0297	6.21073	6.95188	9.87454	9.11272	4.87072	2.18278	9.57893	5.02506	5.01528	2.88619	3.85594	2.79412	4.45785
ENSG00000171492.14	LRRC8D	1075.85	0.126416	0.0409523	-0.0993668	0.282214	-0.14873	0.0102861	1082.34	1062.08	1042.88	1106.54	1174.87	1213.58	1105.68	1191.38	997.53	1019.2	946.72	1043.18	1040.95	1062.31	1099.02	1025.31
ENSG00000228175.3	NA	16.8629	-0.0253125	0.770227	-0.0342266	0.873811	-0.436351	0.466551	18.2471	17.5732	16.8357	20.7024	19.697	16.7867	14.1753	21.4312	10.9139	18.2	30.1503	12.0367	6.73445	11.5678	20.4902	14.2651
ENSG00000162664.17	ZNF326	646.214	-0.0636378	0.536055	0.0248407	0.842283	0.211425	0.00516913	656.896	661.191	561.19	656.267	611.765	586.547	600.427	624.426	616.635	664.777	665.317	627.913	756.182	696.961	656.619	696.316
ENSG00000233593.10	LINC02609	23.4161	-0.122721	0.714099	0.103437	0.851481	-0.111243	0.712451	39.3753	18.6715	21.5123	17.5971	23.1729	21.724	32.4008	12.6639	20.7364	28.7368	34.1704	21.0642	20.2033	14.4598	21.4216	26.7471
ENSG00000232882.1	NA	152.636	0.083849	0.626602	-0.0430643	0.846614	-0.227308	0.188878	156.541	158.159	160.874	144.917	165.686	166.88	148.841	176.32	147.338	176.252	130.651	147.449	151.044	131.102	149.951	130.169
ENSG00000122482.21	ZNF644	669.753	-0.0222258	0.716524	-0.0330794	0.819978	0.0453987	0.604399	722.201	637.027	661.269	671.794	627.986	679.368	615.615	726.711	701.763	655.199	640.192	637.943	714.814	691.177	669.658	663.328
ENSG00000162669.16	HFM1	5.86862	-0.684588	0.528557	-0.048882	0.877491	-0.0309766	0.765245	12.4849	12.0816	1.87063	3.10536	1.15865	10.862	3.03757	2.92243	6.54834	4.78946	9.0451	8.02444	3.84826	6.74789	5.58825	1.78314
ENSG00000097046.13	CDC7	148.826	-0.22033	0.261682	0.10854	0.74719	0.232276	0.217038	154.62	150.47	154.327	143.882	136.72	129.356	150.866	102.285	168.074	170.505	157.787	154.471	146.234	147.49	132.255	181.88
ENSG00000241318.3	NA	18.5556	0.164008	0.692621	-0.207555	0.814755	-0.0978809	0.720435	20.1678	16.4748	23.3829	13.4566	11.5865	21.724	30.3757	18.5087	19.645	12.4526	16.0802	16.0489	11.5448	17.3517	19.5589	28.5303
ENSG00000203914.4	HSP90B3P	33.5286	0.145739	0.680827	0.00797829	0.885652	-0.115301	0.692649	22.0886	34.048	31.8008	42.44	37.0767	45.4229	19.238	41.8882	21.8278	48.8525	28.1403	31.0947	32.7102	26.9916	35.3922	37.446
ENSG00000069702.11	TGFBR3	372.149	0.290688	0.000694498	0.0675133	0.744103	0.0265065	0.703108	331.329	325.104	325.49	336.414	409.002	391.032	398.935	414.011	342.696	342.926	349.744	346.054	399.257	389.45	431.227	421.713
ENSG00000172031.7	EPHX4	10.1729	0.0125448	0.774793	-0.321151	0.792267	-0.0421089	0.757722	17.2867	6.58994	7.48253	11.3863	12.7451	9.87454	13.1628	7.79315	7.63973	7.66314	8.04009	11.0336	8.65858	10.6038	12.1079	10.6988
ENSG00000230667.6	SETSIP	47.0005	0.26942	0.455494	0.0287875	0.871445	-0.20163	0.544004	34.5734	45.0313	45.8305	50.7209	67.2015	41.473	56.7014	47.733	34.9245	61.3051	44.2205	38.1161	43.2929	49.1632	39.1177	52.6027
ENSG00000189195.15	BTBD8	148.697	-0.247481	0.148221	0.0137488	0.871508	0.230972	0.179653	161.343	165.847	144.974	148.022	121.658	141.206	127.578	130.535	154.977	155.179	145.727	169.516	145.272	155.202	168.579	143.543
ENSG00000273487.1	NA	1.86091	0.839508	0.619727	1.12201	0.708538	-1.30434	0.484579	0	4.39329	0	1.03512	2.31729	0	3.03757	3.89657	4.36556	0.957893	2.01002	4.01222	0.962064	0.963985	0.931375	0.89157
ENSG00000174842.17	GLMN	157.703	0.0816124	0.627506	0.00265374	0.885653	0.00488703	0.765334	157.501	153.765	134.686	166.654	171.48	161.942	152.891	161.708	159.343	138.894	153.767	161.492	161.627	146.526	176.03	164.941
ENSG00000122484.9	RPAP2	458.54	-0.202948	0.0746152	-0.0452301	0.81901	0.175991	0.137279	494.592	478.869	433.987	514.455	409.002	343.634	462.724	452.977	497.674	447.336	431.15	486.482	446.398	449.217	465.687	522.46
ENSG00000162676.12	GFI1	6.45591	-2.64431	0.00192664	-0.78067	0.5415	1.68882	0.105143	8.64336	14.2782	10.2885	12.4215	4.63458	0.987454	1.01252	0.974143	9.8225	5.74736	3.01503	8.02444	8.65858	4.81992	3.7255	6.24099
ENSG00000067208.15	EVI5	404.7	0.0528797	0.653859	0.0253672	0.85436	-0.087599	0.507541	419.683	429.444	334.843	423.364	439.127	418.68	434.373	374.071	467.115	417.641	359.794	390.189	394.446	402.946	397.697	371.785
ENSG00000122406.14	RPL5	5017.53	-0.0639299	0.0923857	-0.00130256	0.883963	0.0808211	0.0196496	4897.91	5151.14	5048.84	5142.48	4815.33	4911.59	4831.77	4797.66	4956	5238.71	5094.4	4921.99	5174.94	4987.66	5233.39	5076.6
ENSG00000154511.12	DIPK1A	508.063	0.0284004	0.701609	-0.00363606	0.882959	0.0769974	0.453559	513.8	496.442	472.335	504.104	516.756	499.652	513.35	496.813	488.942	514.388	495.47	481.467	542.604	483.92	559.756	549.207
ENSG00000207523.1	SNORA66	3.20953	1.02583	0.465822	0.922707	0.691352	-0.419711	0.666079	1.92075	0	1.87063	4.14048	2.31729	5.92472	2.02505	5.84486	3.27417	3.83157	3.01503	5.01528	5.77238	0	3.7255	2.67471
ENSG00000143033.18	MTF2	310.703	0.138608	0.306244	0.138844	0.487071	0.0968127	0.466577	315.963	277.876	267.5	273.272	307.041	332.772	289.582	319.519	324.143	289.284	309.543	327.999	366.546	319.079	319.462	331.664
ENSG00000117500.13	TMED5	1945.27	0.0473304	0.447786	0.103507	0.0901103	0.128549	0.0044438	1894.82	1875.94	1831.35	1742.11	1907.13	1815.93	1890.38	1976.54	2012.52	1968.47	1953.74	1957.96	2006.87	2125.59	2118.88	2046.15
ENSG00000122483.17	CCDC18	89.2819	-0.388047	0.069172	-0.0224064	0.869845	0.359366	0.0969802	85.4732	92.2592	100.079	105.582	70.6774	65.1719	76.9519	79.8797	99.3164	106.326	84.4209	87.2658	83.6996	88.6866	91.2747	111.446
ENSG00000223745.8	NA	280.78	-0.481163	4.02136e-06	0.0524879	0.814736	0.387193	0.000456563	315.963	329.497	266.565	306.396	245.633	189.591	200.48	237.691	320.868	311.315	305.523	323.987	257.833	294.015	282.207	304.917
ENSG00000117505.13	DR1	671.987	-0.000778016	0.777133	0.0555722	0.717301	0.0416857	0.603123	663.618	667.781	642.562	669.723	688.236	621.108	650.041	683.849	696.306	680.104	690.443	680.072	680.179	652.618	701.325	683.835
ENSG00000137942.18	FNBP1L	1307.45	-0.0391365	0.588153	-0.0406716	0.745986	0.00595404	0.754079	1375.25	1378.4	1250.52	1332.2	1223.53	1296.53	1344.63	1320.94	1311.85	1326.68	1244.2	1301.97	1347.85	1253.18	1357.94	1253.55
ENSG00000137936.18	BCAR3	448.118	0.00761538	0.764158	0.0472485	0.79907	0.0909249	0.414863	440.811	439.329	431.181	433.716	440.286	480.89	407.035	425.701	461.658	451.167	444.215	446.36	417.536	493.56	475.001	481.448
ENSG00000224093.5	NA	7.67542	-0.734762	0.422097	-0.513845	0.733191	0.649169	0.467248	3.84149	13.1799	5.6119	15.5268	6.95188	5.92472	2.02505	7.79315	7.63973	4.78946	9.0451	5.01528	10.5827	3.85594	12.1079	8.9157
ENSG00000260464.1	NA	6.12348	-0.3325	0.673083	0.207747	0.846984	-0.197877	0.715108	8.64336	6.58994	6.54721	5.1756	3.47594	10.862	3.03757	3.89657	5.45695	10.5368	9.0451	6.01833	8.65858	1.92797	1.86275	6.24099
ENSG00000067334.14	DNTTIP2	868.679	0.0986825	0.239355	0.0317462	0.815268	0.061779	0.471513	846.089	806.169	809.049	840.518	838.86	836.373	931.523	926.41	842.553	900.419	807.024	824.512	900.492	869.514	976.081	943.281
ENSG00000023909.10	GCLM	3104.47	0.0458387	0.37176	0.0299417	0.731441	0.0225973	0.613458	3069.35	3036.86	2917.25	3089.84	2999.73	3133.19	3130.73	3229.29	3137.74	3093.04	3063.27	3071.36	3298.92	3164.76	3080.06	3156.16
ENSG00000198691.13	ABCA4	6.14764	0.0659487	0.764231	-0.836389	0.634155	0.319423	0.665192	6.72261	3.29497	4.67658	10.3512	13.9038	5.92472	3.03757	3.89657	1.09139	6.70525	5.02506	1.00306	12.5068	3.85594	7.451	8.9157
ENSG00000137962.13	ARHGAP29	761.178	-0.0880157	0.365715	0.122393	0.28783	0.144812	0.0739301	785.586	767.728	696.811	745.287	683.601	694.18	701.679	735.478	751.967	892.756	798.984	811.472	720.586	815.531	772.11	805.088
ENSG00000117528.14	ABCD3	1330.4	-0.0206128	0.690554	0.015608	0.846233	0.0116342	0.722393	1371.41	1304.81	1309.44	1348.76	1273.35	1305.41	1333.49	1344.32	1399.16	1349.67	1335.66	1310.99	1268	1293.67	1361.67	1376.58
ENSG00000117525.14	F3	35.8717	-0.129222	0.673655	-0.276601	0.660442	0.267932	0.465708	32.6527	34.048	38.348	44.5102	33.6007	36.5358	32.4008	34.095	26.1933	25.8631	36.1804	35.1069	37.5205	41.4514	38.1864	47.2532
ENSG00000224081.9	SLC44A3-AS1	76.1549	0.0902452	0.674404	0.0616553	0.845466	0.0884738	0.660331	63.3847	69.1944	82.3078	72.4585	71.8361	78.9963	84.0395	71.1125	66.5748	78.5472	86.431	68.2078	83.6996	70.3709	86.6179	84.6992
ENSG00000143036.17	SLC44A3	186.815	-0.0993641	0.567502	-0.14637	0.598455	0.0120816	0.756507	180.55	206.485	218.864	185.287	176.114	196.503	179.217	186.061	175.714	154.221	193.967	191.584	177.982	169.661	210.491	186.338
ENSG00000117519.16	CNN3	2724.31	0.153556	9.93672e-05	-0.0108068	0.853594	-0.112545	0.00848778	2746.67	2603.03	2582.41	2608.5	3110.96	2844.85	2852.28	2927.3	2696.82	2560.45	2509.51	2700.23	2718.79	2688.55	2713.09	2725.53
ENSG00000235501.6	NA	62.3959	0.103653	0.680213	0.235404	0.641871	0.0984843	0.669607	56.662	63.7027	56.119	50.7209	57.9323	48.3852	85.0521	52.6037	50.2039	80.463	61.3057	74.2261	58.6859	65.551	69.8531	66.8678
ENSG00000172339.10	ALG14	153.698	0.0928749	0.611684	-0.0713201	0.812258	-0.0484938	0.693963	143.096	148.274	150.586	165.619	154.1	162.93	183.267	147.096	156.069	159.01	124.621	138.422	171.247	133.03	165.785	156.025
ENSG00000152078.10	TLCD4	1000.12	0.00637783	0.763106	0.00980273	0.869551	0.0921973	0.287991	1041.04	934.673	933.446	1009.24	994.118	876.859	1041.89	1024.8	1022.63	946.398	933.655	1045.18	1055.38	1097.01	1049.66	995.884
ENSG00000271092.5	TLCD4-RWDD3	12.44	0.0149347	0.773968	0.120457	0.855547	-0.362419	0.572519	16.3264	13.1799	7.48253	14.4917	5.79323	12.8369	11.1378	21.4312	17.4622	14.3684	12.0601	12.0367	16.3551	7.71188	7.451	8.9157
ENSG00000226026.6	LOC101928118	3.07805	1.17836	0.465421	0.990224	0.716416	-1.27343	0.417184	0	2.19665	3.74126	2.07024	0	4.93727	9.11272	3.89657	1.09139	7.66314	1.00501	6.01833	0	1.92797	5.58825	0
ENSG00000122481.17	RWDD3	81.7253	0.0714036	0.700283	0.0487357	0.85436	-0.0192501	0.755298	75.8695	65.8994	86.0491	89.0204	88.0571	85.9085	89.1022	71.1125	72.0317	89.084	90.451	76.2322	65.4203	83.8667	90.3434	89.157
ENSG00000228502.1	NA	740.588	-0.0580613	0.720773	0.0674199	0.842689	0.0583274	0.711248	556.056	782.006	938.122	680.074	589.751	700.105	770.531	778.34	646.103	831.451	876.37	743.264	654.203	850.235	802.845	649.955
ENSG00000137970.7	RPL7P9	5731.39	-0.044334	0.252927	0.0613906	0.159323	0.108609	0.000146993	5524.07	5539.94	5776.51	5751.13	5469.97	5548.5	5422.07	5469.81	5759.26	5909.24	5998.91	5905.99	5851.27	6040.33	5956.14	5779.16
ENSG00000117569.19	PTBP2	304.815	0.178092	0.128515	0.0228792	0.856009	-0.115107	0.366238	304.438	282.269	290.883	285.693	309.359	321.91	346.283	338.028	287.035	298.862	280.398	315.962	308.823	283.412	324.118	299.568
ENSG00000188641.14	DPYD	330.5	0.151406	0.211971	0.107281	0.60334	0.0589472	0.601752	300.597	310.825	296.495	310.536	307.041	362.395	343.246	337.054	330.691	336.22	326.629	317.969	344.419	365.35	323.187	375.351
ENSG00000228057.1	SEC63P1	143.086	0.167916	0.402876	0.138718	0.675931	-0.0385497	0.714688	145.016	118.619	122.526	143.882	142.513	132.319	154.916	165.604	152.795	156.136	144.722	130.397	145.272	145.562	130.392	158.7
ENSG00000225206.10	MIR137HG	30.3963	-0.0701831	0.740148	0.128049	0.833366	0.297558	0.495843	25.9301	43.9329	23.3829	22.7727	20.8556	34.5609	33.4133	20.457	39.29	29.6947	26.1303	31.0947	44.2549	25.0636	30.7354	34.7712
ENSG00000259946.1	NA	2.20817	0.479912	0.69912	0.0590603	0.883515	-0.588911	0.661863	0.960374	1.09832	1.87063	4.14048	2.31729	3.94981	1.01252	3.89657	7.63973	0	0	1.00306	0.962064	0	5.58825	0.89157
ENSG00000162627.17	SNX7	586.393	-0.0421888	0.637068	-0.0547006	0.746251	0.0472452	0.596551	568.541	595.291	643.498	574.492	587.434	570.748	598.402	559.158	547.877	568.03	593.962	583.778	618.607	559.111	603.531	609.834
ENSG00000227034.1	NA	13.6679	-0.631151	0.417519	0.0142057	0.885652	0.596233	0.431465	8.64336	20.8681	6.54721	24.8429	6.95188	7.89963	13.1628	10.7156	7.63973	31.6105	8.04009	13.0397	14.431	12.5318	13.0392	18.723
ENSG00000117600.14	PLPPR4	5.168	-1.25994	0.229354	0.352428	0.809492	-0.27905	0.708676	3.84149	7.68826	8.41785	7.24585	3.47594	5.92472	1.01252	0.974143	10.9139	3.83157	10.0501	10.0306	1.92413	1.92797	1.86275	3.56628
ENSG00000099260.11	PALMD	262.63	-0.140648	0.35548	0.176778	0.345182	0.296409	0.00984554	243.935	270.188	250.665	248.429	217.825	243.901	205.542	249.381	277.213	295.989	304.518	265.81	309.785	290.159	271.961	256.772
ENSG00000156869.14	FRRS1	203.124	0.0523426	0.681603	-0.0319118	0.851918	-0.220157	0.126423	228.569	226.255	195.481	182.181	213.191	210.328	229.843	209.441	202.998	198.284	218.087	194.593	176.058	197.617	181.618	185.447
ENSG00000162688.17	AGL	705.438	-0.077075	0.433059	0.0720354	0.638678	0.0402807	0.625483	751.012	679.862	693.069	715.269	659.27	683.318	666.241	682.874	773.795	771.104	666.322	775.362	710.965	661.294	733.923	663.328
ENSG00000228084.1	NA	5.68824	-0.582779	0.520034	-0.601785	0.68755	-0.440918	0.613133	6.72261	9.88491	6.54721	9.31609	4.63458	5.92472	5.06262	5.84486	5.45695	4.78946	5.02506	6.01833	2.88619	2.89195	4.65687	5.34942
ENSG00000117620.15	SLC35A3	343.163	0.0685377	0.61793	0.182989	0.304305	0.20295	0.0993646	322.686	307.531	285.271	336.414	309.359	311.048	311.858	377.968	323.051	399.441	389.944	305.932	369.433	379.81	383.726	377.134
ENSG00000283761.1	NA	2.71394	-0.846756	0.579432	-0.00471668	0.885653	0.33283	0.712678	4.80187	5.49162	0	3.10536	4.63458	1.97491	1.01252	0	3.27417	1.91579	6.03007	2.00611	1.92413	0	2.79412	4.45785
ENSG00000156875.14	MFSD14A	63.2244	-0.0411854	0.746339	-0.179633	0.731772	0.0284361	0.750024	61.4639	62.6044	68.2781	70.3882	70.6774	62.2096	57.7139	65.2676	57.8436	46.9367	78.3909	49.1497	51.9515	79.0468	71.7159	57.9521
ENSG00000156876.10	SASS6	92.0731	-0.315157	0.212944	0.0643553	0.842571	0.196366	0.464513	100.839	106.537	90.7257	93.1609	61.4082	65.1719	71.8892	113.975	110.23	87.1682	97.4861	114.348	100.055	92.5426	83.8237	83.8076
ENSG00000122435.10	TRMT13	177.964	-0.0155776	0.758977	0.0122916	0.872856	0.124934	0.491389	142.135	196.6	178.645	182.181	168.004	182.679	157.954	181.191	174.622	155.179	191.957	182.556	202.995	210.149	166.716	173.856
ENSG00000122477.13	LRRC39	9.9712	-0.0856936	0.750453	-0.201934	0.834796	-0.22968	0.67147	9.60374	12.0816	10.2885	12.4215	3.47594	14.8118	10.1252	12.6639	12.0053	12.4526	7.03508	7.02139	10.5827	7.71188	7.451	9.80727
ENSG00000137992.15	DBT	556.386	0.0112465	0.756219	0.0889618	0.655437	0.00633011	0.759506	510.919	581.013	487.3	603.476	546.881	492.739	555.876	600.072	545.695	566.115	586.926	617.882	587.821	596.707	524.364	498.388
ENSG00000225169.1	NA	2.01306	1.64151	0.321018	0.706565	0.804958	-2.05092	0.206332	2.88112	0	0.935316	1.03512	4.63458	1.97491	4.0501	4.87072	3.27417	3.83157	1.00501	0	0.962064	0	1.86275	0.89157
ENSG00000224616.3	NA	37.8115	-0.451476	0.207632	-0.0257207	0.871903	0.286998	0.45414	49.9394	45.0313	29.9301	43.4751	19.697	32.586	34.4258	35.0692	39.29	38.3157	41.2055	46.1405	39.4446	37.5954	35.3922	37.446
ENSG00000137996.13	RTCA	506.831	-0.0592734	0.598347	-0.00382169	0.883513	-0.0102262	0.751527	488.83	538.178	501.329	547.579	521.391	532.237	504.237	434.468	451.835	543.125	520.596	549.674	482.956	495.488	493.629	503.737
ENSG00000215871.2	NA	1.46893	-3.19919	0.168382	0.539834	0.83892	3.09838	0.183941	2.88112	0	0.935316	3.10536	0	0	0	0	1.09139	0	2.01002	7.02139	0	2.89195	0	3.56628
ENSG00000079335.20	CDC14A	63.058	0.156341	0.593021	0.317928	0.440742	0.128018	0.616932	68.1865	54.9162	46.7658	50.7209	48.6631	65.1719	60.7515	70.1383	67.6661	76.6314	73.3658	57.1742	61.5721	71.3349	70.7845	65.0846
ENSG00000234332.1	NA	14.4421	-0.300409	0.622013	0.70087	0.358285	0.631362	0.29995	11.5245	9.88491	10.2885	17.5971	8.11052	9.87454	7.08767	14.6121	20.7364	19.1579	18.0902	22.0672	15.393	21.2077	11.1765	14.2651
ENSG00000162694.14	EXTL2	297.61	-0.0060408	0.770227	0.102476	0.647866	0.121854	0.366324	286.191	275.679	265.63	319.852	269.965	297.224	303.757	269.838	330.691	292.157	305.523	303.926	301.126	290.159	314.805	335.23
ENSG00000273204.1	NA	2.56485	0.414733	0.708034	0.971186	0.717627	0.873486	0.531777	0	3.29497	0.935316	2.07024	1.15865	0.987454	1.01252	4.87072	0	4.78946	3.01503	4.01222	3.84826	1.92797	4.65687	4.45785
ENSG00000162695.12	SLC30A7	609.383	0.153355	0.0845501	0.0697166	0.689472	0.0590994	0.540862	622.322	574.423	515.359	545.509	610.606	599.384	661.178	638.064	565.34	570.904	603.007	628.916	618.607	685.393	658.482	652.63
ENSG00000117543.21	DPH5	414.44	-0.18544	0.0574557	0.049087	0.79426	0.163848	0.102707	417.763	414.068	444.275	424.4	363.815	368.32	367.546	395.502	404.905	453.083	465.32	435.326	406.953	448.253	405.148	416.363
ENSG00000233184.7	LOC102606465	159.077	-0.0421323	0.718739	0.104863	0.748522	0.157871	0.402451	172.867	155.962	132.815	155.268	154.1	168.855	138.716	137.354	147.338	178.168	179.897	156.477	144.31	170.625	174.167	178.314
ENSG00000170989.10	S1PR1	56.1344	0.687446	0.00793732	0.286575	0.60334	-0.282256	0.37096	33.6131	31.8514	45.8305	63.1424	61.4082	85.9085	69.8642	63.3193	42.5642	63.2209	50.2506	56.1711	49.0653	65.551	53.0884	63.3015
ENSG00000228399.1	RPS20P6	39.8649	-0.192602	0.632371	0.334983	0.627685	0.283117	0.507633	51.8602	18.6715	34.6067	46.5804	18.5383	35.5483	33.4133	44.8106	37.1072	61.3051	46.2305	47.1436	30.786	40.4874	37.255	53.4942
ENSG00000183298.5	RPSAP19	456.712	-0.163302	0.1904	-0.10084	0.641871	0.276038	0.00663856	488.83	393.2	472.335	514.455	386.988	406.831	458.674	416.933	454.018	463.62	416.075	411.253	530.097	557.183	434.952	501.954
ENSG00000060718.22	COL11A1	395.072	-0.186873	0.0791266	0.194337	0.121301	-0.043373	0.659812	386.07	391.003	406.863	447.172	391.622	342.646	353.371	347.769	444.195	482.778	427.13	510.555	334.798	354.746	346.471	353.953
ENSG00000185946.16	RNPC3	187.726	0.00428147	0.773968	0.134732	0.656016	-0.0309674	0.724555	203.599	160.355	166.486	204.954	179.59	169.842	199.467	188.984	212.821	171.463	214.067	210.642	174.134	153.274	184.412	209.519
ENSG00000240038.7	AMY2B	18.472	-0.283045	0.613918	0.366674	0.69418	0.630923	0.240853	14.4056	15.3765	13.0944	24.8429	12.7451	12.8369	13.1628	16.5604	21.8278	23.9473	11.0551	30.0917	14.431	19.2797	25.1471	26.7471
ENSG00000228347.1	NA	21.8095	-0.287682	0.55839	-0.278296	0.739575	0.418203	0.374996	24.0093	25.2614	25.2535	18.6322	25.4902	16.7867	14.1753	20.457	19.645	22.0315	18.0902	17.0519	20.2033	28.9195	28.8726	24.0724
ENSG00000227850.1	SEPTIN2P1	31.0222	0.357528	0.406658	-0.19636	0.792267	-0.318189	0.44645	24.9697	25.2614	28.9948	39.3346	44.0286	39.4981	43.5386	25.3277	27.2847	20.1157	21.1052	35.1069	37.5205	27.9556	24.2157	32.0965
ENSG00000232952.1	LOC401957	66.3813	0.00581569	0.774368	0.0583353	0.851481	0.190281	0.499298	68.1865	64.8011	63.6015	56.9317	60.2496	59.2472	61.764	73.0607	73.1231	77.5893	64.3207	49.1497	57.7238	73.2629	71.7159	87.3739
ENSG00000224550.1	NA	241.826	0.14658	0.321335	-0.0335327	0.847428	-0.0219782	0.730952	254.499	230.648	229.152	212.2	265.33	254.763	239.968	266.915	207.364	233.726	232.158	231.706	250.137	237.14	274.756	248.748
ENSG00000134215.16	VAV3	378.639	-0.321516	0.000184312	-0.0580327	0.773647	0.148012	0.185368	428.327	428.346	378.803	427.505	304.724	336.722	357.421	328.286	399.449	419.557	386.929	389.186	373.281	369.206	361.373	369.11
ENSG00000085491.17	SLC25A24	928.973	0.0550368	0.510924	0.138312	0.092972	0.105614	0.141573	889.306	937.968	843.655	822.921	929.234	884.758	875.834	938.1	938.595	992.377	962.801	946.884	938.012	968.805	998.434	995.884
ENSG00000280186.1	NA	1.51142	0.0762236	0.770269	-1.37819	0.700231	-0.834363	0.619549	0.960374	1.09832	3.74126	2.07024	3.47594	0	4.0501	0.974143	1.09139	0	0	2.00611	0	2.89195	0.931375	0.89157
ENSG00000196427.14	NBPF4	6.25874	-1.1462	0.238283	-0.375888	0.803487	1.07779	0.268938	8.64336	13.1799	2.80595	7.24585	0	3.94981	5.06262	4.87072	4.36556	3.83157	7.03508	9.0275	11.5448	6.74789	5.58825	6.24099
ENSG00000162636.16	FAM102B	506.718	-0.0628592	0.568273	0.13234	0.336048	0.247882	0.00214036	526.285	438.231	462.982	506.174	457.665	441.392	499.175	454.925	524.958	553.662	534.666	507.546	525.287	558.147	545.786	570.605
ENSG00000162639.16	HENMT1	155.844	0.184492	0.329529	0.19816	0.463728	0.00693574	0.762911	159.422	125.209	133.75	143.882	165.686	150.093	164.029	160.734	187.719	141.768	159.797	158.483	148.158	161.949	173.236	159.591
ENSG00000134186.12	PRPF38B	917.236	0.116067	0.0845233	0.0521993	0.691988	-0.0426332	0.557219	849.931	911.608	873.585	885.028	932.71	940.056	947.723	989.73	863.289	943.524	909.535	927.826	928.392	923.498	922.992	926.342
ENSG00000116266.11	STXBP3	523.733	-0.017044	0.736749	0.0510658	0.774212	0.140619	0.121239	512.839	497.54	494.782	533.087	455.348	518.413	495.124	540.65	527.141	520.136	524.616	539.644	560.883	538.868	583.041	537.617
ENSG00000162641.20	AKNAD1	2.00615	0.608443	0.685112	1.6857	0.530519	0.444792	0.693017	0	3.29497	0.935316	0	2.31729	0	2.02505	1.94829	2.18278	2.87368	1.00501	7.02139	1.92413	3.85594	0.931375	1.78314
ENSG00000121957.15	GPSM2	189.094	-0.404217	0.00154666	-0.0274817	0.857393	0.237257	0.124319	216.084	205.386	209.511	202.884	152.941	151.08	184.279	142.225	198.633	204.989	219.092	195.596	159.703	198.581	193.726	190.796
ENSG00000121940.16	CLCC1	876.121	0.138445	0.040083	0.0133614	0.857511	-0.197048	0.00106022	867.217	864.38	821.208	894.345	878.254	991.403	951.773	965.376	838.187	875.514	912.55	849.588	843.73	821.315	812.159	830.944
ENSG00000085433.16	WDR47	172.726	0.0327292	0.730408	-0.199591	0.427279	0.0995517	0.54861	188.233	192.207	167.422	144.917	174.956	167.867	181.242	184.113	162.617	131.231	154.772	155.474	180.868	186.049	193.726	197.929
ENSG00000244716.3	RPL17P7	1499.07	-0.053168	0.420094	0.0330285	0.763924	0.11253	0.0291339	1488.58	1458.57	1531.11	1472.98	1452.94	1462.42	1400.32	1424.2	1454.82	1523.05	1583.9	1527.65	1610.5	1511.53	1533.97	1548.66
ENSG00000197780.10	TAF13	293.792	0.212469	0.0926554	0.11893	0.613078	-0.00502509	0.76321	243.935	302.039	252.535	272.237	295.455	316.973	334.133	290.295	304.498	315.147	269.343	270.825	330.95	306.547	275.687	320.074
ENSG00000273382.1	NA	35.4252	-0.202897	0.606479	-0.0274889	0.872279	-0.110653	0.690942	45.1376	38.4413	26.1889	45.5453	31.2834	46.4103	33.4133	23.3794	37.1072	28.7368	40.2004	46.1405	38.4826	26.9916	32.5981	26.7471
ENSG00000215717.7	TMEM167B	362.609	0.161888	0.192225	0.0561311	0.7986	-0.0296149	0.706678	381.268	361.348	313.331	308.466	363.815	388.069	397.922	375.045	336.148	359.21	324.619	397.21	376.167	367.278	402.354	349.496
ENSG00000116299.17	ELAPOR1	49.8718	0.231293	0.492668	0.0559099	0.857217	0.216602	0.484904	46.0979	36.2447	43.0245	48.6507	49.8218	58.2598	56.7014	39.9399	43.6556	38.3157	42.2105	57.1742	59.648	61.695	55.8825	60.6268
ENSG00000031698.13	SARS1	1099.94	0.00901947	0.749679	-0.0237064	0.821616	-0.056583	0.424431	1094.83	1145.55	1121.44	1085.84	1114.62	1135.57	1141.12	1083.25	1083.75	1090.08	1069.33	1130.44	1099.64	1092.19	1045	1066.32
ENSG00000143126.8	CELSR2	1993.9	0.107158	0.0289002	-0.0600206	0.507136	-0.11607	0.0143835	1986.05	1908.89	2040.86	1973.98	2209.54	2119.08	2117.19	2083.69	1952.5	1805.63	1859.27	1978.03	2037.65	1997.38	1913.98	1918.66
ENSG00000134222.16	PSRC1	175.147	-0.206181	0.24083	-0.235624	0.299954	-0.117429	0.518235	182.471	215.271	201.093	198.743	185.383	195.516	142.766	167.553	172.44	154.221	198.992	151.461	149.12	156.166	176.03	155.133
ENSG00000134243.12	SORT1	2868.41	0.179605	2.05789e-06	-0.0907379	0.12337	-0.130502	0.0013046	2764.92	2810.61	2879.84	2717.19	3373.98	3154.91	3101.36	3036.4	2569.13	2573.86	2683.38	2666.12	2869.84	2930.51	2970.15	2792.4
ENSG00000143106.13	PSMA5	1190.14	0.046994	0.531597	-0.0182723	0.842689	-0.0414455	0.5515	1168.77	1234.52	1127.99	1204.88	1194.56	1232.34	1177.57	1281	1152.51	1134.14	1189.93	1195.64	1209.31	1113.4	1203.34	1222.34
ENSG00000143028.9	SYPL2	6.18809	-0.0864867	0.75679	0.514893	0.739803	0.240269	0.693866	6.72261	2.19665	4.67658	8.28097	8.11052	4.93727	4.0501	3.89657	8.73112	6.70525	8.04009	8.02444	6.73445	9.63985	5.58825	2.67471
ENSG00000162650.17	ATXN7L2	31.3694	0.0530864	0.750362	-0.0599069	0.864179	-0.0625094	0.734254	29.7716	42.8346	19.6416	34.159	40.5526	30.6111	28.3507	31.1726	26.1933	29.6947	41.2055	23.0703	42.3308	23.1356	28.8726	30.3134
ENSG00000174151.15	CYB561D1	221.654	0.298543	0.020058	0.0607784	0.811248	-0.0801998	0.580346	237.212	171.338	180.516	209.094	250.268	236.001	248.068	249.381	212.821	215.526	195.977	209.639	237.63	248.708	215.148	229.134
ENSG00000181754.7	AMIGO1	82.4169	0.0485106	0.727218	0.0883358	0.816303	-0.16528	0.500059	82.5921	94.4558	86.9844	64.1775	84.5812	81.9586	86.0646	86.6988	79.6714	91.9577	90.451	86.2628	82.7375	72.2989	78.2355	69.5425
ENSG00000065135.12	GNAI3	1033.98	-0.0171712	0.715598	0.0370465	0.771241	0.0714288	0.31962	1023.76	988.491	1008.27	1061	1035.83	1007.2	997.337	995.574	1012.81	1031.65	1073.35	1069.26	1044.8	1070.99	1096.23	1027.09
ENSG00000134183.13	GNAT2	1.51925	-0.526652	0.694876	-2.16029	0.530335	0.0608371	0.763819	4.80187	3.29497	0	1.03512	3.47594	0	2.02505	0.974143	1.09139	0	1.00501	0	2.88619	0.963985	1.86275	0.89157
ENSG00000116337.20	AMPD2	840.926	-0.00648526	0.76228	-0.109622	0.333663	-0.0977817	0.246326	932.523	874.265	890.421	791.868	906.061	863.034	882.921	827.048	816.359	797.925	801.999	820.499	789.855	874.334	825.198	760.51
ENSG00000235045.2	NA	1.32212	0.0383063	0.774793	-0.043508	0.885652	0.0785123	0.762946	0	3.29497	0.935316	1.03512	3.47594	0	0	1.94829	1.09139	3.83157	0	0	0	0.963985	2.79412	1.78314
ENSG00000168765.17	GSTM4	289.66	0.0351592	0.705979	-0.0543823	0.805039	-0.125219	0.347683	285.231	280.072	317.072	297.08	297.772	303.148	298.695	309.778	296.858	280.663	266.328	293.895	253.985	263.168	285.001	305.809
ENSG00000213366.13	GSTM2	21.1706	-0.181608	0.671879	0.452368	0.541496	0.287517	0.552612	15.366	18.6715	21.5123	22.7727	18.5383	15.7993	21.263	13.638	26.1933	32.5683	19.0952	29.0886	16.3551	26.9916	17.6961	23.1808
ENSG00000134202.11	GSTM3	90.0558	-0.10887	0.630196	0.0829371	0.819453	0.199848	0.408068	91.2355	86.7675	85.1138	92.1258	103.12	74.059	86.0646	68.19	82.9456	89.084	95.4761	108.33	98.1305	94.4705	91.2747	94.5065
ENSG00000198758.11	EPS8L3	124.351	-0.270426	0.168415	-0.0601802	0.833353	0.0256656	0.744401	135.413	123.012	140.297	149.057	99.6436	123.432	112.39	117.871	140.789	120.694	137.687	127.388	91.3961	107.966	135.981	126.603
ENSG00000184371.14	CSF1	667.166	0.225873	0.00089863	-0.0275301	0.832599	-0.273605	2.67484e-05	628.084	673.272	663.139	627.283	782.086	770.214	745.218	734.504	658.108	600.599	657.277	627.913	670.559	617.914	577.452	641.039
ENSG00000168710.18	AHCYL1	2741.58	0.0633622	0.166522	-0.0517447	0.477531	-0.103719	0.00675514	2785.08	2724.94	2792.85	2712.02	2842.16	2965.32	2825.96	2876.65	2610.6	2651.45	2631.12	2735.33	2598.53	2646.14	2734.52	2732.66
ENSG00000143093.15	STRIP1	371.331	0.174755	0.101141	0.119494	0.508518	-0.179943	0.0821759	342.853	347.07	380.674	339.52	399.733	412.756	409.06	372.123	348.153	413.81	372.859	396.207	344.419	358.602	354.854	348.604
ENSG00000258634.3	NA	144.143	-0.0312811	0.741154	-0.177359	0.594129	0.00506599	0.765595	126.769	173.535	148.715	152.163	143.672	139.231	142.766	160.734	121.144	158.052	110.551	139.425	162.589	160.985	131.324	134.627
ENSG00000197106.7	SLC6A17	36.5325	-0.999423	0.00105339	-0.00115176	0.885653	0.521567	0.185727	37.4546	54.9162	43.0245	46.5804	27.8075	13.8243	20.2505	29.2243	50.2039	52.6841	34.1704	44.1344	38.4826	32.7755	24.2157	34.7712
ENSG00000116396.15	KCNC4	170.873	-0.185456	0.339006	0.124455	0.695459	0.112237	0.54448	161.343	149.372	171.163	215.305	143.672	162.93	150.866	154.889	209.547	182.957	177.887	190.581	194.337	168.697	145.294	155.133
ENSG00000227963.1	RBM15-AS1	5.0109	0.479095	0.616004	0.239939	0.845575	-0.338983	0.65993	2.88112	4.39329	4.67658	5.1756	8.11052	3.94981	7.08767	4.87072	3.27417	5.74736	7.03508	4.01222	5.77238	6.74789	4.65687	1.78314
ENSG00000162775.17	RBM15	452.047	-0.0651748	0.565524	0.0715536	0.707688	0.00402804	0.763186	475.385	438.231	448.016	460.629	463.458	440.404	417.16	423.752	504.222	478.946	467.33	466.421	487.766	421.261	435.883	403.881
ENSG00000224699.9	NA	19.5373	0.323649	0.552405	0.249936	0.783377	0.0906022	0.721155	14.4056	15.3765	11.2238	24.8429	15.0624	23.6989	23.2881	19.4829	18.5536	21.0736	20.1002	18.055	24.0516	20.2437	28.8726	14.2651
ENSG00000168679.18	SLC16A4	2713.13	-0.0778341	0.0715496	0.166104	4.72328e-06	0.119815	0.00122445	2718.82	2632.68	2672.2	2565.03	2451.7	2488.38	2513.09	2578.56	2998.05	2976.17	3009	2902.84	2692.82	2682.77	2757.8	2770.11
ENSG00000273373.1	NA	8.08526	0.712592	0.426085	1.12291	0.2687	0.0481367	0.757722	4.80187	1.09832	6.54721	7.24585	4.63458	9.87454	9.11272	8.76729	8.73112	10.5368	15.0752	9.0275	8.65858	12.5318	5.58825	7.13256
ENSG00000134248.14	LAMTOR5	989.225	-0.0144329	0.733736	-0.0589422	0.675931	-0.0468652	0.553543	999.749	1056.59	1012.95	983.365	922.282	1045.71	1058.09	979.988	969.154	1057.51	912.55	947.887	950.519	968.805	962.11	1000.34
ENSG00000177301.16	KCNA2	15.7161	-2.09797	3.03523e-05	0.296253	0.7427	0.840075	0.254534	15.366	26.3598	26.1889	19.6673	0	7.89963	6.07515	5.84486	26.1933	22.9894	27.1353	31.0947	6.73445	12.5318	10.2451	7.13256
ENSG00000237415.2	NA	2.82437	-0.857323	0.544393	-0.427362	0.822689	0.448233	0.672191	3.84149	2.19665	5.6119	3.10536	2.31729	1.97491	1.01252	2.92243	0	0.957893	6.03007	4.01222	2.88619	2.89195	1.86275	3.56628
ENSG00000261654.1	NA	13.0365	-0.267508	0.639053	-0.792618	0.362554	0.126386	0.71493	23.049	14.2782	13.0944	12.4215	11.5865	10.862	15.1879	14.6121	7.63973	9.57893	9.0451	10.0306	16.3551	18.3157	5.58825	16.9398
ENSG00000121931.16	LRIF1	404.744	0.0133043	0.752498	0.0138977	0.867745	0.15596	0.126037	397.595	382.216	404.057	378.854	363.815	382.145	410.072	419.856	374.347	395.61	422.105	386.176	427.156	447.289	462.893	421.713
ENSG00000273010.1	NA	3.69682	0.383917	0.666762	-0.893311	0.654309	-2.13313	0.0586338	4.80187	3.29497	7.48253	3.10536	5.79323	7.89963	5.06262	5.84486	3.27417	0.957893	2.01002	4.01222	1.92413	0	2.79412	0.89157
ENSG00000156171.15	DRAM2	663.607	0.0277727	0.692654	-0.0196148	0.851207	-0.0917875	0.315427	685.707	680.96	637.886	676.969	637.255	721.829	697.629	672.159	666.839	696.388	614.062	666.029	673.445	621.77	627.747	641.039
ENSG00000134255.14	CEPT1	403.074	0.000117952	0.780192	0.016807	0.863277	-0.0686507	0.545842	364.942	408.576	419.957	433.716	414.795	415.718	402.985	393.554	419.094	439.673	375.874	410.25	382.901	383.666	370.687	412.797
ENSG00000273221.1	NA	3.21392	-0.0178057	0.775663	-0.576092	0.794597	-0.393516	0.676417	3.84149	3.29497	4.67658	3.10536	9.26917	1.97491	3.03757	0.974143	1.09139	3.83157	2.01002	3.00917	5.77238	1.92797	0.931375	2.67471
ENSG00000162777.17	DENND2D	89.4719	-0.0656886	0.703813	-0.0899916	0.815106	-0.105551	0.626368	97.9581	82.3742	110.367	86.9502	79.9466	86.8959	87.0771	107.156	77.4886	79.5051	101.506	97.2964	91.3961	86.7586	87.5492	71.3256
ENSG00000173947.14	PIFO	7.57177	-0.364426	0.631401	-0.323615	0.807291	0.514686	0.516438	6.72261	5.49162	11.2238	9.31609	4.63458	8.88708	5.06262	6.819	5.45695	3.83157	8.04009	9.0275	7.69651	12.5318	8.38237	8.02413
ENSG00000085465.13	OVGP1	110.689	-0.0816824	0.658698	-0.32152	0.196641	-0.440665	0.0123498	140.215	140.585	112.238	122.144	119.341	138.243	109.353	118.845	93.8595	101.537	109.546	106.324	101.979	90.6146	92.2061	74.0003
ENSG00000260948.1	NA	24.2563	0.325223	0.503425	-0.0959582	0.852643	-0.292108	0.520394	32.6527	20.8681	15.9004	22.7727	22.0143	37.5232	23.2881	32.1467	27.2847	17.2421	26.1303	16.0489	20.2033	22.1717	24.2157	27.6387
ENSG00000243960.1	NA	5.3915	-0.0106844	0.776384	0.325868	0.821616	-0.446393	0.624484	8.64336	1.09832	6.54721	5.1756	4.63458	3.94981	11.1378	1.94829	6.54834	6.70525	7.03508	7.02139	1.92413	4.81992	3.7255	5.34942
ENSG00000116455.14	WDR77	251.369	-0.0293849	0.724364	0.027127	0.85436	-0.213424	0.0934415	291.954	251.516	262.824	238.078	268.806	246.863	254.144	256.2	289.218	250.01	255.273	272.831	224.161	223.645	217.942	218.435
ENSG00000116459.11	ATP5PB	1750.29	-0.0366408	0.563945	-0.0916529	0.205238	-0.0389975	0.523639	1806.46	1757.32	1849.12	1838.37	1707.84	1780.38	1757.74	1821.65	1568.33	1773.06	1703.49	1756.35	1755.77	1719.75	1722.11	1686.85
ENSG00000116473.14	RAP1A	442.201	0.190099	0.0446513	0.147426	0.293064	-0.00703474	0.757335	400.476	370.135	440.534	400.592	455.348	472.003	451.586	462.718	447.47	441.588	442.205	457.393	464.677	426.081	501.08	441.327
ENSG00000231346.5	NA	2.82202	0.808514	0.565838	-0.274447	0.855704	-0.877447	0.519196	1.92075	2.19665	4.67658	1.03512	3.47594	2.96236	5.06262	5.84486	4.36556	0	3.01503	1.00306	6.73445	1.92797	0.931375	0
ENSG00000197852.12	INKA2	111.27	0.09729	0.632342	0.0228976	0.869845	-0.101205	0.610086	117.166	107.636	99.1435	111.793	132.086	107.632	120.49	107.156	117.87	110.158	93.466	121.37	123.144	104.11	89.412	117.687
ENSG00000227811.3	INKA2-AS1	16.8076	-0.482454	0.401695	-0.142205	0.839267	0.329658	0.544297	19.2075	18.6715	19.6416	18.6322	13.9038	14.8118	15.1879	10.7156	22.9192	15.3263	15.0752	16.0489	22.1275	15.4238	21.4216	9.80727
ENSG00000064703.13	DDX20	323.575	0.0681545	0.603653	0.0193759	0.863277	-0.025249	0.717537	319.804	317.415	284.336	344.695	330.214	295.249	369.571	331.209	326.325	309.399	300.498	346.054	317.481	314.259	339.02	331.664
ENSG00000143079.15	CTTNBP2NL	688.626	0.135254	0.08247	0.0298698	0.82244	-0.0190213	0.711004	605.996	677.665	670.622	667.653	740.375	701.092	718.892	718.918	686.484	657.114	661.297	671.044	753.296	705.637	688.286	693.642
ENSG00000134245.18	WNT2B	23.6701	-0.401215	0.473105	0.385104	0.644355	0.223147	0.634116	37.4546	23.0648	18.7063	16.5619	12.7451	14.8118	25.3131	19.4829	41.4728	17.2421	31.1553	36.11	14.431	18.3157	24.2157	27.6387
ENSG00000007341.19	ST7L	134.747	-0.00812674	0.771118	0.143737	0.677604	0.00714378	0.763379	112.364	151.569	121.591	141.812	136.72	129.356	113.403	143.199	150.612	131.231	138.692	160.489	134.689	134.958	110.834	144.434
ENSG00000116489.13	CAPZA1	1906.23	0.0129127	0.722917	-0.0203821	0.822563	0.00186962	0.764819	1912.1	2013.23	1894.95	1796.97	1919.88	1877.15	1921.77	1963.87	1899.02	1882.26	1926.61	1800.48	1962.61	1832.54	1919.56	1976.61
ENSG00000155363.18	MOV10	666.585	-0.192134	0.0142041	-0.0464397	0.781314	0.0760476	0.446648	727.003	687.55	680.91	734.936	669.697	613.209	632.828	565.977	690.85	621.672	707.528	722.2	655.166	655.51	614.707	685.618
ENSG00000155366.17	RHOC	1008.31	-0.0645748	0.428952	-0.0617089	0.631025	-0.0237016	0.678738	1068.9	1022.54	1067.2	1024.77	1039.31	1016.09	960.886	988.755	982.25	1023.99	989.936	1013.09	920.695	1009.29	941.62	1063.64
ENSG00000155367.15	PPM1J	2.53568	0.73763	0.621992	1.09354	0.675788	0.147156	0.748982	0.960374	4.39329	0.935316	0	1.15865	0.987454	3.03757	4.87072	1.09139	4.78946	5.02506	2.00611	4.81032	1.92797	2.79412	1.78314
ENSG00000261595.1	NA	2.72156	-0.53373	0.676913	0.743682	0.756102	0.950217	0.519196	0.960374	4.39329	1.87063	2.07024	4.63458	0.987454	1.01252	0	6.54834	3.83157	4.02004	1.00306	1.92413	4.81992	2.79412	2.67471
ENSG00000184599.14	TAFA3	1.82845	-1.53029	0.466512	-0.291596	0.857217	1.75781	0.377316	1.92075	1.09832	5.6119	0	0	0	1.01252	1.94829	4.36556	0.957893	1.00501	1.00306	1.92413	1.92797	5.58825	0.89157
ENSG00000155380.13	SLC16A1	1203.76	0.0655117	0.385107	0.0283313	0.809492	0.0209384	0.682467	1211.03	1101.62	1120.51	1232.83	1145.9	1266.9	1201.87	1263.46	1195.07	1167.67	1212.04	1185.61	1216.05	1269.57	1240.59	1229.48
ENSG00000226419.8	SLC16A1-AS1	45.895	-0.305483	0.399387	-0.0884077	0.841432	-0.0272505	0.755298	45.1376	58.2111	46.7658	57.9668	32.4421	44.4354	34.4258	55.5262	50.2039	61.3051	40.2004	43.1314	29.824	46.2713	46.5687	41.9038
ENSG00000198799.12	LRIG2	357.44	0.0258828	0.72704	0.0856741	0.702725	-0.0280048	0.712029	394.714	333.89	324.555	348.836	338.325	322.897	388.809	376.993	372.164	378.368	362.809	375.143	331.912	387.522	355.785	326.315
ENSG00000081026.19	MAGI3	840.042	0.0842727	0.339938	0.0867805	0.502697	0.0329713	0.645991	800.952	743.565	793.148	856.045	828.432	816.624	839.383	901.083	918.95	860.188	806.019	810.469	875.478	865.659	864.316	860.365
ENSG00000232499.2	LOC100421402	216.152	0.0103615	0.765386	0.0722111	0.789401	0.0675343	0.624745	197.837	221.861	211.381	211.165	184.225	207.365	218.705	234.769	209.547	245.221	221.102	207.632	232.819	199.545	221.667	233.591
ENSG00000116793.16	PHTF1	407.729	-0.148274	0.177012	0.0359606	0.828394	0.191552	0.0504289	405.278	406.38	424.634	411.978	385.829	370.295	368.559	364.33	407.088	472.241	408.035	401.222	394.446	414.514	436.815	452.026
ENSG00000232450.1	RPS2P14	6.0345	-0.567725	0.577101	-0.489651	0.777454	1.23011	0.167161	6.72261	9.88491	3.74126	4.14048	2.31729	5.92472	5.06262	2.92243	5.45695	1.91579	2.01002	8.02444	11.5448	11.5678	3.7255	11.5904
ENSG00000081019.13	RSBN1	257.645	0.0143709	0.755421	0.107659	0.651958	0.0944613	0.505174	254.499	236.14	230.088	269.131	228.253	242.914	276.419	250.355	279.396	266.294	265.323	255.779	291.505	267.988	251.471	256.772
ENSG00000134242.16	PTPN22	2.54178	-0.780284	0.570559	-1.39074	0.540401	0.0230424	0.768121	3.84149	4.39329	6.54721	1.03512	2.31729	2.96236	3.03757	0.974143	1.09139	0.957893	3.01503	1.00306	4.81032	1.92797	1.86275	0.89157
ENSG00000188761.13	BCL2L15	144.454	0.178068	0.372412	-0.100601	0.771901	-0.160026	0.409371	148.858	160.355	130.009	128.355	177.273	166.88	165.041	133.458	115.687	143.684	130.651	137.419	126.03	150.382	152.745	144.434
ENSG00000134262.13	AP4B1	210.208	0.0914137	0.576053	-0.096878	0.737689	-0.0779142	0.598746	191.114	203.19	213.252	230.832	243.316	225.139	211.618	214.312	210.638	163.8	205.022	205.626	213.578	187.977	227.255	216.652
ENSG00000118655.7	DCLRE1B	97.1991	-0.248588	0.27741	-0.00748734	0.883524	0.273894	0.204063	97.9581	108.734	93.5316	103.512	99.6436	79.9837	83.027	77.9315	93.8595	88.1261	108.541	110.336	95.2443	109.894	99.6571	105.205
ENSG00000163349.22	HIPK1	1046.23	0.0888871	0.225944	-0.00653546	0.870287	-0.0927975	0.189229	1039.12	969.819	1019.49	1096.19	1160.96	1041.76	1132	1058.89	1000.8	1050.81	1028.13	1026.13	1049.61	1032.43	1018.92	1014.61
ENSG00000116774.12	OLFML3	12.7327	-1.02734	0.064992	-0.141453	0.844072	-0.850416	0.25625	16.3264	18.6715	24.3182	16.5619	15.0624	7.89963	7.08767	7.79315	20.7364	18.2	14.0702	16.0489	8.65858	7.71188	2.79412	1.78314
ENSG00000197323.12	TRIM33	744.673	-0.0254702	0.703097	0.105968	0.410142	0.204309	0.004005	792.308	685.354	683.716	680.074	681.284	660.606	736.105	715.021	779.252	718.419	777.879	786.395	760.031	818.423	820.541	819.353
ENSG00000236480.1	NA	143.869	-0.00720559	0.773968	-0.010783	0.883443	0.114519	0.653962	115.245	168.043	142.168	141.812	105.437	153.055	158.966	145.147	134.241	165.715	110.551	151.461	181.83	126.282	118.285	183.664
ENSG00000116752.6	BCAS2	304.464	-0.0140731	0.754284	-0.00378332	0.88473	0.0525153	0.639962	293.874	282.269	328.296	308.466	281.551	305.123	299.707	314.648	267.39	295.989	312.558	334.017	325.178	309.439	301.765	311.158
ENSG00000175984.15	DENND2C	8.79692	-0.0238281	0.772907	0.161081	0.851481	-0.0100357	0.769024	7.68299	16.4748	6.54721	4.14048	6.95188	10.862	10.1252	5.84486	12.0053	11.4947	8.04009	7.02139	10.5827	3.85594	9.31375	9.80727
ENSG00000213281.5	NRAS	1280.48	-0.0327602	0.62597	0.0693584	0.519375	0.175289	0.000877801	1290.74	1240.01	1170.08	1261.81	1140.11	1204.69	1228.19	1271.26	1290.02	1346.8	1246.21	1321.02	1339.19	1394.89	1402.65	1340.03
ENSG00000009307.16	CSDE1	6005.88	0.0189339	0.598476	-0.0112237	0.829606	-0.024362	0.498451	5994.65	6030.89	6008.47	5981.96	5978.61	6118.26	6049.83	6178.99	5979.72	6017.48	6026.05	5805.68	5983.08	5875.49	6052.07	6012.75
ENSG00000052723.12	SIKE1	379.277	0.00801103	0.76376	0.0527305	0.789401	0.048002	0.63076	375.506	350.365	375.997	384.03	360.339	394.981	369.571	369.2	398.357	407.104	377.884	359.094	388.674	388.486	382.795	386.05
ENSG00000134198.10	TSPAN2	15.5254	-0.384076	0.543894	0.312228	0.754283	0.571576	0.33774	18.2471	13.1799	14.0297	14.4917	6.95188	13.8243	13.1628	11.6897	15.2795	24.9052	15.0752	19.0581	25.9757	14.4598	10.2451	17.8314
ENSG00000173218.15	VANGL1	712.779	0.00452269	0.769442	0.100081	0.442634	0.108729	0.20305	650.173	694.14	684.651	715.269	675.491	711.954	702.692	660.469	780.343	707.883	685.418	768.34	751.372	781.792	707.845	726.63
ENSG00000163393.13	SLC22A15	88.9652	0.0152831	0.767307	-0.137992	0.757208	-0.016006	0.757335	80.6714	106.537	79.5019	97.3014	93.8503	78.9963	106.315	87.6729	86.2198	63.2209	75.3758	105.321	90.434	89.6506	95.0002	87.3739
ENSG00000163399.16	ATP1A1	7236.06	0.0986179	0.00130731	-0.00525281	0.865978	-0.0705129	0.0384559	7058.75	6955.68	7187.91	7123.7	7676.03	7660.66	7271.95	7726.9	6885.58	6870.01	7198.89	7271.15	7262.62	7280.98	7299.18	7046.97
ENSG00000203865.11	ATP1A1-AS1	48.3323	-0.427955	0.1757	-0.0483542	0.861621	0.287448	0.399506	53.7809	61.5061	52.3777	46.5804	32.4421	36.5358	47.5887	41.8882	40.3814	58.4314	44.2205	63.1925	54.8376	47.2353	53.0884	39.2291
ENSG00000224950.2	NA	5.65707	0.192888	0.728787	0.113934	0.869022	0.212003	0.709315	9.60374	2.19665	4.67658	3.10536	6.95188	1.97491	6.07515	7.79315	9.8225	1.91579	5.02506	5.01528	5.77238	8.67586	7.451	4.45785
ENSG00000116815.16	CD58	301.298	0.105638	0.465714	0.0730947	0.763924	0.0610608	0.617634	280.429	283.367	262.824	308.466	317.469	307.098	278.444	317.571	276.122	322.81	275.373	316.966	340.571	321.007	327.844	284.411
ENSG00000177173.5	NA	6.60108	0.0712716	0.760151	-0.103769	0.869022	-0.188124	0.713411	5.76224	9.88491	7.48253	4.14048	4.63458	7.89963	4.0501	11.6897	5.45695	5.74736	6.03007	8.02444	1.92413	4.81992	5.58825	12.482
ENSG00000143061.18	IGSF3	1983.91	0.113911	0.0335601	0.035661	0.752574	-0.0117757	0.719619	1895.78	1905.59	1892.14	1897.38	2237.35	1963.06	1979.49	2043.75	1864.09	1928.24	1956.76	2029.18	2093.45	2061.96	2067.65	1926.68
ENSG00000134247.10	PTGFRN	1785.89	-0.0652634	0.266077	-0.0331496	0.74869	-0.0167282	0.686668	1867.93	1852.87	1857.54	1787.65	1810.96	1795.19	1725.34	1713.52	1859.73	1824.79	1789.92	1727.26	1816.38	1712.04	1723.97	1709.14
ENSG00000134256.13	CD101	17.9366	-0.131817	0.71156	0.0681823	0.865607	0.026545	0.760082	19.2075	26.3598	15.9004	12.4215	22.0143	18.7616	11.1378	15.5863	22.9192	18.2	19.0952	17.0519	15.393	20.2437	13.9706	18.723
ENSG00000236137.1	LOC101929099	2.73802	-0.620974	0.622431	-0.6567	0.775552	-0.459596	0.673018	0.960374	3.29497	8.41785	3.10536	3.47594	3.94981	2.02505	0.974143	1.09139	1.91579	4.02004	3.00917	2.88619	1.92797	1.86275	0.89157
ENSG00000116830.12	TTF2	278.252	-0.144511	0.35427	0.151208	0.493393	0.248627	0.0496919	275.627	233.943	305.848	271.202	221.301	257.725	263.256	241.588	306.68	259.589	324.619	319.975	304.012	265.096	307.354	294.218
ENSG00000134253.10	TRIM45	160.674	0.0347508	0.730408	0.00915323	0.877455	0.0922994	0.587668	148.858	151.569	162.745	160.444	140.196	180.704	144.791	171.449	165.891	158.052	167.837	136.416	168.361	193.761	158.334	161.374
ENSG00000134258.17	VTCN1	203.855	0.523816	2.26505e-06	-0.497237	0.000319694	-0.306561	0.0127876	182.471	206.485	199.222	169.76	249.109	294.261	276.419	267.889	116.779	143.684	138.692	136.416	195.299	236.176	221.667	227.35
ENSG00000271427.1	NA	3.01996	0.233819	0.731042	-0.32146	0.84455	-1.12028	0.427083	3.84149	1.09832	5.6119	3.10536	2.31729	7.89963	2.02505	3.89657	3.27417	5.74736	1.00501	1.00306	3.84826	0	1.86275	1.78314
ENSG00000198162.12	MAN1A2	1557.25	0.0723586	0.329174	0.0178653	0.843507	0.156071	0.00499417	1481.86	1401.46	1427.29	1573.38	1527.1	1482.17	1594.73	1582.01	1358.78	1529.75	1569.83	1494.55	1784.63	1666.73	1676.47	1765.31
ENSG00000183508.5	TENT5C	16.5893	0.103011	0.730611	0.224052	0.803767	-0.135866	0.699314	17.2867	10.9832	14.9651	19.6673	15.0624	18.7616	17.2129	16.5604	12.0053	17.2421	24.1203	20.0611	16.3551	12.5318	12.1079	20.5061
ENSG00000228217.1	NA	32.2303	0.103704	0.705868	0.217443	0.747429	0.0187404	0.760541	29.7716	28.5564	29.9301	31.0536	26.6489	35.5483	34.4258	31.1726	33.8331	27.7789	41.2055	36.11	27.8999	29.8835	33.5295	38.3375
ENSG00000196505.11	GDAP2	284.397	0.107194	0.464102	0.250683	0.0706791	-0.0519938	0.650019	276.588	260.303	238.506	281.553	276.916	277.474	279.457	302.959	351.427	308.441	299.493	298.911	283.809	285.34	282.207	246.965
ENSG00000065183.16	WDR3	678.485	0.0691768	0.460878	0.0753661	0.604397	0.0476931	0.568294	651.133	668.879	621.05	653.161	680.125	672.456	717.88	649.754	662.473	715.546	671.347	680.072	726.358	699.853	713.433	672.244
ENSG00000116874.12	WARS2	182.507	0.0275588	0.738301	0.00401257	0.885652	-0.00569856	0.763787	178.629	172.437	206.705	164.584	180.749	176.754	182.254	197.751	169.165	192.536	183.917	179.547	164.513	194.725	199.314	176.531
ENSG00000231365.6	WARS2-AS1	124.448	0.0789319	0.656014	0.0989098	0.77597	-0.103374	0.581693	132.532	120.816	112.238	119.039	125.134	139.231	121.503	125.664	123.327	130.273	150.752	114.348	119.296	113.75	122.01	121.254
ENSG00000116882.15	HAO2	3.553	0.0143219	0.776214	0.304327	0.842733	-0.341819	0.691629	4.80187	3.29497	1.87063	4.14048	1.15865	1.97491	4.0501	6.819	6.54834	0.957893	4.02004	6.01833	0.962064	1.92797	6.51962	1.78314
ENSG00000203857.10	HSD3B1	4.38374	0.710686	0.554002	0.439041	0.814755	0.146066	0.738269	4.80187	2.19665	1.87063	3.10536	6.95188	2.96236	4.0501	5.84486	5.45695	1.91579	4.02004	5.01528	6.73445	11.5678	1.86275	1.78314
ENSG00000260941.1	LINC00622	3.89528	-0.40463	0.686643	0.600572	0.767623	0.321219	0.697496	0.960374	1.09832	8.41785	4.14048	1.15865	2.96236	3.03757	3.89657	10.9139	5.74736	3.01503	3.00917	3.84826	0.963985	5.58825	3.56628
ENSG00000143067.5	ZNF697	72.3055	-0.123035	0.627116	0.00195283	0.885653	0.247135	0.352802	74.9091	63.7027	76.6959	72.4585	74.1533	65.1719	70.8767	55.5262	79.6714	67.0525	83.4159	59.1803	73.1169	80.9747	71.7159	88.2655
ENSG00000092621.13	PHGDH	353.154	-0.111917	0.399355	0.00627121	0.877363	-0.0718607	0.561554	377.427	370.135	399.38	334.344	381.195	326.847	330.083	337.054	338.331	372.62	371.854	405.234	355.964	312.331	317.599	320.074
ENSG00000134240.12	HMGCS2	14.2883	-1.348	0.0038494	-0.592362	0.46279	-1.17399	0.0872413	26.8905	25.2614	24.3182	25.878	11.5865	6.91217	12.1503	9.74143	18.5536	16.2842	8.04009	25.0764	3.84826	7.71188	2.79412	3.56628
ENSG00000134250.20	NOTCH2	2815.76	0.158184	1.27587e-05	-0.092651	0.079504	-0.196649	1.93274e-08	2719.78	2912.75	2845.23	2709.95	3193.23	3204.29	3056.81	3030.56	2578.95	2601.64	2676.34	2631.01	2722.64	2724.22	2794.12	2650.64
ENSG00000265808.4	SEC22B	1236.87	0.127443	0.0411067	-0.0105026	0.864007	-0.0428292	0.547846	1142.84	1282.84	1129.86	1222.48	1341.71	1271.84	1316.28	1284.9	1203.8	1104.45	1216.06	1214.7	1270.89	1211.73	1266.67	1308.83
ENSG00000223804.5	NA	14.2387	0.139374	0.716524	0.18492	0.830062	-0.093587	0.730179	8.64336	13.1799	13.0944	18.6322	16.221	8.88708	18.2254	15.5863	12.0053	14.3684	16.0802	18.055	8.65858	14.4598	12.1079	19.6145
ENSG00000270231.4	NBPF8	219.882	-0.101595	0.535434	-0.0421671	0.839105	-0.0437066	0.688865	197.837	236.14	233.829	256.71	239.84	198.478	221.743	202.622	223.735	227.021	231.153	214.654	221.275	189.905	201.177	222.001
ENSG00000275131.3	NA	77.0271	-0.0944221	0.672282	0.020867	0.871508	-0.025514	0.750307	68.1865	86.7675	95.4023	68.318	68.3601	76.0339	66.8266	86.6988	76.3973	90.0419	80.4009	76.2322	60.61	67.4789	77.3041	87.3739
ENSG00000273136.7	NBPF26	101.95	-0.13531	0.57226	0.080846	0.819453	0.140313	0.541334	98.9185	117.521	109.432	84.8799	103.12	87.8834	84.0395	99.3626	104.773	103.452	110.551	115.351	118.334	101.218	78.2355	114.121
ENSG00000263353.3	PPIAL4A	12.2903	0.0999458	0.747631	-0.270249	0.817118	0.0899232	0.743347	9.60374	16.4748	8.41785	14.4917	11.5865	20.7365	2.02505	17.5346	7.63973	12.4526	8.04009	12.0367	25.0137	8.67586	12.1079	9.80727
ENSG00000226067.7	NA	51.4436	-0.268843	0.441675	0.351766	0.427616	0.332539	0.308152	54.7413	49.4245	53.313	40.3697	40.5526	37.5232	47.5887	38.9657	64.392	64.1788	50.2506	74.2261	49.0653	67.4789	43.7746	47.2532
ENSG00000188610.12	FAM72B	33.9093	-0.663129	0.0663077	0.32934	0.585382	0.626344	0.0852583	41.2961	26.3598	28.9948	43.4751	25.4902	23.6989	22.2755	17.5346	49.1125	44.0631	49.2455	34.1039	30.786	40.4874	33.5295	32.0965
ENSG00000171943.12	SRGAP2C	208.939	0.108784	0.514745	0.108723	0.691988	0.0573864	0.65348	197.837	210.878	171.163	202.884	194.653	215.265	211.618	219.182	233.557	201.157	207.032	201.614	235.706	196.653	225.393	218.435
ENSG00000275129.1	NA	3.07576	-0.199536	0.740939	-0.231336	0.855704	0.204783	0.728698	4.80187	5.49162	1.87063	1.03512	4.63458	0.987454	3.03757	2.92243	3.27417	1.91579	5.02506	1.00306	3.84826	3.85594	3.7255	1.78314
ENSG00000272583.1	NA	5.21211	0.431944	0.644488	0.176247	0.857492	0.316669	0.667314	5.76224	5.49162	1.87063	3.10536	6.95188	4.93727	8.1002	1.94829	3.27417	2.87368	9.0451	3.00917	5.77238	6.74789	5.58825	8.9157
ENSG00000231752.6	EMBP1	31.8334	-0.222677	0.590406	-0.0994922	0.843507	0.132339	0.672007	37.4546	34.048	28.9948	36.2292	28.9662	24.6863	22.2755	40.914	31.6503	33.5262	38.1904	24.0733	30.786	39.5234	22.353	35.6628
ENSG00000277702.1	NA	5.78547	-0.0427827	0.770269	0.370368	0.809391	0.902494	0.321928	3.84149	6.58994	4.67658	3.10536	6.95188	3.94981	2.02505	4.87072	8.73112	3.83157	5.02506	6.01833	10.5827	8.67586	7.451	6.24099
ENSG00000232721.2	NA	83.1768	0.122642	0.606144	-0.251957	0.500173	-0.332477	0.133912	89.3147	106.537	85.1138	70.3882	100.802	92.8206	90.1147	98.3885	72.0317	73.7577	73.3658	75.2292	62.5342	80.0108	81.961	78.4582
ENSG00000242352.2	NA	94.7937	-0.0381234	0.741316	0.11012	0.792485	-0.0626527	0.697576	108.522	88.9642	97.2729	84.8799	111.23	66.1594	97.2024	97.4143	108.048	122.61	88.441	91.278	91.3961	84.8307	86.6179	91.8318
ENSG00000263590.2	LINC01145	2.5102	0.922907	0.55248	1.02186	0.69028	-0.999743	0.504657	3.84149	0	1.87063	1.03512	0	4.93727	4.0501	3.89657	2.18278	5.74736	5.02506	1.00306	1.92413	0.963985	2.79412	0.89157
ENSG00000273213.4	H3-2	1.77687	0.644394	0.656042	0.597437	0.816303	-1.32336	0.46518	0.960374	1.09832	1.87063	2.07024	4.63458	1.97491	1.01252	1.94829	1.09139	0.957893	4.02004	3.00917	0.962064	1.92797	0	0.89157
ENSG00000263513.6	FAM72C	20.9917	-0.685183	0.138579	-0.113288	0.845329	0.340948	0.507115	33.6131	19.7698	25.2535	21.7375	15.0624	11.8494	20.2505	15.5863	27.2847	22.9894	16.0802	27.0825	15.393	20.2437	20.4902	23.1808
ENSG00000270872.2	NA	25.7359	-0.131792	0.69659	-0.0199063	0.87921	0.217005	0.598746	30.732	20.8681	28.0595	23.8078	28.9662	24.6863	19.238	22.4053	36.0159	27.7789	18.0902	21.0642	27.8999	23.1356	25.1471	33.8797
ENSG00000232527.8	LSP1P5	10.0193	-0.899035	0.194682	-0.314958	0.786139	0.541417	0.47269	13.4452	16.4748	8.41785	13.4566	3.47594	8.88708	7.08767	7.79315	8.73112	13.4105	8.04009	11.0336	11.5448	5.78391	10.2451	12.482
ENSG00000266338.6	NBPF15	499.242	-0.0729729	0.50235	0.0592355	0.7427	0.0586562	0.55737	488.83	484.361	506.006	525.841	488.949	470.028	486.012	462.718	543.512	495.23	521.601	530.616	496.425	476.209	470.344	541.183
ENSG00000196369.11	SRGAP2B	335.214	-0.079466	0.557864	0.121017	0.545292	0.184776	0.110878	354.378	305.334	319.878	325.028	294.296	291.299	318.945	330.235	333.965	350.589	385.924	349.063	358.85	353.782	312.942	378.917
ENSG00000215784.6	FAM72D	48.6393	-0.580639	0.0401276	-0.0334889	0.869551	0.591373	0.0328781	50.8998	62.6044	41.1539	59.0019	40.5526	41.473	31.3883	29.2243	56.7523	48.8525	46.2305	56.1711	50.0273	48.1992	57.7452	57.9521
ENSG00000272419.6	NA	23.0984	-0.0359499	0.761963	-0.0041084	0.885653	-0.1903	0.642367	31.6923	29.6547	16.8357	18.6322	18.5383	19.7491	21.263	34.095	26.1933	22.0315	22.1102	26.0794	19.2413	26.0276	20.4902	16.9398
ENSG00000281571.2	NA	3.09906	0.38156	0.694039	-0.126002	0.869845	-0.0460678	0.762946	1.92075	1.09832	1.87063	6.21073	3.47594	3.94981	5.06262	1.94829	2.18278	0.957893	3.01503	4.01222	3.84826	1.92797	1.86275	6.24099
ENSG00000223612.3	NA	171.624	-0.092572	0.594498	-0.0489226	0.835711	0.0846911	0.597063	197.837	169.142	178.645	157.338	183.066	154.043	176.179	149.044	158.251	168.589	168.842	184.562	174.134	173.517	181.618	171.182
ENSG00000162825.16	NBPF20	107.713	-0.146634	0.539397	0.0883687	0.808711	0.033731	0.734552	127.73	102.144	90.7257	122.144	98.4849	108.62	94.1648	98.3885	136.424	109.2	121.606	104.318	106.789	112.786	82.8924	106.988
ENSG00000286620.1	NA	2.03364	-0.326706	0.729569	0.730259	0.784263	-0.432407	0.703593	1.92075	1.09832	2.80595	2.07024	4.63458	0.987454	1.01252	0	5.45695	4.78946	2.01002	1.00306	2.88619	0	1.86275	0
ENSG00000272150.5	NBPF25P	38.9568	0.259047	0.513905	0.108531	0.835948	0.00856522	0.765915	42.2564	30.7531	32.7361	33.1239	38.2353	49.3727	51.6387	27.276	41.4728	31.6105	31.1553	46.1405	38.4826	49.1632	33.5295	46.3617
ENSG00000117262.19	GPR89A	107.111	0.167301	0.461995	0.0477882	0.849514	-0.0243876	0.745775	101.8	110.931	94.4669	95.2311	122.816	112.57	117.453	99.3626	114.596	104.41	91.456	105.321	117.372	105.074	99.6571	121.254
ENSG00000174827.14	PDZK1	25.1134	-0.979446	0.00726876	-0.291892	0.694926	-0.664118	0.188338	43.2168	36.2447	42.0892	30.0185	19.697	19.7491	14.1753	23.3794	40.3814	21.0736	32.1604	31.0947	10.5827	15.4238	5.58825	16.9398
ENSG00000265491.5	RNF115	706.977	0.0424139	0.62288	-0.00915486	0.869845	-0.0180026	0.715108	737.567	704.025	721.129	635.564	707.933	701.092	721.93	752.039	691.941	702.135	657.277	731.227	730.207	685.393	695.737	736.437
ENSG00000186141.9	POLR3C	477.145	0.046962	0.624184	0.03301	0.823546	-0.0380288	0.648905	455.217	481.066	464.852	479.261	483.155	493.727	478.924	485.123	470.389	486.609	482.405	482.47	465.639	495.488	461.031	468.966
ENSG00000186364.12	NUDT17	59.6519	-0.266928	0.398294	0.0787932	0.839105	-0.106707	0.663818	61.4639	70.2927	54.2483	75.5638	50.9804	47.3978	52.6513	65.2676	77.4886	80.463	66.3307	51.1558	55.7997	40.4874	54.0197	50.8195
ENSG00000131788.16	PIAS3	587.389	-0.0475804	0.624781	0.0743588	0.669769	-0.0191675	0.719619	560.858	570.03	653.786	577.598	552.674	586.547	598.402	549.417	654.834	595.809	584.916	655.998	571.466	525.372	597.943	562.581
ENSG00000143127.13	ITGA10	115.285	-0.334657	0.0701119	-0.106309	0.770046	0.175064	0.421318	121.967	123.012	124.397	140.776	104.278	89.8583	106.315	104.233	120.053	119.737	107.536	126.385	101.979	102.182	135.049	116.796
ENSG00000131779.11	PEX11B	424.397	0.065474	0.587658	-0.137631	0.421588	-0.107046	0.372676	402.397	445.919	452.693	428.54	461.141	460.153	442.473	446.158	366.707	392.736	427.13	384.17	366.546	449.217	469.413	394.966
ENSG00000265241.7	RBM8A	1459.05	0.0809531	0.144796	-0.0511262	0.608062	-0.0350596	0.545876	1405.99	1448.69	1443.19	1460.56	1506.24	1521.67	1515.75	1544.02	1369.69	1399.48	1406.01	1380.2	1489.28	1509.6	1452.01	1492.49
ENSG00000211451.12	GNRHR2	5.18232	-0.0987538	0.756096	0.156924	0.860881	0.270203	0.693475	2.88112	4.39329	9.35316	3.10536	5.79323	0.987454	6.07515	5.84486	3.27417	4.78946	4.02004	10.0306	2.88619	4.81992	9.31375	5.34942
ENSG00000234222.6	LIX1L-AS1	3.22225	-0.373629	0.691312	-0.288426	0.845363	-0.261132	0.71493	4.80187	2.19665	3.74126	5.1756	3.47594	4.93727	1.01252	2.92243	1.09139	2.87368	3.01503	6.01833	0.962064	2.89195	4.65687	1.78314
ENSG00000271601.4	LIX1L	662.609	0.101127	0.283589	-0.0299349	0.828525	-0.0513717	0.565626	680.905	655.699	630.403	626.248	695.188	719.854	693.579	673.133	631.914	561.325	678.382	670.041	676.331	679.609	683.629	645.497
ENSG00000272031.3	ANKRD34A	41.9897	-0.303106	0.415251	0.252405	0.655287	0.0787572	0.711248	58.5828	35.1463	37.4126	42.44	39.394	34.5609	36.4509	31.1726	46.9297	45.9788	56.2806	58.1772	39.4446	42.4153	34.4609	32.9881
ENSG00000278431.1	NA	4.13295	-0.373596	0.686097	0.491756	0.789275	0.382578	0.668083	3.84149	1.09832	6.54721	4.14048	1.15865	3.94981	4.0501	2.92243	6.54834	4.78946	3.01503	8.02444	2.88619	5.78391	5.58825	1.78314
ENSG00000121851.13	POLR3GL	193.105	0.0497741	0.696308	0.00562653	0.883794	-0.0994468	0.547846	164.224	207.583	200.158	200.813	185.383	221.19	182.254	208.467	183.353	204.031	198.992	187.571	168.361	193.761	212.353	171.182
ENSG00000265972.6	TXNIP	2000.28	0.0981571	0.128986	-0.036638	0.770046	-0.0159901	0.708351	1822.79	2098.9	1995.03	1885.99	2018.36	2140.8	2097.95	2087.59	1861.91	1983.8	2019.07	1736.29	2012.64	2107.27	2111.43	2024.76
ENSG00000287190.1	NA	3.66989	-0.461859	0.660747	-0.162122	0.86421	-0.231691	0.720438	5.76224	6.58994	2.80595	3.10536	1.15865	7.89963	0	3.89657	4.36556	2.87368	4.02004	5.01528	0.962064	2.89195	5.58825	1.78314
ENSG00000233396.8	NA	72.4408	0.053713	0.728217	0.0197891	0.871903	-0.00984969	0.763186	75.8695	75.7843	69.2134	63.1424	64.8842	80.9712	85.0521	63.3193	89.4939	80.463	61.3057	57.1742	65.4203	68.4429	79.1669	79.3498
ENSG00000271425.9	NBPF10	61.56	0.162283	0.58822	0.0473059	0.859907	-0.109124	0.652721	54.7413	52.7195	54.2483	73.4936	62.5669	69.1217	62.7765	68.19	76.3973	45.9788	63.3157	58.1772	50.0273	55.9111	62.4021	74.8919
ENSG00000264343.6	NOTCH2NLA	61.4435	-0.00487609	0.775094	0.126937	0.795967	-0.0936175	0.673018	64.345	69.1944	50.5071	61.0721	57.9323	48.3852	69.8642	67.2159	60.0264	68.9683	55.2756	82.2505	56.7618	54.9471	52.157	64.1931
ENSG00000276509.1	NA	2.58791	0.557942	0.668652	0.217547	0.864542	0.646417	0.606954	2.88112	1.09832	1.87063	1.03512	2.31729	3.94981	2.02505	1.94829	1.09139	0	1.00501	6.01833	5.77238	6.74789	1.86275	1.78314
ENSG00000277406.2	NA	16.5403	0.198781	0.664732	-0.0599537	0.869551	-0.276202	0.581693	20.1678	15.3765	11.2238	18.6322	17.3797	17.7742	17.2129	22.4053	14.1881	19.1579	15.0752	14.0428	16.3551	19.2797	12.1079	14.2651
ENSG00000287978.1	LOC100996756	19.6045	0.0180003	0.772079	0.176225	0.819977	0.162606	0.672176	16.3264	18.6715	17.771	20.7024	22.0143	12.8369	20.2505	19.4829	21.8278	27.7789	12.0601	21.0642	17.3172	16.3877	24.2157	24.964
ENSG00000276975.3	NA	4.07967	-0.116946	0.75379	-0.384094	0.819977	-1.20264	0.330845	1.92075	6.58994	7.48253	5.1756	3.47594	7.89963	6.07515	1.94829	5.45695	6.70525	1.00501	3.00917	3.84826	1.92797	1.86275	0.89157
ENSG00000268043.7	NBPF12	441.369	-0.0136021	0.752406	-0.00887791	0.871508	-0.142077	0.198677	437.93	427.248	452.693	500.999	455.348	430.53	405.01	510.451	466.023	429.136	465.32	448.366	396.37	407.766	427.501	401.207
ENSG00000225603.3	NA	3.28127	-0.165794	0.7494	0.190737	0.860789	-0.84291	0.539703	0.960374	2.19665	6.54721	5.1756	3.47594	3.94981	1.01252	4.87072	2.18278	5.74736	5.02506	4.01222	2.88619	0	0	4.45785
ENSG00000230832.3	NA	25.5662	-0.0222147	0.769857	-0.0120833	0.885336	0.425483	0.360418	19.2075	27.4581	18.7063	30.0185	35.918	20.7365	19.238	18.5087	19.645	21.0736	16.0802	37.1131	31.7481	29.8835	30.7354	32.9881
ENSG00000131791.8	PRKAB2	707.498	-0.00469155	0.768291	-0.0579028	0.698876	-0.10314	0.208975	762.537	684.255	720.193	745.287	716.043	701.092	731.043	755.935	696.306	717.462	666.322	719.191	659.976	677.681	685.492	681.16
ENSG00000180867.11	NA	2897.96	0.140495	0.000218531	-0.0324893	0.723427	-0.00564509	0.747097	2745.71	2694.19	2892	2760.67	3175.85	3050.24	2972.77	3040.3	2658.62	2684.97	2716.54	2789.5	3116.13	3083.79	2903.1	3083.05
ENSG00000131781.13	FMO5	499.061	0.256266	0.00078618	0.0500836	0.781834	-0.172623	0.0418616	485.949	452.509	457.37	465.804	521.391	574.698	541.701	583.512	487.851	480.862	453.26	506.543	515.666	477.173	478.727	501.954
ENSG00000226015.2	CCT8P1	153.677	0.156753	0.400461	-0.19887	0.461127	-0.319576	0.0334007	145.977	158.159	167.422	162.514	155.259	194.528	168.079	187.036	151.703	119.737	136.682	145.443	132.765	142.67	150.883	139.977
ENSG00000131778.19	CHD1L	65.8534	0.00872032	0.772925	0.200713	0.681503	0.0479188	0.726241	54.7413	70.2927	60.7956	66.2477	46.3458	66.1594	69.8642	69.1642	64.392	82.3788	77.3859	64.1955	55.7997	82.9027	61.4707	61.5184
ENSG00000213226.4	LOC100130018	20.7023	-0.293953	0.602548	-0.148547	0.839926	0.355993	0.521634	21.1282	20.8681	20.577	25.878	8.11052	19.7491	13.1628	30.1984	18.5536	25.8631	23.1153	12.0367	13.4689	16.3877	35.3922	26.7471
ENSG00000116128.12	BCL9	576.679	0.0461566	0.636618	-0.0349812	0.822689	-0.0420248	0.639352	545.492	559.047	571.478	623.143	667.38	575.685	576.126	559.158	554.426	565.157	529.641	593.809	612.835	601.527	537.403	554.557
ENSG00000162836.12	ACP6	419.356	-0.0724455	0.526465	0.0697796	0.712334	0.0181229	0.726766	400.476	445.919	418.086	429.575	404.367	381.157	394.885	428.623	457.292	434.883	436.175	448.366	420.422	406.802	402.354	400.315
ENSG00000188092.15	GPR89B	58.1807	0.217646	0.47868	0.107981	0.816284	-0.171047	0.545041	55.7017	59.3095	49.5718	53.8263	56.7737	63.197	61.764	71.1125	58.935	52.6841	56.2806	67.2047	47.1411	48.1992	60.5394	68.6509
ENSG00000274372.5	NA	16.9304	-0.137454	0.717359	0.0419707	0.872279	-0.470906	0.467248	18.2471	20.8681	16.8357	19.6673	13.9038	30.6111	12.1503	11.6897	19.645	27.7789	9.0451	21.0642	13.4689	12.5318	4.65687	18.723
ENSG00000263956.7	NBPF11	302.7	-0.0318952	0.719976	-0.0767796	0.763924	-0.0131645	0.751533	316.923	310.825	285.271	330.204	320.945	290.311	273.382	331.209	316.503	296.947	252.258	312.953	331.912	325.827	278.481	269.254
ENSG00000198658.4	NA	42.5611	0.352913	0.303907	-0.0257109	0.871763	-0.332303	0.32298	43.2168	43.9329	29.9301	42.44	57.9323	47.3978	45.5636	52.6037	41.4728	29.6947	40.2004	45.1375	38.4826	49.1632	37.255	36.5544
ENSG00000227733.10	LOC101927468	8.42507	0.0687522	0.759122	-0.545436	0.716419	-0.207248	0.696995	6.72261	5.49162	10.2885	14.4917	4.63458	9.87454	20.2505	3.89657	9.8225	7.66314	4.02004	4.01222	6.73445	9.63985	7.451	9.80727
ENSG00000274020.4	LINC01138	75.7794	-0.0760382	0.700125	0.113493	0.798506	0.0233054	0.752831	94.1166	64.8011	67.3428	76.599	71.8361	78.0088	68.8517	69.1642	84.037	68.9683	81.4059	94.2872	89.4719	68.4429	74.51	60.6268
ENSG00000272824.1	NA	1.97179	-0.622399	0.658698	-0.643593	0.807291	-0.129966	0.755298	0.960374	1.09832	3.74126	5.1756	1.15865	2.96236	1.01252	1.94829	0	0.957893	5.02506	1.00306	0	1.92797	2.79412	1.78314
ENSG00000231551.8	PDE4DIPP6	11.7626	0.165631	0.712292	0.501638	0.646047	-0.448291	0.513372	9.60374	9.88491	9.35316	14.4917	13.9038	7.89963	15.1879	11.6897	7.63973	23.9473	17.0852	12.0367	7.69651	10.6038	5.58825	11.5904
ENSG00000225871.2	NA	60.1994	0.091569	0.685808	0.0395694	0.864179	-0.274818	0.33958	72.028	52.7195	57.0543	60.037	68.3601	65.1719	59.7389	65.2676	61.1178	52.6841	57.2856	78.2383	52.9135	53.0192	54.9511	52.6027
ENSG00000280649.2	NA	7.86498	-0.487498	0.572244	-0.252706	0.830062	0.591932	0.484361	8.64336	8.78659	14.9651	2.07024	9.26917	6.91217	2.02505	6.819	4.36556	9.57893	6.03007	9.0275	8.65858	8.67586	9.31375	10.6988
ENSG00000236334.3	PPIAL4G	10.709	-0.223358	0.681603	-0.252186	0.813635	-0.276394	0.642767	5.76224	15.3765	14.9651	14.4917	10.4278	11.8494	9.11272	11.6897	6.54834	14.3684	7.03508	14.0428	9.62064	8.67586	10.2451	7.13256
ENSG00000270629.6	NBPF14	100.409	0.0540298	0.714753	0.0434998	0.85436	-0.254391	0.254916	112.364	93.3575	101.949	99.3716	114.706	84.921	114.415	110.078	113.505	109.2	91.456	106.324	84.6616	101.218	74.51	94.5065
ENSG00000177144.8	NUDT4B	31.1176	-0.0433781	0.754008	-0.175241	0.7986	-0.0250247	0.757722	34.5734	36.2447	30.8654	28.9834	31.2834	25.6738	45.5636	24.3536	31.6503	22.9894	34.1704	27.0825	28.8619	35.6674	25.1471	34.7712
ENSG00000178104.19	PDE4DIP	475.479	0.0761663	0.49649	0.0253634	0.845799	-0.0886623	0.411503	521.483	432.739	442.405	474.085	505.17	472.99	496.137	500.71	481.303	483.736	461.3	479.46	468.525	467.533	437.746	482.34
ENSG00000269713.7	NBPF9	453.19	-0.129372	0.2196	-0.0416693	0.809577	0.00904707	0.754085	460.979	477.771	469.529	497.893	444.92	449.291	440.448	408.166	422.368	494.273	470.345	461.405	470.449	434.757	430.295	418.147
ENSG00000274265.5	NA	49.3822	0.108086	0.683775	0.382491	0.380273	0.173469	0.569973	28.8112	45.0313	49.5718	48.6507	44.0286	46.4103	56.7014	37.9916	60.0264	52.6841	60.3007	51.1558	51.9515	53.9832	48.4315	54.3858
ENSG00000272755.1	NA	3.44736	0.460024	0.663082	0.32766	0.839478	-1.07711	0.413385	4.80187	0	3.74126	4.14048	8.11052	5.92472	1.01252	2.92243	3.27417	3.83157	7.03508	2.00611	1.92413	0.963985	2.79412	2.67471
ENSG00000274423.1	NA	6.81335	-0.383362	0.634615	-0.48121	0.755495	0.412665	0.602797	4.80187	7.68826	10.2885	8.28097	8.11052	6.91217	8.1002	0.974143	4.36556	3.83157	8.04009	6.01833	5.77238	6.74789	8.38237	10.6988
ENSG00000286219.1	NOTCH2NLC	65.0368	0.0179534	0.767574	0.0514854	0.856928	0.0819626	0.689156	52.8205	70.2927	60.7956	69.3531	56.7737	53.3225	78.9769	66.2417	61.1178	75.6735	78.3909	46.1405	70.2307	58.8031	81.0296	60.6268
ENSG00000271383.8	NBPF19	17.7544	-0.262866	0.615059	-0.166636	0.828798	-0.0510923	0.750934	23.049	21.9665	15.9004	19.6673	20.8556	8.88708	14.1753	23.3794	16.3708	24.9052	14.0702	16.0489	20.2033	15.4238	14.902	14.2651
ENSG00000263464.2	PPIAL4C	10.3185	0.358407	0.608501	0.334571	0.785201	0.208939	0.675379	6.72261	5.49162	13.0944	7.24585	10.4278	5.92472	14.1753	11.6897	9.8225	9.57893	10.0501	12.0367	15.393	11.5678	11.1765	10.6988
ENSG00000277147.6	LINC00869	43.7943	0.231264	0.505414	-0.268802	0.643414	-0.365787	0.261583	45.1376	41.7363	54.2483	37.2644	59.091	52.335	47.5887	51.6296	34.9245	42.1473	33.1654	38.1161	32.7102	50.1272	47.5001	32.9881
ENSG00000203814.6	H2BC18	24.5443	0.223522	0.614001	0.248751	0.755495	-0.154662	0.663201	24.0093	20.8681	22.4476	21.7375	31.2834	30.6111	20.2505	22.4053	19.645	28.7368	32.1604	25.0764	25.0137	24.0996	15.8334	28.5303
ENSG00000233030.2	NA	1.90937	-1.92842	0.325513	-0.753354	0.789401	1.23711	0.527742	4.80187	4.39329	0.935316	2.07024	3.47594	0	0	0	4.36556	0.957893	2.01002	0	0.962064	2.89195	2.79412	0.89157
ENSG00000183598.4	H3C13	2.89489	0.488336	0.666566	-0.433575	0.830592	-0.320102	0.69959	3.84149	1.09832	3.74126	2.07024	2.31729	3.94981	4.0501	4.87072	0	0	5.02506	3.00917	4.81032	4.81992	0.931375	1.78314
ENSG00000270882.2	H4C14	34.1064	-0.161788	0.65477	0.0329119	0.871445	0.362548	0.366471	34.5734	39.5396	23.3829	37.2644	39.394	25.6738	26.3256	29.2243	27.2847	44.0631	33.1654	32.0978	37.5205	32.7755	32.5981	50.8195
ENSG00000203812.2	H2AC18	8.57428	-0.685587	0.414403	0.0864704	0.868902	0.0835097	0.749377	14.4056	9.88491	7.48253	9.31609	3.47594	6.91217	8.1002	6.819	16.3708	14.3684	9.0451	4.01222	3.84826	7.71188	6.51962	8.9157
ENSG00000220323.4	H2BC19P	123.404	-0.312296	0.104226	0.0138629	0.872856	0.24492	0.234899	162.303	120.816	114.109	126.285	97.3263	129.356	100.24	94.4919	132.058	136.979	130.651	129.394	124.106	131.102	126.667	118.579
ENSG00000261716.2	H2BC20P	181.371	-0.0570315	0.686681	0.076928	0.796242	0.0482259	0.690945	158.462	198.797	198.287	168.725	168.004	173.792	175.167	178.268	194.267	224.147	169.847	174.532	187.602	192.797	156.471	182.772
ENSG00000272196.2	H2AC19	8.28468	-0.404981	0.622431	-0.885925	0.517965	0.227482	0.693845	5.76224	15.3765	9.35316	11.3863	2.31729	8.88708	7.08767	12.6639	9.8225	1.91579	9.0451	2.00611	11.5448	10.6038	12.1079	2.67471
ENSG00000270276.2	H4C15	34.2264	0.0673446	0.733042	-0.228572	0.737798	-0.00560242	0.768286	43.2168	27.4581	34.6067	33.1239	30.1248	44.4354	37.4634	33.1209	34.9245	25.8631	27.1353	31.0947	33.6722	40.4874	31.6667	39.2291
ENSG00000264207.1	NA	12.9755	0.332439	0.608828	0.150157	0.847535	0.401803	0.512027	14.4056	6.58994	5.6119	14.4917	18.5383	10.862	12.1503	10.7156	13.0967	9.57893	13.0651	10.0306	19.2413	12.5318	24.2157	12.482
ENSG00000184678.10	H2BC21	54.5935	0.0167094	0.768296	0.181324	0.735013	0.0681218	0.70912	68.1865	50.5229	43.0245	45.5453	54.4564	51.3476	54.6763	49.6813	67.6661	50.7683	64.3207	53.1619	51.9515	57.8391	57.7452	52.6027
ENSG00000184260.6	H2AC20	3.3949	-2.17944	0.10229	-0.717957	0.737798	1.25402	0.428419	3.84149	9.88491	8.41785	1.03512	0	0.987454	3.03757	0.974143	1.09139	3.83157	2.01002	7.02139	2.88619	1.92797	5.58825	1.78314
ENSG00000178096.9	BOLA1	131.475	0.0112808	0.767824	0.00609882	0.883963	0.0457336	0.7055	127.73	133.995	143.103	113.863	128.61	138.243	131.628	124.69	127.693	116.863	134.671	142.434	152.006	121.462	125.736	140.868
ENSG00000143368.10	SF3B4	1168.43	-0.016205	0.71819	-0.0507694	0.68421	-0.0537338	0.465965	1173.58	1220.24	1200.95	1189.35	1229.32	1219.51	1145.17	1138.77	1169.97	1088.17	1142.7	1218.71	1163.14	1180.88	1122.31	1092.17
ENSG00000014914.21	MTMR11	458.852	-0.345514	3.28283e-05	0.0813831	0.67181	0.0701656	0.543789	500.355	510.72	489.17	500.999	361.498	435.467	405.01	370.174	531.507	522.051	491.45	571.742	396.37	405.838	387.452	461.833
ENSG00000264522.6	OTUD7B	614.671	0.0918427	0.368253	0.11118	0.421217	0.0555829	0.552745	526.285	585.406	605.15	596.23	593.227	641.845	619.665	607.865	612.269	657.114	588.937	637.943	661.9	673.825	632.403	594.677
ENSG00000285184.3	NA	68.2857	-0.183447	0.518036	0.0935148	0.817738	0.119683	0.621586	66.2658	69.1944	72.0193	72.4585	53.2977	60.2347	75.9393	56.5003	76.3973	72.7998	74.3708	75.2292	55.7997	76.1548	71.7159	64.1931
ENSG00000136631.15	VPS45	589.345	0.0346428	0.669399	-0.0197266	0.851481	-0.00964982	0.749249	597.352	607.373	559.319	577.598	600.179	615.184	587.264	594.227	610.087	557.494	609.037	533.625	583.011	588.995	621.227	587.545
ENSG00000023902.14	PLEKHO1	42.62	0.0107615	0.772925	0.0662985	0.855508	0.122656	0.662147	29.7716	41.7363	40.2186	52.7912	52.1391	38.5107	37.4634	37.9916	37.1072	48.8525	43.2155	42.1283	55.7997	44.3433	32.5981	47.2532
ENSG00000143401.15	ANP32E	1810.41	-0.0839567	0.232205	0.0273432	0.81035	0.152556	0.00668533	1818.95	1928.66	1680.76	1798.01	1611.68	1665.83	1853.93	1677.47	1866.28	1920.57	1815.05	1756.35	1840.43	1948.21	1951.23	1833.07
ENSG00000117362.13	APH1A	1713.38	-0.0082867	0.745589	-0.0787175	0.274491	-0.0316	0.568135	1837.19	1712.29	1749.98	1701.74	1756.51	1741.87	1763.82	1704.75	1653.45	1686.85	1660.28	1631.97	1693.23	1666.73	1741.67	1711.82
ENSG00000118292.9	C1orf54	4.13911	0.375681	0.680274	0.100153	0.870105	-0.306608	0.688014	0.960374	3.29497	5.6119	5.1756	4.63458	1.97491	6.07515	6.819	3.27417	5.74736	2.01002	5.01528	2.88619	1.92797	2.79412	8.02413
ENSG00000159208.16	CIART	3.75501	0.754054	0.568616	1.34496	0.453624	0.486981	0.624484	2.88112	1.09832	3.74126	0	3.47594	1.97491	5.06262	2.92243	4.36556	6.70525	3.01503	6.01833	3.84826	6.74789	4.65687	3.56628
ENSG00000266472.6	MRPS21	862.517	0.0615821	0.458791	0.136673	0.0926412	0.0995658	0.166076	822.08	805.071	809.049	802.219	864.35	837.361	847.483	832.893	837.096	924.366	925.615	870.652	897.606	922.534	897.845	904.052
ENSG00000117360.13	PRPF3	1229.18	0.116055	0.0666186	-0.182573	0.00367195	-0.353868	5.89904e-13	1218.71	1323.48	1262.68	1358.08	1274.51	1403.17	1467.15	1438.81	1161.24	1131.27	1140.69	1113.39	1089.06	1065.2	1091.57	1127.84
ENSG00000163125.16	RPRD2	1271.5	-0.00598973	0.757195	-0.029437	0.79426	-0.024837	0.650019	1287.86	1301.51	1317.86	1236.97	1276.83	1325.16	1237.3	1283.92	1228.9	1243.34	1309.53	1258.83	1264.15	1231.01	1269.46	1271.38
ENSG00000143374.17	TARS2	492.766	-0.124794	0.215483	0.0295769	0.834796	0.0609089	0.548755	527.245	490.95	513.489	491.682	442.603	477.928	497.15	438.364	504.222	483.736	549.741	529.613	489.691	481.992	486.178	479.665
ENSG00000143369.15	ECM1	68.3343	0.126218	0.625345	-0.0320729	0.869022	-0.12463	0.614147	74.9091	70.2927	67.3428	55.8965	72.9947	73.0716	84.0395	63.3193	52.3867	62.263	72.3608	75.2292	72.1548	64.587	75.4414	57.0605
ENSG00000228126.1	FALEC	3.94409	0.231713	0.729983	0.30283	0.842945	-0.0379725	0.764275	7.68299	3.29497	2.80595	0	3.47594	7.89963	0	4.87072	3.27417	3.83157	4.02004	6.01833	1.92413	5.78391	4.65687	3.56628
ENSG00000237781.3	NA	9.08663	-0.449817	0.540981	-0.707245	0.525096	-0.0932816	0.742476	12.4849	7.68826	14.0297	13.4566	11.5865	7.89963	6.07515	9.74143	7.63973	7.66314	7.03508	7.02139	9.62064	10.6038	8.38237	4.45785
ENSG00000143382.16	ADAMTSL4	38.2201	-0.721794	0.0211875	0.274691	0.628341	0.617725	0.0619913	41.2961	48.3262	33.6714	40.3697	28.9662	28.6362	17.2129	24.3536	42.5642	45.021	54.2706	55.168	37.5205	39.5234	35.3922	39.2291
ENSG00000203804.5	NA	7.35059	-0.114436	0.749829	-0.124203	0.864547	0.106408	0.744979	14.4056	4.39329	5.6119	6.21073	4.63458	5.92472	3.03757	14.6121	6.54834	7.66314	9.0451	5.01528	7.69651	4.81992	3.7255	14.2651
ENSG00000143384.14	MCL1	4914.78	-0.0111657	0.700854	0.0119078	0.830931	0.032773	0.415834	4821.08	5033.62	4916.96	4815.38	4874.42	4806.92	4856.07	4895.07	4811.94	4999.24	4990.89	4938.04	4882.47	5042.61	4905.55	5046.29
ENSG00000277452.1	RN7SL473P	4.0456	1.17248	0.335113	1.36506	0.397675	-0.867854	0.451349	0	3.29497	1.87063	4.14048	4.63458	5.92472	5.06262	4.87072	9.8225	4.78946	6.03007	3.00917	2.88619	3.85594	1.86275	2.67471
ENSG00000274963.1	RN7SL600P	4.02814	-0.687735	0.564431	0.30492	0.834011	0.105768	0.752831	1.92075	6.58994	4.67658	5.1756	2.31729	1.97491	4.0501	2.92243	9.8225	3.83157	4.02004	5.01528	1.92413	4.81992	0.931375	4.45785
ENSG00000253047.1	NA	3.49157	-1.47481	0.235616	-0.494249	0.793416	0.958399	0.472631	5.76224	4.39329	3.74126	6.21073	2.31729	0.987454	3.03757	0.974143	5.45695	1.91579	3.01503	4.01222	2.88619	2.89195	5.58825	2.67471
ENSG00000143420.19	ENSA	1541.17	-0.0105007	0.738435	-0.000787748	0.885653	0.021045	0.669607	1580.77	1523.37	1537.66	1523.7	1474.96	1506.85	1571.44	1565.45	1524.67	1621.71	1492.44	1522.64	1640.32	1521.17	1494.86	1556.68
ENSG00000276103.1	NA	2.63663	0.613702	0.645126	0.196279	0.865771	0.0928465	0.756751	2.88112	1.09832	1.87063	2.07024	2.31729	2.96236	0	6.819	3.27417	1.91579	0	4.01222	2.88619	0.963985	4.65687	4.45785
ENSG00000143457.11	GOLPH3L	953.015	0.134543	0.0485346	-0.00508447	0.872971	-0.0805909	0.306082	978.621	885.249	889.486	934.714	1069.43	977.579	976.074	1030.64	933.138	877.43	907.525	959.924	927.43	940.849	950.002	1010.15
ENSG00000143452.16	HORMAD1	295.291	0.0625866	0.622781	0.088916	0.698656	0.0838823	0.516894	291.954	286.662	259.083	284.658	259.537	291.299	300.72	316.597	311.046	298.862	300.498	282.862	304.974	297.871	325.981	312.05
ENSG00000163131.12	CTSS	990.386	0.306072	7.60881e-09	-0.0573627	0.67651	-0.122142	0.0625292	897.949	968.721	882.003	911.942	1115.78	1150.38	1117.83	1135.85	821.816	905.209	952.751	831.533	1040.95	1037.25	1058.04	1018.17
ENSG00000143387.14	CTSK	144.193	-0.0572297	0.691725	0.0287519	0.860465	-0.167974	0.37987	145.016	141.684	147.78	166.654	137.879	140.218	158.966	140.277	175.714	151.347	144.722	142.434	145.272	119.534	123.873	125.711
ENSG00000143437.21	ARNT	983.86	0.0204063	0.707368	0.0406607	0.766669	-0.0784	0.315824	993.987	974.213	919.416	1046.51	960.518	987.454	999.362	1037.46	1017.17	992.377	1027.12	1008.07	960.14	937.957	993.777	886.221
ENSG00000143379.12	SETDB1	842.748	0.000468013	0.778372	-0.0342117	0.803487	-0.0604677	0.469403	838.406	828.136	887.615	871.572	812.211	904.507	825.207	882.574	833.822	827.619	843.204	842.567	798.513	830.955	784.218	872.847
ENSG00000143418.20	CERS2	4960.72	0.100238	0.00115652	-0.0729649	0.088434	-0.15519	4.22671e-08	4957.45	5014.94	5074.09	4866.1	5326.3	5394.46	5287.4	5338.31	4917.8	4584.47	4737.62	4700.32	4912.3	4806.43	4697.85	4755.64
ENSG00000259357.2	NA	9.14586	-0.461828	0.545071	-0.477269	0.710481	0.167672	0.70912	11.5245	9.88491	13.0944	10.3512	4.63458	12.8369	6.07515	8.76729	6.54834	8.62103	9.0451	8.02444	10.5827	12.5318	10.2451	3.56628
ENSG00000143412.10	ANXA9	78.3159	-0.595311	0.00126198	-0.30461	0.312411	-0.257658	0.330048	101.8	110.931	98.2082	103.512	76.4706	61.2221	67.8391	69.1642	85.1284	81.4209	80.4009	88.2689	55.7997	53.9832	49.3629	69.5425
ENSG00000143409.16	MINDY1	195.08	-0.038389	0.716418	-0.259279	0.170578	-0.0306419	0.719619	193.995	227.353	192.675	216.34	227.095	186.629	189.342	205.544	172.44	176.252	187.937	155.474	193.375	201.473	217.942	177.423
ENSG00000143363.17	PRUNE1	402.274	0.00910605	0.760176	-0.0369865	0.825192	-0.056517	0.595233	403.357	434.936	404.057	388.17	414.795	413.743	417.16	394.528	395.083	389.862	375.874	427.302	411.763	417.405	362.305	386.05
ENSG00000163141.20	BNIPL	5.71014	-0.72169	0.461682	-1.13769	0.397414	-0.278514	0.688564	4.80187	7.68826	3.74126	19.6673	4.63458	5.92472	7.08767	3.89657	4.36556	5.74736	3.01503	3.00917	3.84826	4.81992	4.65687	4.45785
ENSG00000143443.10	C1orf56	167.726	-0.126096	0.513484	-0.00232722	0.885653	0.130436	0.48206	177.669	181.223	154.327	171.83	169.162	144.168	146.816	167.553	182.262	154.221	198.992	148.452	184.716	176.409	176.03	149.784
ENSG00000197622.13	CDC42SE1	1406.33	-0.0896509	0.139046	-0.0215204	0.823167	-0.0175823	0.692841	1415.59	1521.18	1488.09	1417.08	1348.66	1376.51	1422.6	1339.45	1412.26	1480.9	1432.14	1426.34	1344	1295.6	1420.35	1360.54
ENSG00000213190.4	MLLT11	749.254	0.132119	0.163085	0.160831	0.148994	0.138421	0.123595	699.152	743.565	644.433	626.248	762.389	718.866	770.531	720.866	771.612	692.556	714.563	853.6	791.779	838.667	784.218	855.016
ENSG00000143458.12	GABPB2	220.913	0.0810708	0.588272	0.147998	0.506396	0.0440799	0.679248	208.401	194.403	212.317	214.27	237.522	217.24	217.693	207.493	229.192	233.726	235.173	221.675	225.123	231.356	221.667	227.35
ENSG00000261168.1	NA	2.74228	-0.331322	0.710493	-0.232996	0.856009	-1.01536	0.501244	2.88112	8.78659	1.87063	1.03512	3.47594	1.97491	4.0501	1.94829	4.36556	3.83157	1.00501	3.00917	1.92413	0.963985	1.86275	0.89157
ENSG00000143434.16	SEMA6C	63.7656	-0.137882	0.621442	-0.0166054	0.874439	-0.110359	0.651423	72.9884	57.1128	73.89	68.318	68.3601	60.2347	59.7389	60.3969	54.5695	57.4736	89.446	68.2078	45.217	54.9471	64.2649	65.0846
ENSG00000163156.12	SCNM1	214.063	0.109737	0.550273	0.0400906	0.847428	-0.0723737	0.634931	205.52	187.813	207.64	226.691	259.537	233.039	165.041	237.691	222.643	217.442	205.022	206.629	237.63	193.761	226.324	192.579
ENSG00000163155.12	LYSMD1	197.985	0.0047866	0.772925	-0.118774	0.672757	-0.0286181	0.721977	194.956	211.976	192.675	211.165	232.888	181.691	203.517	196.777	172.44	177.21	196.982	198.605	205.882	197.617	213.285	180.097
ENSG00000163157.15	TMOD4	6.3275	0.239225	0.707782	0.535969	0.735274	0.0869948	0.749955	7.68299	3.29497	7.48253	2.07024	4.63458	4.93727	9.11272	5.84486	4.36556	7.66314	11.0551	7.02139	5.77238	3.85594	9.31375	7.13256
ENSG00000163159.14	VPS72	526.124	0.105694	0.309619	0.0473574	0.789699	0.0336461	0.667314	489.791	490.95	518.165	499.963	556.15	531.25	550.813	515.322	451.835	552.704	516.576	541.65	551.263	554.291	556.962	540.292
ENSG00000143398.20	PIP5K1A	1154.52	0.0813499	0.286207	0.0387884	0.773451	-0.0669213	0.38128	1095.79	1218.04	1081.23	1118.97	1252.5	1195.81	1215.03	1111.5	1159.06	1154.26	1139.68	1178.59	1101.56	1085.45	1177.26	1187.57
ENSG00000159352.16	PSMD4	1178.5	-0.0983007	0.134447	0.0110448	0.860388	0.025149	0.660646	1188.94	1253.19	1175.69	1230.76	1096.08	1169.15	1171.49	1087.14	1162.33	1212.69	1240.18	1264.85	1133.31	1112.44	1158.63	1199.16
ENSG00000232671.6	ZNF687-AS1	9.11093	-0.0625178	0.759735	0.421091	0.73995	0.202369	0.690942	6.72261	7.68826	7.48253	11.3863	5.79323	5.92472	10.1252	9.74143	10.9139	15.3263	6.03007	12.0367	10.5827	7.71188	11.1765	7.13256
ENSG00000143373.18	ZNF687	667.828	0.0844372	0.362826	-0.121613	0.282214	-0.191929	0.00648488	701.073	630.438	706.164	693.531	741.533	738.615	744.205	677.03	640.646	622.63	627.127	623.9	670.559	607.311	621.227	639.256
ENSG00000143393.17	PI4KB	957.729	0.0750046	0.34681	-0.0830181	0.47494	-0.148052	0.0188043	973.819	941.263	1011.08	953.346	1019.61	1032.88	1036.83	1000.45	861.106	887.009	916.57	999.043	910.113	944.705	899.708	936.149
ENSG00000143390.18	RFX5	1176.77	0.0056431	0.760902	0.0440907	0.727742	-0.0187362	0.694447	1198.55	1208.16	1172.89	1096.19	1247.86	1149.4	1135.04	1167.02	1180.88	1188.74	1199.98	1250.81	1134.27	1126.9	1210.79	1160.82
ENSG00000237976.1	NA	5.6149	0.186245	0.730263	0.0129257	0.885653	-0.0380139	0.762691	7.68299	3.29497	2.80595	7.24585	10.4278	3.94981	5.06262	4.87072	5.45695	5.74736	1.00501	9.0275	2.88619	4.81992	9.31375	6.24099
ENSG00000143416.21	SELENBP1	430.324	0.0907298	0.439872	-0.131322	0.404773	-0.306505	0.000228701	485.949	392.101	440.534	472.015	502.852	474.965	488.037	446.158	424.55	402.315	412.055	399.216	389.636	380.774	399.56	374.46
ENSG00000159377.11	PSMB4	2232.58	-0.00345609	0.767635	-0.0367744	0.723323	0.0435593	0.467248	2184.85	2291.1	2175.55	2281.41	2255.88	2321.5	2230.59	2101.23	2106.38	2247.22	2216.05	2130.49	2357.06	2256.69	2202.7	2362.66
ENSG00000143442.22	POGZ	1438.61	0.0107506	0.737176	0.0253162	0.809391	-0.0474081	0.470846	1450.16	1467.36	1424.49	1412.94	1401.96	1467.36	1456.01	1468.03	1534.49	1467.49	1373.85	1482.52	1398.84	1444.05	1416.62	1351.62
ENSG00000143375.15	CGN	54.3344	-0.632404	0.00823356	-0.380827	0.306256	-0.105936	0.668507	73.9488	68.096	73.89	72.4585	50.9804	55.2974	32.4008	47.733	61.1178	62.263	51.2556	47.1436	35.5964	42.4153	47.5001	47.2532
ENSG00000143367.16	TUFT1	242.779	0.0718173	0.606144	-0.145929	0.498659	-0.201097	0.113249	259.301	252.614	239.441	252.57	274.599	272.537	262.244	246.458	218.278	204.989	239.193	244.746	222.237	234.248	230.981	230.025
ENSG00000143376.14	SNX27	963.582	0.0672254	0.373522	0.0957791	0.291508	-0.187139	0.000623297	929.642	957.738	978.341	953.346	990.642	980.541	1008.47	1020.9	1041.19	1024.95	1010.04	1006.06	906.264	867.586	884.806	856.799
ENSG00000143436.11	MRPL9	543.709	-0.0289893	0.706189	0.086574	0.630097	0.030397	0.688014	562.779	538.178	519.1	533.087	522.549	540.137	506.262	540.65	471.48	630.293	594.967	584.781	553.187	521.516	537.403	542.966
ENSG00000143450.19	OAZ3	9.32183	0.184752	0.710821	-0.384896	0.77859	0.357086	0.587069	7.68299	8.78659	6.54721	11.3863	6.95188	9.87454	11.1378	10.7156	5.45695	10.5368	7.03508	3.00917	13.4689	16.3877	13.0392	7.13256
ENSG00000249602.1	NA	11.0204	-0.00786577	0.776304	0.251803	0.816602	-0.162293	0.708676	8.64336	12.0816	10.2885	12.4215	9.26917	7.89963	10.1252	15.5863	12.0053	14.3684	4.02004	21.0642	8.65858	14.4598	6.51962	8.9157
ENSG00000268288.1	NA	4.34203	0.53466	0.624288	0.362384	0.829606	-0.275942	0.69959	0.960374	1.09832	2.80595	9.31609	3.47594	6.91217	5.06262	4.87072	3.27417	5.74736	7.03508	2.00611	2.88619	3.85594	8.38237	1.78314
ENSG00000182134.16	TDRKH	274.389	0.0144632	0.754553	0.0706864	0.771372	-0.0121415	0.752512	276.588	292.154	250.665	261.886	300.089	243.901	268.319	280.553	292.492	279.705	302.508	259.791	267.454	276.664	267.305	270.146
ENSG00000203288.4	TDRKH-AS1	10.5435	0.487481	0.514347	-0.00999275	0.885653	-0.103644	0.732242	6.72261	4.39329	13.0944	11.3863	12.7451	6.91217	11.1378	19.4829	13.0967	4.78946	9.0451	9.0275	14.431	11.5678	8.38237	12.482
ENSG00000143365.19	RORC	61.8893	-0.453774	0.067315	-0.273591	0.521557	0.0851195	0.682727	56.662	81.2759	86.0491	73.4936	55.615	56.2849	49.6137	55.5262	55.6609	56.5157	72.3608	61.1864	51.9515	57.8391	58.6766	61.5184
ENSG00000234614.1	NA	8.05776	-0.168089	0.725915	-0.13443	0.858329	0.417233	0.584498	2.88112	9.88491	9.35316	10.3512	6.95188	4.93727	5.06262	11.6897	10.9139	10.5368	4.02004	4.01222	6.73445	9.63985	13.0392	8.9157
ENSG00000159445.13	THEM4	433.9	0.136938	0.252514	0.0959293	0.634782	-0.00034832	0.771604	428.327	398.691	393.768	406.803	403.209	443.367	430.323	509.477	439.83	441.588	472.355	386.176	426.194	425.117	461.962	475.207
ENSG00000197747.9	S100A10	3814.63	0.0212315	0.637107	0.0132594	0.83892	-0.0089999	0.719619	3827.09	3779.33	3862.86	3661.22	4012.39	3928.09	3753.43	3673.49	3756.56	3768.35	3852.21	3895.87	3709.72	3924.38	3814.91	3814.14
ENSG00000163191.6	S100A11	2931.92	-0.0151355	0.696452	-0.061863	0.377072	-0.0084849	0.727487	2960.83	2890.79	3159.5	2913.87	3044.92	2868.55	2986.95	2913.66	2828.88	2770.23	2886.39	2946.98	2973.74	2921.84	2906.82	2936.83
ENSG00000159450.12	TCHH	9.2491	-0.366661	0.630568	-0.244619	0.830062	0.688467	0.39205	5.76224	8.78659	9.35316	14.4917	6.95188	8.88708	1.01252	12.6639	5.45695	7.66314	9.0451	10.0306	18.2792	5.78391	14.902	8.9157
ENSG00000237975.7	FLG-AS1	56.928	-0.0672481	0.717142	-0.171119	0.744302	0.100919	0.663332	57.6224	56.0145	49.5718	72.4585	59.091	51.3476	63.789	50.6555	63.3006	50.7683	49.2455	46.1405	66.3824	58.8031	56.8139	58.8436
ENSG00000236427.1	NA	2.16757	-0.127045	0.757758	-0.647619	0.7986	-0.64055	0.63265	2.88112	3.29497	1.87063	3.10536	1.15865	2.96236	1.01252	4.87072	1.09139	0.957893	3.01503	2.00611	1.92413	0.963985	0	3.56628
ENSG00000143631.11	FLG	1.56947	-1.55266	0.41114	-0.560741	0.819558	-1.84686	0.446979	1.92075	3.29497	4.67658	2.07024	0	0.987454	3.03757	0	2.18278	0.957893	3.01503	2.00611	0.962064	0	0	0
ENSG00000163220.11	S100A9	22.8633	-3.03284	4.17769e-09	0.952502	0.00868008	1.25411	0.0875088	32.6527	26.3598	24.3182	25.878	2.31729	1.97491	4.0501	4.87072	50.2039	49.8104	63.3157	48.1467	6.73445	11.5678	5.58825	8.02413
ENSG00000237008.2	NA	3.10033	-0.316816	0.717732	-0.0108811	0.885653	1.40995	0.264657	1.92075	2.19665	0.935316	5.1756	0	3.94981	1.01252	2.92243	1.09139	4.78946	2.01002	2.00611	5.77238	6.74789	3.7255	5.34942
ENSG00000238279.1	NA	1.82054	0.493163	0.686097	-1.98487	0.55845	-0.593407	0.64725	0.960374	1.09832	1.87063	4.14048	3.47594	2.96236	1.01252	3.89657	2.18278	0	0	0	2.88619	1.92797	0.931375	1.78314
ENSG00000197956.10	S100A6	7433.32	0.038792	0.367124	-0.151194	9.61358e-07	-0.0957514	0.00264528	7541.81	7740.98	7624.7	7680.6	7791.89	7901.6	7763.03	7958.75	6642.2	7203.35	6756.69	6931.11	7100.03	7234.71	7518.99	7542.69
ENSG00000196420.7	S100A5	5.17779	0.735577	0.476058	0.179117	0.856353	-0.90179	0.367494	7.68299	2.19665	6.54721	1.03512	5.79323	4.93727	7.08767	11.6897	3.27417	5.74736	5.02506	6.01833	2.88619	4.81992	1.86275	6.24099
ENSG00000196154.12	S100A4	6144.51	0.268334	3.39148e-20	-0.0986542	0.0168923	-0.0739866	0.050335	5856.36	5704.69	5527.72	5871.21	6836.01	6892.43	6928.71	6990.45	5419.84	5481.06	5064.25	5474.68	6587.25	6355.55	6532.66	6789.31
ENSG00000188015.10	S100A3	30.3419	0.2725	0.525505	0.241565	0.739803	0.0982822	0.699125	22.0886	30.7531	24.3182	26.9131	28.9662	34.5609	22.2755	38.9657	29.4675	26.821	30.1503	36.11	37.5205	29.8835	37.255	29.4218
ENSG00000196754.13	S100A2	14.818	-0.0090348	0.775263	0.248668	0.798506	0.199811	0.663535	13.4452	8.78659	18.7063	13.4566	13.9038	11.8494	14.1753	14.6121	24.0106	10.5368	16.0802	15.0458	12.5068	16.3877	13.9706	19.6145
ENSG00000285867.1	NA	19.8439	-0.21074	0.651675	0.181948	0.816303	0.237335	0.613709	23.049	15.3765	19.6416	20.7024	25.4902	14.8118	12.1503	16.5604	14.1881	26.821	27.1353	21.0642	24.0516	15.4238	21.4216	19.6145
ENSG00000188643.11	S100A16	1606.51	0.0440395	0.470934	-0.0967372	0.128382	-0.128176	0.00471068	1670.09	1611.24	1669.54	1622.03	1640.64	1686.57	1733.44	1715.47	1538.86	1530.71	1547.72	1532.67	1547	1599.25	1543.29	1515.67
ENSG00000189334.9	S100A14	10.2332	-0.468768	0.53428	0.452856	0.69028	-0.180609	0.704318	10.5641	10.9832	13.0944	9.31609	6.95188	4.93727	10.1252	9.74143	9.8225	22.9894	16.0802	11.0336	6.73445	8.67586	4.65687	8.02413
ENSG00000189171.15	S100A13	272.365	0.0869102	0.557404	0.0259863	0.855704	0.0448326	0.673018	275.627	242.729	235.7	289.834	261.854	262.663	289.582	293.217	291.401	265.336	254.268	252.77	270.34	293.051	270.099	309.375
ENSG00000272030.1	NA	7.34368	0.225885	0.707782	0.56257	0.701833	0.498575	0.53012	5.76224	6.58994	5.6119	4.14048	9.26917	3.94981	4.0501	8.76729	13.0967	5.74736	9.0451	5.01528	9.62064	7.71188	9.31375	9.80727
ENSG00000160679.13	CHTOP	1279.87	-0.0250118	0.667914	0.00789103	0.869022	0.052963	0.445169	1266.73	1349.84	1224.33	1271.13	1312.75	1251.1	1234.27	1225.47	1269.29	1277.83	1336.66	1250.81	1348.81	1282.1	1297.41	1279.4
ENSG00000143553.11	SNAPIN	506.258	-0.0205406	0.730326	-0.133977	0.353019	0.017331	0.728852	506.117	529.392	516.295	527.912	559.626	483.852	532.588	477.33	446.378	439.673	516.576	491.497	502.197	504.164	505.736	560.798
ENSG00000143621.17	ILF2	2003.3	-0.0596967	0.284437	-0.0279549	0.774212	0.0761645	0.131102	1974.53	2081.32	2014.67	2044.36	1946.53	1987.74	1883.3	1963.87	1962.32	2053.72	2017.06	1919.85	2085.75	2019.55	2015.49	2082.71
ENSG00000169418.10	NPR1	58.5749	-0.190012	0.549768	-0.104554	0.819977	-0.396908	0.18765	50.8998	73.5877	77.6312	67.2829	78.7879	61.2221	54.6763	42.8623	67.6661	57.4736	65.3257	60.1833	50.0273	49.1632	45.6374	34.7712
ENSG00000143624.14	INTS3	1629.22	-0.028904	0.630305	0.0418278	0.707688	-0.0606748	0.347612	1623.03	1746.33	1660.19	1571.31	1700.89	1546.35	1633.2	1592.72	1732.04	1721.33	1726.61	1612.91	1561.43	1532.74	1547.01	1559.36
ENSG00000143554.14	SLC27A3	100.074	-0.443069	0.0209113	-0.139171	0.72867	-0.023828	0.749955	109.483	107.636	123.462	134.566	86.8985	93.8081	89.1022	79.8797	109.139	90.9998	129.646	102.312	99.0926	75.1908	96.863	73.1088
ENSG00000143614.10	GATAD2B	848.529	0.0796233	0.365459	0.0124481	0.863277	-0.0909369	0.272862	801.912	798.481	854.879	890.204	865.509	888.708	898.109	882.574	884.025	876.472	861.295	754.298	833.147	837.703	807.502	841.642
ENSG00000223599.1	NA	1.65327	-0.320067	0.740548	1.26809	0.680266	0.173001	0.753722	0.960374	3.29497	0	1.03512	1.15865	1.97491	0	0.974143	6.54834	1.91579	4.02004	0	0	0.963985	0.931375	2.67471
ENSG00000284738.1	LOC101928059	9.36007	-0.00469644	0.778167	0.450996	0.728628	-0.134327	0.723223	7.68299	8.78659	11.2238	7.24585	6.95188	11.8494	12.1503	3.89657	16.3708	6.70525	16.0802	9.0275	3.84826	10.6038	9.31375	8.02413
ENSG00000198837.10	DENND4B	858.201	-0.0685497	0.41519	-0.117322	0.216939	-0.0674765	0.411255	898.91	914.903	910.998	902.625	830.749	901.545	914.31	810.487	855.649	830.493	822.099	836.548	861.047	811.675	841.031	788.148
ENSG00000160741.17	CRTC2	464.58	0.0148379	0.747562	-0.0937991	0.598455	-0.0639549	0.544297	472.504	479.967	497.588	448.207	486.631	517.426	442.473	472.459	436.556	457.873	439.19	445.357	463.715	484.884	469.413	419.038
ENSG00000143570.19	SLC39A1	23.651	0.0763671	0.737176	-0.126549	0.839105	-0.165741	0.656939	18.2471	26.3598	24.3182	27.9483	26.6489	34.5609	18.2254	22.4053	30.5589	16.2842	18.0902	24.0733	20.2033	23.1356	23.2844	24.0724
ENSG00000282386.1	NA	5.53447	-0.0516521	0.769442	1.06065	0.476265	-0.143678	0.741297	6.72261	3.29497	2.80595	5.1756	3.47594	7.89963	2.02505	3.89657	9.8225	4.78946	13.0651	10.0306	0	0.963985	7.451	7.13256
ENSG00000273026.1	NA	2.60415	-1.18173	0.462839	-1.20356	0.636739	1.37453	0.366471	4.80187	1.09832	3.74126	4.14048	0	0	5.06262	0.974143	1.09139	2.87368	0	2.00611	5.77238	2.89195	1.86275	5.34942
ENSG00000143578.16	CREB3L4	197.45	-0.159354	0.329036	-0.137845	0.596233	0.17976	0.240809	193.035	214.173	225.411	194.603	180.749	188.604	173.142	197.751	187.719	183.915	179.897	200.611	215.502	204.365	224.461	195.254
ENSG00000143543.15	JTB	303.157	0.0729739	0.591727	-0.06025	0.795229	-0.102983	0.454923	284.271	328.399	296.495	307.431	346.435	316.973	295.657	320.493	265.208	287.368	302.508	308.941	318.443	315.223	257.991	298.676
ENSG00000285641.1	NA	5.90136	-0.14297	0.741316	-0.450977	0.783377	-0.789659	0.442196	6.72261	7.68826	7.48253	8.28097	1.15865	8.88708	6.07515	10.7156	2.18278	9.57893	5.02506	5.01528	1.92413	0.963985	5.58825	7.13256
ENSG00000272654.1	NA	11.2749	-0.499806	0.495726	-0.187553	0.838352	0.0241522	0.763819	18.2471	9.88491	14.0297	12.4215	5.79323	13.8243	8.1002	10.7156	8.73112	22.9894	7.03508	9.0275	11.5448	11.5678	10.2451	6.24099
ENSG00000143545.10	RAB13	390.219	0.00894937	0.763577	0.0809941	0.711142	0.151925	0.192817	372.625	410.773	318.943	393.346	371.925	364.37	387.797	376.993	430.007	404.231	384.919	360.097	438.701	386.558	409.805	432.412
ENSG00000177954.14	RPS27	417.054	-0.126404	0.286185	-0.0823772	0.684505	0.0380437	0.672176	401.436	452.509	459.24	441.997	439.127	402.881	411.085	357.511	405.997	389.862	415.07	446.36	378.091	425.117	428.432	418.147
ENSG00000143549.21	TPM3	3023.2	0.0140745	0.691986	-0.000636213	0.885653	0.0653753	0.109786	2955.07	3011.6	2961.21	2970.8	3057.67	3024.57	2946.45	2987.7	2899.82	3078.67	2965.79	2941.96	3121.9	3130.06	3198.34	3119.6
ENSG00000143612.21	C1orf43	3596.45	0.0770178	0.0391694	-0.0616567	0.256453	-0.0600417	0.135067	3470.79	3670.6	3577.58	3582.55	3791.09	3809.6	3725.08	3755.32	3366.94	3428.3	3519.55	3381.3	3537.51	3603.38	3718.05	3605.51
ENSG00000143569.19	UBAP2L	2237.41	0.0202362	0.672531	-0.0120566	0.851481	0.0193229	0.665192	2205.98	2298.79	2226.05	2145.81	2268.63	2274.11	2184.02	2273.65	2095.47	2184.95	2281.38	2235.81	2364.75	2269.22	2315.4	2174.54
ENSG00000143575.15	HAX1	772.37	0.0366915	0.640484	-0.00175658	0.885652	-0.08647	0.308036	751.012	820.447	714.582	814.64	797.149	811.687	812.045	754.961	759.607	767.272	794.964	769.344	768.689	726.845	739.512	755.16
ENSG00000143515.19	ATP8B2	1248.57	0.115245	0.0435524	-0.0542134	0.631147	-0.0826161	0.188878	1222.56	1287.23	1202.82	1199.71	1338.24	1316.28	1300.08	1362.83	1132.86	1209.82	1215.06	1167.56	1300.71	1256.07	1214.51	1250.87
ENSG00000226855.1	RPSAP17	3.20374	0.401645	0.702494	-0.534287	0.82091	0.0615306	0.761562	4.80187	0	5.6119	1.03512	3.47594	0.987454	8.1002	2.92243	2.18278	2.87368	3.01503	0	1.92413	10.6038	3.7255	0
ENSG00000228013.1	IL6R-AS1	2.78582	-0.147101	0.75247	-1.872	0.397309	-0.134798	0.748982	2.88112	3.29497	7.48253	1.03512	4.63458	3.94981	1.01252	3.89657	1.09139	0	1.00501	2.00611	2.88619	4.81992	2.79412	1.78314
ENSG00000160712.13	IL6R	343.512	0.251717	0.0113652	-0.138217	0.463264	-0.247542	0.0123734	307.32	329.497	349.808	352.976	404.367	381.157	379.697	429.597	300.132	272.999	325.624	318.972	353.077	333.539	341.815	315.616
ENSG00000169291.10	SHE	3.73187	0.717725	0.548632	0.111129	0.869845	-0.930638	0.435614	2.88112	2.19665	2.80595	5.1756	4.63458	8.88708	1.01252	6.819	2.18278	4.78946	4.02004	3.00917	1.92413	2.89195	5.58825	0.89157
ENSG00000160714.10	UBE2Q1	1264.13	0.10865	0.101763	0.0518431	0.684512	-0.00342681	0.760923	1146.69	1325.68	1218.72	1139.67	1246.7	1330.1	1317.29	1306.33	1273.65	1250.05	1274.35	1205.67	1353.62	1249.32	1274.12	1314.17
ENSG00000160716.6	CHRNB2	21.0541	0.132476	0.706303	-0.516401	0.527805	-0.261792	0.5829	26.8905	18.6715	23.3829	21.7375	23.1729	16.7867	34.4258	25.3277	16.3708	23.9473	15.0752	8.02444	20.2033	22.1717	13.0392	27.6387
ENSG00000160710.18	ADAR	6499.49	0.119439	7.07844e-07	0.0592004	0.106364	-0.013376	0.644577	6111.82	6249.46	6242.3	6129.99	6736.37	6723.57	6630.01	6777.11	6541.79	6360.41	6341.62	6528.89	6667.1	6623.54	6648.15	6679.65
ENSG00000287064.1	NA	4.1139	-1.75217	0.131212	-0.0506223	0.877552	0.656137	0.60133	6.72261	5.49162	4.67658	7.24585	1.15865	0	1.01252	4.87072	7.63973	8.62103	5.02506	2.00611	2.88619	4.81992	1.86275	1.78314
ENSG00000143603.19	KCNN3	2.59245	-1.60793	0.300137	-1.04111	0.672099	0.29761	0.721977	0.960374	12.0816	2.80595	3.10536	0	2.96236	3.03757	0	1.09139	2.87368	4.02004	1.00306	1.92413	1.92797	2.79412	0.89157
ENSG00000163344.6	PMVK	301.428	-0.0173754	0.747886	-0.0760883	0.737798	0.0802534	0.520931	310.201	297.646	289.013	314.677	300.089	298.211	283.507	314.648	299.041	292.157	266.328	291.889	335.76	306.547	311.079	312.05
ENSG00000163346.17	PBXIP1	1245.19	0.220349	5.66403e-06	-0.0564814	0.627935	-0.176479	0.000509265	1165.89	1252.09	1173.82	1203.85	1368.36	1371.57	1410.45	1430.04	1186.34	1219.4	1098.48	1103.36	1209.31	1239.68	1256.42	1233.93
ENSG00000163348.4	PYGO2	592.553	0.00848781	0.760055	-0.0159094	0.861366	-0.0760852	0.476195	574.303	610.668	629.468	585.878	607.131	628.02	591.314	588.383	606.813	589.104	662.302	516.574	532.021	618.878	576.521	563.472
ENSG00000271380.1	LOC101928120	12.7732	0.49558	0.439731	-0.216129	0.822689	-0.390398	0.512007	9.60374	8.78659	13.0944	15.5268	10.4278	17.7742	18.2254	19.4829	12.0053	9.57893	9.0451	10.0306	19.2413	10.6038	10.2451	10.6988
ENSG00000160691.19	SHC1	5214.08	0.0326935	0.43323	0.0458224	0.40475	0.0696156	0.0336922	4885.42	5129.17	5193.81	4997.56	5179.15	5194.01	5246.9	5049.96	5287.78	5152.5	5253.19	5166.74	5423.15	5368.43	5461.58	5435.9
ENSG00000173207.13	CKS1B	386.456	-0.197614	0.0624518	0.0626519	0.764789	0.344589	7.95101e-05	404.317	373.43	385.35	373.679	317.469	329.809	359.446	333.157	348.153	400.399	429.14	426.299	446.398	404.874	415.393	435.978
ENSG00000264349.1	MIR4258	5.20908	1.353	0.225953	1.89228	0.10861	-0.372145	0.651631	3.84149	1.09832	1.87063	2.07024	11.5865	3.94981	2.02505	5.84486	8.73112	9.57893	7.03508	8.02444	1.92413	3.85594	7.451	4.45785
ENSG00000160688.19	FLAD1	507.453	-0.0524949	0.606889	-0.0712457	0.689472	0.0286598	0.688014	538.77	492.049	505.071	545.509	514.439	487.802	541.701	465.64	467.115	487.567	506.526	519.583	506.046	500.308	515.982	525.135
ENSG00000160685.13	ZBTB7B	1027.6	-0.0540396	0.501287	-0.0974525	0.325206	-0.0424921	0.564175	1132.28	1057.69	1095.26	1000.96	1026.56	1084.22	1007.46	1013.11	1053.19	980.882	958.781	1019.1	1006.32	978.445	1039.41	987.86
ENSG00000163354.15	DCST2	20.0875	-0.0562525	0.752983	-0.397091	0.638678	-0.315054	0.527745	18.2471	34.048	20.577	19.6673	22.0143	18.7616	20.2505	27.276	15.2795	17.2421	25.1253	12.0367	15.393	16.3877	17.6961	21.3977
ENSG00000232093.1	NA	24.2696	-0.460699	0.333217	-0.349738	0.647866	0.0215656	0.761085	19.2075	29.6547	36.4773	34.159	27.8075	19.7491	22.2755	17.5346	16.3708	29.6947	21.1052	26.0794	29.824	19.2797	17.6961	21.3977
ENSG00000143537.14	ADAM15	1425.32	0.228641	6.47491e-06	-0.113804	0.168256	-0.177573	0.00091564	1487.62	1287.23	1422.62	1315.64	1613.99	1621.4	1634.21	1598.57	1293.3	1218.44	1275.36	1316.01	1499.86	1466.22	1347.7	1406.9
ENSG00000243364.8	EFNA4	82.0713	0.169768	0.542626	0.0313359	0.869022	-0.0624293	0.704288	76.8299	72.4893	81.3725	79.7043	96.1676	97.7579	92.1397	64.2935	81.8542	93.8735	71.3558	70.2139	103.903	86.7586	62.4021	82.0245
ENSG00000143590.14	EFNA3	42.0403	-0.204052	0.568482	0.0281611	0.871445	0.165878	0.605654	42.2564	57.1128	39.2833	36.2292	37.0767	39.4981	40.501	34.095	36.0159	56.5157	43.2155	41.1253	41.3688	45.3073	44.706	38.3375
ENSG00000169242.12	EFNA1	694.876	0.00570875	0.767494	0.122336	0.3036	0.110664	0.214703	637.688	678.764	707.099	637.635	661.587	678.381	683.454	648.779	729.048	742.367	758.783	667.032	747.524	774.08	686.423	679.377
ENSG00000169241.19	SLC50A1	372.016	0.00857472	0.763612	0.015876	0.865607	0.0246288	0.71453	354.378	389.905	381.609	347.801	358.022	392.019	367.546	363.355	363.433	330.473	414.065	382.164	371.357	384.63	373.481	378.026
ENSG00000179085.8	DPM3	171.515	0.208327	0.237039	-0.0850469	0.789401	-0.322552	0.0319919	154.62	148.274	202.964	174.935	220.143	178.729	200.48	190.932	151.703	158.052	182.912	150.458	140.461	155.202	167.647	166.724
ENSG00000163463.13	KRTCAP2	72.7766	-0.406622	0.0739797	-0.204055	0.627717	0.197739	0.460804	72.9884	86.7675	81.3725	93.1609	60.2496	66.1594	55.6888	69.1642	76.3973	70.8841	76.3808	66.2017	75.041	80.9747	66.1276	66.8678
ENSG00000163462.18	TRIM46	81.0112	-0.314169	0.201887	-0.0649256	0.841432	0.0552403	0.7129	78.7506	93.3575	98.2082	90.0555	68.3601	75.0465	74.9268	71.1125	86.2198	73.7577	86.431	98.2994	68.3065	92.5426	81.961	58.8436
ENSG00000185499.16	MUC1	593.635	-0.00706726	0.771296	-0.0984508	0.761872	0.0240993	0.740917	657.856	512.917	633.209	604.511	646.525	671.468	575.114	506.555	538.055	512.473	570.846	629.919	515.666	676.717	624.021	622.316
ENSG00000231064.7	NA	32.1029	0.112145	0.70399	0.442392	0.448555	0.0503379	0.743838	21.1282	38.4413	30.8654	22.7727	22.0143	34.5609	31.3883	33.1209	43.6556	33.5262	38.1904	38.1161	23.0895	27.9556	40.0491	34.7712
ENSG00000169231.13	THBS3	470.939	-0.235471	0.0273245	-0.0312845	0.843507	0.111431	0.395275	459.059	485.459	474.205	595.195	404.367	440.404	474.874	388.683	459.475	522.051	479.39	506.543	468.525	432.829	433.089	510.87
ENSG00000173171.15	MTX1	251.802	-0.0197592	0.747562	-0.0245187	0.857263	-0.00331495	0.765915	243.935	251.516	282.465	240.148	249.109	280.437	234.906	240.613	260.842	261.505	239.193	240.733	253.023	265.096	236.569	248.748
ENSG00000236263.1	NA	53.5192	0.191446	0.552804	0.118211	0.811445	-0.153597	0.593726	41.2961	61.5061	53.313	45.5453	60.2496	50.3601	64.8016	54.552	44.747	55.5578	55.2756	62.1894	55.7997	59.7671	51.2256	40.1207
ENSG00000160766.14	GBAP1	95.2487	-0.0890302	0.668652	-0.243003	0.51949	-0.0327966	0.739912	110.443	107.636	94.4669	99.3716	81.1052	92.8206	127.578	84.7505	75.3059	82.3788	94.471	95.2903	96.2064	105.074	75.4414	101.639
ENSG00000236675.1	MTX1P1	5.77263	0.486371	0.611824	-0.262037	0.843061	0.106138	0.745775	1.92075	9.88491	3.74126	4.14048	11.5865	1.97491	6.07515	7.79315	3.27417	6.70525	4.02004	2.00611	10.5827	6.74789	7.451	4.45785
ENSG00000177628.16	GBA	1091.43	-0.013578	0.736635	-0.0608972	0.650703	0.0318227	0.640236	1087.14	1055.49	1157.92	1104.47	1081.02	1166.18	1002.4	1115.39	1096.85	971.303	1091.44	1069.26	1090.02	1152.93	1087.85	1133.19
ENSG00000160767.21	FAM189B	529.811	-0.0188971	0.730815	-0.027095	0.839316	-0.0464588	0.61403	554.136	521.704	539.677	543.439	559.626	531.25	552.838	490.968	493.308	535.462	546.726	542.653	516.628	552.363	487.109	509.087
ENSG00000116521.11	SCAMP3	1062.8	0.0379527	0.608501	-0.0907557	0.376121	-0.0126618	0.725146	1043.93	1045.6	1138.28	1037.19	1157.49	1079.29	1115.8	1034.54	998.621	955.977	1052.25	1002.05	1076.55	1096.05	1089.71	1081.47
ENSG00000176444.19	CLK2	627.083	-0.225545	0.00119431	-0.0290864	0.826508	-0.084192	0.376505	703.954	655.699	695.875	696.636	614.082	615.184	578.151	550.391	707.22	646.578	663.307	684.084	555.111	575.499	528.089	563.472
ENSG00000143630.10	HCN3	197.152	-0.0793701	0.607599	0.101424	0.70627	-0.120548	0.456358	201.678	200.993	209.511	198.743	186.542	202.428	195.417	183.139	217.186	215.526	212.057	225.687	170.285	158.094	188.138	189.013
ENSG00000160752.15	FDPS	2113.99	0.0281958	0.623627	-0.118668	0.0425888	-0.21182	6.18516e-07	2248.23	2213.12	2227.92	2161.33	2288.33	2352.11	2231.6	2156.75	2035.44	2172.5	1898.47	2044.23	1890.46	1992.56	1948.44	1962.35
ENSG00000225855.7	RUSC1-AS1	42.4538	0.121748	0.680996	0.533825	0.181386	0.141257	0.639782	45.1376	37.343	29.9301	31.0536	35.918	36.5358	40.501	42.8623	60.0264	55.5578	46.2305	46.1405	28.8619	52.0552	45.6374	45.4701
ENSG00000160753.16	RUSC1	487.432	0.0375856	0.670462	-0.0788473	0.656379	-0.108529	0.293822	498.434	464.591	515.359	506.174	554.991	517.426	489.049	481.227	460.566	477.031	463.31	479.46	490.653	474.281	438.678	487.689
ENSG00000116539.14	ASH1L	2088.59	0.0405593	0.49933	0.075491	0.290157	-0.0486663	0.399653	2103.22	2061.55	1961.36	2073.35	2095.99	2022.3	2091.88	2219.1	2196.97	2209.86	2077.36	2153.56	2044.39	2041.72	2007.11	2057.74
ENSG00000235919.4	ASH1L-AS1	14.7486	0.457376	0.470716	0.54527	0.566504	0.0388688	0.756751	6.72261	8.78659	15.9004	13.4566	18.5383	14.8118	12.1503	16.5604	14.1881	15.3263	18.0902	18.055	19.2413	10.6038	13.0392	20.5061
ENSG00000232519.2	NA	1.59969	0.72934	0.668652	0.302513	0.863277	-0.285787	0.733456	0	0	3.74126	1.03512	1.15865	0	2.02505	4.87072	1.09139	1.91579	1.00501	2.00611	0.962064	5.78391	0	0
ENSG00000125459.17	MSTO1	218.514	0.00047951	0.77936	-0.0350323	0.84646	-0.159216	0.284348	232.41	217.468	230.088	221.516	256.061	219.215	215.668	214.312	216.095	206.905	221.102	236.721	208.768	206.293	197.451	196.145
ENSG00000246203.2	NA	71.4216	-0.119185	0.634272	0.19429	0.658944	0.14779	0.563414	78.7506	63.7027	61.7309	75.5638	57.9323	64.1845	62.7765	72.0866	91.6767	81.4209	75.3758	72.22	59.648	76.1548	77.3041	72.2172
ENSG00000287839.1	NA	314.062	-0.0247275	0.733778	0.0160716	0.869022	-0.0743946	0.577929	286.191	332.792	323.619	338.485	276.916	314.998	339.196	324.39	281.578	309.399	365.824	336.024	301.126	327.755	284.069	282.628
ENSG00000163374.20	YY1AP1	547.928	0.107655	0.276585	0.0222373	0.847858	-0.168467	0.0439654	505.156	581.013	555.578	522.736	597.861	602.347	570.051	561.107	571.888	545.041	555.771	524.598	493.539	549.471	522.501	508.195
ENSG00000132676.16	DAP3	1569.06	0.0722622	0.258275	0.0906904	0.24283	0.0413055	0.515345	1435.76	1570.6	1448.8	1529.91	1588.5	1609.55	1584.6	1505.05	1503.93	1609.26	1622.09	1627.96	1616.27	1605.03	1659.71	1587.89
ENSG00000203761.5	NA	80.6515	-0.210126	0.430274	-0.228043	0.574107	-0.0694003	0.691946	75.8695	80.1776	108.497	99.3716	70.6774	84.921	78.9769	79.8797	90.5853	73.7577	76.3808	71.2169	83.6996	60.7311	75.4414	80.2413
ENSG00000116580.19	GON4L	911.951	0.0202079	0.714066	0.0112259	0.865512	-0.0645362	0.451545	900.83	965.426	877.327	912.977	966.311	890.683	951.773	899.134	965.88	967.472	870.34	878.677	942.823	897.47	862.453	841.642
ENSG00000132718.9	SYT11	17.2189	-0.147044	0.704832	-0.0239292	0.879331	-0.153045	0.690318	26.8905	14.2782	18.7063	14.4917	11.5865	17.7742	21.263	16.5604	14.1881	23.9473	18.0902	17.0519	20.2033	9.63985	12.1079	18.723
ENSG00000143622.11	RIT1	551.751	0.102149	0.316773	-0.0249628	0.843507	-0.0294856	0.680562	531.087	560.145	520.036	539.298	557.309	550.012	605.49	592.279	533.689	553.662	511.551	512.561	587.821	554.291	601.668	517.111
ENSG00000132680.11	KHDC4	935.567	-0.161352	0.0161014	-0.0215167	0.840324	0.0630135	0.456472	935.404	986.294	973.664	1033.05	830.749	851.185	899.122	926.41	927.681	938.735	991.946	1009.07	857.199	916.75	915.541	976.27
ENSG00000207475.1	SNORA80E	1.54386	-0.983571	0.621656	-0.236074	0.866464	1.7463	0.381548	0.960374	3.29497	1.87063	0	0	0.987454	2.02505	0	3.27417	0	1.00501	1.00306	3.84826	0.963985	2.79412	2.67471
ENSG00000116584.20	ARHGEF2	698.983	-0.184171	0.0102646	-0.0727624	0.6201	0.0640074	0.484612	757.735	782.006	733.288	708.023	703.298	638.882	613.59	670.211	733.414	690.641	737.678	673.05	665.748	707.565	689.217	679.377
ENSG00000273002.1	ARHGEF2-AS2	12.0916	-0.404641	0.557379	-0.327788	0.776631	-0.167412	0.702775	8.64336	16.4748	9.35316	25.878	10.4278	4.93727	14.1753	15.5863	14.1881	11.4947	12.0601	10.0306	7.69651	10.6038	12.1079	9.80727
ENSG00000163479.14	SSR2	2833.58	0.0152536	0.695896	-0.0655223	0.331684	-0.0557883	0.272989	2802.37	2856.74	3002.37	2847.62	2952.23	2965.32	2932.27	2788	2688.09	2867.93	2760.77	2680.16	2737.07	2853.4	2823.93	2779.02
ENSG00000160803.8	UBQLN4	883.692	0.091824	0.279995	0.0940651	0.442071	-0.0490009	0.550762	851.851	879.757	837.108	827.062	962.835	838.348	929.497	891.341	932.047	840.072	882.4	970.958	872.592	835.775	893.188	894.245
ENSG00000116586.12	LAMTOR2	694.758	0.0634577	0.536562	0.0409012	0.803487	0.00294878	0.764946	593.511	667.781	715.517	720.444	721.837	684.305	702.692	710.15	755.241	720.335	663.307	636.94	727.32	696.961	709.708	690.075
ENSG00000254726.3	MEX3A	165.466	-0.0673737	0.664856	0.265673	0.179918	0.168038	0.345186	165.184	168.043	146.845	146.987	143.672	143.181	139.728	170.475	177.896	208.821	181.907	183.559	164.513	159.058	163.922	183.664
ENSG00000160789.24	LMNA	3587.69	0.096306	0.0249384	-0.116842	0.0130901	-0.119926	0.00270355	3476.55	3687.07	3754.36	3520.45	3949.82	3916.24	3876.96	3696.87	3382.22	3176.37	3331.61	3428.44	3517.31	3656.4	3600.69	3431.65
ENSG00000196189.13	SEMA4A	5.85098	-0.848654	0.399355	0.109122	0.866464	0.33314	0.667797	3.84149	5.49162	9.35316	9.31609	6.95188	2.96236	4.0501	1.94829	5.45695	8.62103	5.02506	11.0336	4.81032	3.85594	4.65687	6.24099
ENSG00000160785.14	SLC25A44	1206.51	0.105012	0.0803224	-0.0418591	0.730802	-0.123849	0.02677	1182.22	1215.84	1232.75	1155.2	1240.91	1310.35	1285.91	1307.3	1144.87	1165.76	1178.88	1159.53	1226.63	1174.13	1117.65	1206.29
ENSG00000160783.19	PMF1	105.751	-0.0342606	0.742715	-0.0112559	0.877704	0.0589262	0.69493	111.403	104.341	110.367	98.3365	111.23	100.72	104.29	99.3626	72.0317	113.031	122.611	112.342	92.3581	109.894	117.353	112.338
ENSG00000160781.17	PAQR6	416.383	-0.0613384	0.588997	-0.136849	0.365322	-0.0783746	0.49222	406.238	448.116	476.076	433.716	413.637	400.906	436.398	439.339	432.19	380.283	388.939	405.234	404.067	378.846	409.805	408.339
ENSG00000198952.8	SMG5	1660.61	-0.0692071	0.249687	-0.0446313	0.668774	-0.0548332	0.374539	1770.93	1631.01	1781.78	1728.65	1697.42	1682.62	1600.8	1617.08	1693.84	1671.52	1662.29	1681.12	1587.41	1639.74	1595.44	1528.15
ENSG00000163472.19	TMEM79	82.8218	-0.11793	0.609352	-0.181292	0.645854	-0.117722	0.59674	91.2355	93.3575	81.3725	97.3014	83.4225	85.9085	82.0145	82.8022	81.8542	83.3367	81.4059	73.223	80.8134	76.1548	68.9217	82.0245
ENSG00000198715.13	GLMP	657.464	0.00305796	0.772794	-0.0378482	0.810332	0.0455741	0.609083	641.53	666.682	665.01	650.056	670.856	693.192	644.978	620.529	579.528	604.43	710.543	659.007	702.307	643.942	710.639	656.196
ENSG00000163468.15	CCT3	5747.12	-0.0737001	0.0255191	-0.034733	0.594197	-0.0110103	0.689707	5776.65	6050.66	6056.17	5884.66	5459.54	5819.06	5585.09	5708.48	5808.37	5834.52	5761.73	5795.65	5710.81	5647.02	5550.99	5504.56
ENSG00000163467.12	TSACC	10.5555	-0.867254	0.195229	-0.714605	0.482565	0.630943	0.377284	14.4056	18.6715	14.9651	8.28097	6.95188	5.92472	10.1252	7.79315	3.27417	7.66314	11.0551	12.0367	12.5068	10.6038	13.0392	11.5904
ENSG00000125462.19	MIR9-1HG	22.8528	-0.36833	0.502108	0.201413	0.806623	-0.0787978	0.734773	20.1678	34.048	26.1889	19.6673	22.0143	11.8494	18.2254	25.3277	36.0159	29.6947	17.0852	32.0978	9.62064	27.9556	21.4216	14.2651
ENSG00000116604.18	MEF2D	1446.68	0.108087	0.0507808	-0.10285	0.162552	-0.188241	5.84851e-05	1440.56	1436.61	1539.53	1433.64	1545.63	1607.57	1585.61	1568.37	1375.15	1426.3	1359.78	1288.93	1410.39	1424.77	1352.36	1351.62
ENSG00000206651.1	NA	1.93083	-1.88367	0.354053	0.301036	0.85431	-0.1309	0.758749	0	4.39329	1.87063	5.1756	0	0.987454	1.01252	0.974143	0	6.70525	4.02004	3.00917	0.962064	0	0	1.78314
ENSG00000183856.11	IQGAP3	297.547	-0.7174	3.5844e-14	0.164219	0.335562	0.454107	1.20412e-05	324.606	339.382	347.002	325.028	203.922	183.666	225.793	199.699	362.341	341.968	380.899	412.256	300.164	274.736	289.658	249.64
ENSG00000163382.13	NAXE	1429.03	0.0259947	0.65682	-0.147704	0.0149736	-0.0495749	0.463552	1510.67	1468.46	1482.48	1393.27	1437.88	1508.83	1537.01	1476.8	1286.75	1308.48	1375.86	1315.01	1436.36	1514.42	1359.81	1452.37
ENSG00000160818.17	GPATCH4	469.089	-0.0695617	0.557929	0.066074	0.73995	0.112961	0.320708	492.672	468.984	450.822	450.278	415.954	409.793	435.386	511.425	482.394	521.094	480.395	465.418	507.008	481.992	482.452	449.351
ENSG00000272971.1	NA	3.40669	0.495233	0.663546	0.107208	0.871508	0.359013	0.681125	0.960374	5.49162	0	4.14048	4.63458	0.987454	4.0501	4.87072	1.09139	3.83157	2.01002	4.01222	2.88619	1.92797	5.58825	8.02413
ENSG00000132702.13	HAPLN2	5.44586	-0.245228	0.71156	0.0255164	0.885336	0.390969	0.638567	4.80187	2.19665	6.54721	8.28097	4.63458	4.93727	6.07515	2.92243	6.54834	2.87368	7.03508	6.01833	9.62064	2.89195	3.7255	8.02413
ENSG00000272068.1	NA	245.795	-0.0907247	0.555014	0.00963263	0.872879	0.0485337	0.669607	242.975	226.255	274.983	258.78	231.729	241.926	223.768	245.484	254.294	239.473	258.288	259.791	231.857	249.672	217.942	275.495
ENSG00000272405.1	NA	374.181	-0.05175	0.657101	0.0923253	0.682579	-0.0660702	0.595607	332.289	352.562	397.509	432.681	360.339	402.881	346.283	351.666	392.9	427.22	411.05	383.167	386.75	315.223	351.128	343.255
ENSG00000229953.1	NA	87.576	0.00564712	0.773968	0.0961665	0.809242	-0.254475	0.308634	91.2355	88.9642	100.079	76.599	103.12	71.0967	101.252	84.7505	105.865	86.2103	89.446	101.309	73.1169	81.9387	83.8237	62.4099
ENSG00000132688.11	NES	14.9953	-0.259726	0.64798	-0.629804	0.529558	0.515578	0.409387	12.4849	18.6715	18.7063	15.5268	15.0624	19.7491	8.1002	11.6897	4.36556	15.3263	14.0702	8.02444	15.393	32.7755	13.0392	16.9398
ENSG00000143320.9	CRABP2	17.746	-0.510526	0.397211	-0.198231	0.818063	0.0556815	0.750842	13.4452	17.5732	28.9948	25.878	10.4278	19.7491	18.2254	11.6897	17.4622	12.4526	26.1303	19.0581	14.431	23.1356	7.451	17.8314
ENSG00000223356.1	NA	5.24672	-0.798675	0.497229	-0.327681	0.830062	0.672278	0.54304	9.60374	1.09832	10.2885	4.14048	6.95188	0.987454	7.08767	0	6.54834	3.83157	6.03007	4.01222	7.69651	5.78391	1.86275	8.02413
ENSG00000143319.17	ISG20L2	767.478	0.123435	0.103021	0.0199276	0.84646	-0.118293	0.117284	722.201	762.236	751.994	753.568	846.97	795.888	856.596	759.832	749.785	740.451	791.949	748.279	740.789	756.728	773.972	728.413
ENSG00000143303.12	METTL25B	594.239	0.0544994	0.608828	-0.0886986	0.623748	-0.207144	0.0195931	608.877	540.375	632.274	668.688	599.02	672.456	645.991	627.348	580.619	591.978	591.952	541.65	488.728	615.022	562.55	540.292
ENSG00000143314.12	MRPL24	968.813	-0.0135885	0.739147	-0.0118101	0.864179	0.00923024	0.74715	945.968	1008.26	998.918	942.995	981.373	935.119	900.134	1042.33	899.305	1016.32	968.831	975.973	1023.64	1003.51	924.855	933.474
ENSG00000143321.19	HDGF	5295.07	0.0523344	0.1686	-0.0286096	0.683013	-0.0513726	0.172591	5099.58	5419.13	5298.57	5273.94	5539.49	5412.23	5506.11	5410.39	5011.66	5320.14	5135.61	5196.83	5200.92	5300.95	5240.85	5354.77
ENSG00000143294.15	PRCC	947.869	0.0223797	0.69847	-0.0242095	0.830044	0.0344427	0.619636	938.285	921.493	965.246	928.504	902.585	990.416	995.312	922.514	951.692	937.777	909.535	894.725	977.457	1033.39	952.796	944.173
ENSG00000027869.12	SH2D2A	10.9585	-0.672471	0.361479	0.0708023	0.869551	0.829926	0.214141	11.5245	13.1799	12.1591	9.31609	10.4278	4.93727	9.11272	4.87072	8.73112	11.4947	17.0852	11.0336	13.4689	9.63985	16.7647	11.5904
ENSG00000187800.14	PEAR1	5.4249	0.799972	0.439249	0.330972	0.825059	-0.317884	0.663535	3.84149	5.49162	4.67658	2.07024	10.4278	7.89963	3.03757	6.819	5.45695	7.66314	4.02004	3.00917	7.69651	1.92797	6.51962	6.24099
ENSG00000132694.19	ARHGEF11	1532.08	0.0555966	0.423214	-0.111003	0.12337	-0.121264	0.0263695	1650.88	1556.32	1526.44	1516.45	1634.85	1701.38	1611.94	1549.86	1458.1	1383.2	1517.57	1431.36	1493.12	1535.63	1511.62	1434.54
ENSG00000237842.2	NA	52.0869	0.0175548	0.769007	-0.0719111	0.851481	0.0556847	0.726766	56.662	64.8011	44.8952	41.4048	55.615	53.3225	39.4885	61.371	58.935	32.5683	50.2506	56.1711	49.0653	47.2353	70.7845	50.8195
ENSG00000224520.2	KRT8P45	504.156	0.136972	0.484813	-0.117399	0.723028	-0.0554668	0.680562	456.177	486.557	544.354	489.612	619.876	509.526	460.699	585.46	444.195	493.315	491.45	393.198	500.273	489.704	628.678	473.424
ENSG00000117036.12	ETV3	526.779	0.0558344	0.618889	0.0707074	0.728617	-0.0249296	0.712158	490.751	537.08	532.195	489.612	587.434	470.028	571.064	505.58	540.238	564.199	579.891	467.424	520.477	511.876	513.187	547.424
ENSG00000183853.18	KIRREL1	1711.55	0.049306	0.439731	0.104304	0.0987591	0.0530361	0.379527	1644.16	1588.18	1638.67	1672.76	1719.43	1754.7	1651.43	1649.22	1817.16	1695.47	1764.8	1762.37	1781.74	1767.95	1682.99	1793.84
ENSG00000226520.1	NA	1.96062	0.270573	0.743178	1.37391	0.620828	0.314287	0.720379	0.960374	2.19665	1.87063	0	0	1.97491	0	3.89657	2.18278	6.70525	2.01002	2.00611	3.84826	0.963985	1.86275	0.89157
ENSG00000227295.2	NA	71.1868	-0.0126135	0.769857	0.0233682	0.870287	0.122375	0.616411	72.9884	66.9977	63.6015	75.5638	70.6774	63.197	64.8016	77.9315	50.2039	74.7156	80.4009	77.2353	76.9651	65.551	70.7845	87.3739
ENSG00000158473.8	CD1D	2.34067	-0.620018	0.647229	-0.13142	0.869845	0.383094	0.697884	1.92075	1.09832	2.80595	5.1756	1.15865	2.96236	2.02505	0.974143	1.09139	2.87368	2.01002	4.01222	3.84826	1.92797	0	3.56628
ENSG00000231434.1	NA	69.3798	-0.22115	0.523249	0.222974	0.68821	-0.0203274	0.758088	58.5828	73.5877	57.0543	98.3365	62.5669	78.0088	55.6888	49.6813	97.1337	90.0419	85.4259	62.1894	55.7997	38.5594	69.8531	77.5666
ENSG00000163565.19	IFI16	337.372	0.188775	0.0978921	0.232504	0.0680931	0.231795	0.0195734	277.548	285.564	297.431	299.15	320.945	330.797	339.196	330.235	360.159	315.147	352.759	336.024	383.864	392.342	422.844	353.953
ENSG00000162706.13	CADM3	2.39003	0.0224917	0.775263	0.706773	0.773667	0.0334531	0.765964	2.88112	3.29497	0	2.07024	2.31729	0.987454	2.02505	2.92243	4.36556	1.91579	5.02506	2.00611	1.92413	1.92797	2.79412	1.78314
ENSG00000158716.9	DUSP23	274.388	0.0151806	0.752983	-0.0673415	0.774212	0.0514377	0.644473	282.35	272.384	279.66	259.815	259.537	288.336	285.532	271.786	245.563	258.631	267.333	272.831	270.34	293.051	291.52	291.544
ENSG00000256029.6	NA	16.0795	-0.394018	0.504397	0.191034	0.817073	0.0208939	0.76328	16.3264	12.0816	17.771	23.8078	11.5865	16.7867	12.1503	12.6639	22.9192	20.1157	17.0852	20.0611	8.65858	13.4958	13.0392	18.723
ENSG00000272668.2	LOC107985216	119.348	-0.178992	0.39776	0.0207948	0.869759	0.0753581	0.652917	115.245	139.487	124.397	120.074	108.913	116.52	113.403	101.311	134.241	116.863	133.666	121.37	121.22	120.498	112.696	109.663
ENSG00000213085.10	CFAP45	2.60597	0.205201	0.744092	-0.406792	0.838801	-1.07933	0.484292	5.76224	3.29497	1.87063	1.03512	9.26917	2.96236	1.01252	0.974143	1.09139	2.87368	0	5.01528	1.92413	0.963985	1.86275	1.78314
ENSG00000158710.15	TAGLN2	3889.05	-0.0500661	0.30014	-0.104671	0.0159141	-0.0196548	0.636153	3926.01	4019.86	4170.57	4049.39	4070.32	3828.36	3921.51	3805	3588.49	3840.19	3829.09	3772.49	3742.43	3905.1	3843.78	3912.21
ENSG00000085552.17	IGSF9	10.8519	-1.09692	0.0949559	-0.490669	0.676983	0.628993	0.414258	18.2471	19.7698	7.48253	14.4917	9.26917	6.91217	6.07515	5.84486	8.73112	10.5368	15.0752	8.02444	18.2792	7.71188	5.58825	11.5904
ENSG00000224259.7	LINC01133	28.9293	0.557601	0.211192	0.0247443	0.87693	-0.376148	0.414333	15.366	30.7531	20.577	34.159	30.1248	41.473	31.3883	43.8364	24.0106	38.3157	22.1102	17.0519	25.0137	41.4514	20.4902	26.7471
ENSG00000143315.8	PIGM	414.528	0.0354694	0.690865	-0.0465655	0.806623	-0.0254238	0.709315	392.793	425.051	455.499	384.03	405.526	406.831	448.548	437.39	418.002	405.189	379.894	403.228	441.587	421.261	393.04	414.58
ENSG00000162729.14	IGSF8	259.793	0.131859	0.375861	-0.135289	0.559578	-0.15693	0.259159	264.103	277.876	250.665	249.464	296.613	281.424	265.281	298.088	269.573	212.652	211.052	256.782	251.099	247.744	271.961	252.314
ENSG00000227741.1	LOC729867	3.15589	0.0526642	0.770923	0.00542869	0.885653	0.552814	0.613972	2.88112	3.29497	2.80595	2.07024	5.79323	1.97491	1.01252	2.92243	1.09139	2.87368	4.02004	3.00917	4.81032	1.92797	4.65687	5.34942
ENSG00000162734.13	PEA15	784.953	0.132893	0.0739148	0.0546047	0.715396	-0.0148026	0.721977	763.497	733.68	779.118	696.636	870.143	783.051	832.295	782.237	749.785	788.346	759.788	791.411	806.21	808.783	784.218	830.052
ENSG00000132716.19	DCAF8	1076.85	0.0802572	0.25141	-0.0795463	0.442634	-0.101092	0.110878	1109.23	1116.99	1054.1	1039.26	1167.92	1124.71	1129.98	1144.62	1048.83	1030.69	983.906	1024.12	1036.14	1078.7	1038.48	1101.98
ENSG00000228606.3	LOC100287049	6.25524	-0.84165	0.365914	-0.544024	0.720504	-0.289129	0.682139	14.4056	8.78659	7.48253	6.21073	6.95188	4.93727	3.03757	5.84486	9.8225	8.62103	2.01002	5.01528	6.73445	2.89195	4.65687	2.67471
ENSG00000224261.2	RPSAP18	54.3252	0.210978	0.518407	-0.0114805	0.882782	0.197189	0.509669	48.9791	40.638	56.119	47.6156	66.0428	47.3978	47.5887	64.2935	50.2039	39.2736	55.2756	48.1467	55.7997	69.4069	73.5786	58.8436
ENSG00000162735.19	PEX19	631.613	0.0252913	0.70124	-0.0235519	0.841583	-0.062704	0.491719	628.084	648.011	646.304	620.037	636.097	649.744	637.89	662.417	619.909	649.451	605.017	625.907	620.531	584.175	666.864	605.376
ENSG00000122218.16	COPA	5312.05	0.0670218	0.039662	-0.0139189	0.817118	-0.108056	0.000124856	5237.88	5331.26	5347.2	5279.12	5636.81	5599.85	5421.06	5548.72	5186.28	5131.43	5240.13	5433.55	5118.18	5157.32	5122.56	5201.42
ENSG00000235082.2	NA	288.63	0.0138978	0.75679	0.0987157	0.705378	0.154061	0.293546	220.886	300.941	302.107	275.342	280.392	275.5	270.344	282.502	287.035	257.673	307.533	323.987	326.14	289.195	327.844	290.652
ENSG00000162736.17	NCSTN	1971.62	0.140777	0.00143445	-0.0096963	0.858004	-0.078203	0.140814	1987.97	1804.55	1871.57	1952.24	2107.58	2130.92	2019.99	2142.14	1917.57	1909.08	1854.25	1888.75	1957.8	2034.97	2041.57	1924.9
ENSG00000171786.6	NHLH1	4.86588	-0.360942	0.682164	-0.383955	0.819453	0.241222	0.710638	11.5245	1.09832	8.41785	1.03512	4.63458	2.96236	7.08767	2.92243	4.36556	1.91579	5.02506	6.01833	6.73445	7.71188	3.7255	2.67471
ENSG00000162738.6	VANGL2	242.999	0.112875	0.465375	0.198753	0.266156	-0.0381138	0.693859	217.044	222.96	231.023	237.043	228.253	249.826	248.068	254.251	258.659	227.978	267.333	288.88	235.706	243.888	252.403	224.676
ENSG00000066294.15	CD84	4.40008	0.246433	0.712701	-0.9916	0.606597	-0.00494813	0.771061	3.84149	6.58994	3.74126	4.14048	4.63458	6.91217	5.06262	4.87072	3.27417	1.91579	3.01503	1.00306	1.92413	5.78391	7.451	6.24099
ENSG00000228863.8	NA	2.46011	-1.34136	0.433114	-0.33225	0.847176	1.15063	0.487677	3.84149	3.29497	5.6119	0	0	0	2.02505	2.92243	4.36556	0.957893	2.01002	3.00917	0.962064	5.78391	2.79412	1.78314
ENSG00000026751.17	SLAMF7	18.6957	0.247314	0.613951	-0.108816	0.851481	-0.26619	0.575229	18.2471	17.5732	23.3829	13.4566	25.4902	22.7114	21.263	17.5346	12.0053	15.3263	19.0952	21.0642	20.2033	13.4958	19.5589	18.723
ENSG00000179914.5	ITLN1	4.51802	0.783927	0.460255	-0.292781	0.840324	-0.887084	0.385003	2.88112	5.49162	3.74126	4.14048	6.95188	4.93727	8.1002	7.79315	2.18278	0.957893	4.02004	6.01833	1.92413	6.74789	3.7255	2.67471
ENSG00000213080.3	NA	548.257	0.00383357	0.771118	0.00716412	0.871763	-0.0776325	0.43492	513.8	574.423	561.19	569.317	531.819	593.46	553.851	541.624	540.238	566.115	564.816	555.693	524.325	525.372	511.325	544.75
ENSG00000158764.7	ITLN2	2.28735	-1.14526	0.449468	-1.56591	0.488595	-1.13133	0.520719	3.84149	4.39329	2.80595	7.24585	2.31729	0	2.02505	3.89657	3.27417	0	1.00501	2.00611	1.92413	0	1.86275	0
ENSG00000158769.18	F11R	1013.5	0.00438314	0.767574	0.00705458	0.869845	-0.0673948	0.362585	1066.98	1060.98	992.371	970.943	1003.39	1040.78	1043.91	1013.11	1005.17	1069.97	1013.05	1020.11	974.571	970.733	990.051	979.836
ENSG00000215845.11	TSTD1	1.99378	-0.616924	0.672152	0.213184	0.865314	0.85699	0.58944	2.88112	0	1.87063	3.10536	2.31729	2.96236	0	0	4.36556	0.957893	3.01503	1.00306	3.84826	1.92797	1.86275	1.78314
ENSG00000158773.14	USF1	483.45	0.00462147	0.770269	-0.06833	0.715396	-0.0380721	0.656939	478.266	466.787	515.359	505.139	476.204	488.79	512.337	494.865	472.572	449.252	505.521	449.369	487.766	434.757	492.697	505.52
ENSG00000143217.9	NECTIN4	5.97966	-0.0662552	0.76228	-0.224158	0.843061	-0.466199	0.592567	6.72261	7.68826	5.6119	7.24585	10.4278	2.96236	6.07515	6.819	6.54834	7.66314	2.01002	7.02139	6.73445	5.78391	2.79412	3.56628
ENSG00000162755.14	KLHDC9	39.3378	0.210573	0.559446	0.0953434	0.839105	-0.309664	0.382484	39.3753	35.1463	38.348	38.2995	48.6631	44.4354	43.5386	38.9657	38.1986	47.8946	40.2004	35.1069	39.4446	35.6674	24.2157	41.9038
ENSG00000143256.5	PFDN2	327.57	-0.0991083	0.484891	0.0351036	0.840324	0.187315	0.12161	299.637	344.874	330.167	329.168	344.118	256.738	299.707	318.545	330.691	341.01	318.589	344.048	350.191	326.791	329.707	377.134
ENSG00000158793.14	NIT1	496.365	-0.105179	0.337184	-0.112839	0.475471	0.00793784	0.755992	499.394	495.344	553.707	546.544	519.073	463.116	494.112	475.382	461.658	510.557	486.425	478.457	455.056	478.137	490.834	534.051
ENSG00000158796.17	DEDD	484.971	-0.0177707	0.736749	-0.115924	0.450296	-0.125508	0.215812	475.385	560.145	486.364	514.455	528.343	486.815	470.824	523.115	452.927	484.694	474.365	462.409	467.563	443.433	451.717	476.99
ENSG00000143222.12	UFC1	881.043	0.0522658	0.514885	0.0158179	0.851481	-0.0120604	0.729528	857.614	843.512	891.356	864.326	885.206	904.507	919.372	876.729	892.757	855.398	894.46	855.606	862.009	884.938	915.541	893.354
ENSG00000224985.1	NA	5.08573	-0.190925	0.729726	-0.0613664	0.872971	0.215086	0.711248	7.68299	4.39329	1.87063	7.24585	4.63458	5.92472	4.0501	3.89657	4.36556	3.83157	8.04009	4.01222	2.88619	6.74789	4.65687	7.13256
ENSG00000143258.16	USP21	340.434	-0.0712907	0.565085	0.0830405	0.684512	-0.0516921	0.628867	335.17	337.185	354.485	359.187	351.07	321.91	322.995	325.364	340.514	376.452	383.914	366.115	322.291	302.691	320.393	327.206
ENSG00000143224.18	PPOX	192.572	-0.0201683	0.750563	-0.0565864	0.820174	0.0713114	0.622781	190.154	208.681	187.999	187.357	177.273	201.441	212.63	170.475	198.633	177.21	192.962	175.535	200.109	182.193	217.01	201.495
ENSG00000158850.15	B4GALT3	362.2	-0.0721527	0.578601	0.061192	0.781266	0.111397	0.384422	366.863	351.463	377.868	343.66	339.483	362.395	307.807	360.433	390.717	332.389	389.944	392.195	367.508	359.566	343.677	409.231
ENSG00000158864.13	NDUFS2	1965.9	-0.0528167	0.37877	-0.0999961	0.0987591	-0.129047	0.00418312	2082.09	2078.03	2085.76	2078.52	2072.82	2011.44	1993.66	1952.18	1810.62	2007.74	1958.77	1984.04	1900.08	1780.48	1816.18	1841.98
ENSG00000158882.15	TOMM40L	153.321	-0.0850745	0.63552	-0.205038	0.477141	-0.0483913	0.699024	164.224	151.569	189.869	152.163	165.686	145.156	144.791	166.579	125.51	148.473	130.651	166.507	149.12	177.373	145.294	130.169
ENSG00000158887.19	MPZ	4.59727	0.693242	0.534697	-0.722926	0.737693	-0.475655	0.615152	1.92075	2.19665	10.2885	2.07024	11.5865	5.92472	5.06262	4.87072	3.27417	0.957893	2.01002	4.01222	3.84826	2.89195	3.7255	8.9157
ENSG00000143252.16	SDHC	1317.73	-0.0347995	0.613918	-0.050056	0.680436	-0.0309385	0.622781	1354.13	1423.43	1261.74	1375.68	1264.08	1338	1359.82	1315.09	1282.38	1362.12	1274.35	1303.97	1254.53	1310.06	1357.01	1247.31
ENSG00000288670.1	NA	157.788	-0.0372667	0.728018	0.151473	0.61975	0.0199835	0.748312	166.145	150.47	149.651	153.198	143.672	134.294	149.854	175.346	195.359	161.884	151.757	180.55	135.651	174.481	147.157	155.133
ENSG00000283696.1	NA	7.63742	0.407028	0.61952	-0.229202	0.841896	-0.542557	0.520277	3.84149	8.78659	14.0297	3.10536	4.63458	6.91217	13.1628	14.6121	10.9139	3.83157	7.03508	4.01222	5.77238	9.63985	7.451	4.45785
ENSG00000288093.1	NA	4.77928	0.0276588	0.773639	-0.337774	0.832171	0.331534	0.67601	3.84149	4.39329	8.41785	2.07024	1.15865	7.89963	4.0501	5.84486	0	8.62103	4.02004	2.00611	2.88619	5.78391	7.451	8.02413
ENSG00000215840.3	NA	1.80736	0.51759	0.694876	0.483748	0.838449	0.371108	0.705633	1.92075	2.19665	0	1.03512	2.31729	0.987454	3.03757	0.974143	1.09139	0.957893	1.00501	4.01222	3.84826	1.92797	0.931375	2.67471
ENSG00000143226.15	FCGR2A	3.34584	0.139874	0.7532	-1.13673	0.630097	-0.305781	0.702669	4.80187	1.09832	8.41785	1.03512	1.15865	4.93727	7.08767	3.89657	2.18278	0	1.00501	4.01222	0.962064	2.89195	5.58825	4.45785
ENSG00000173110.8	HSPA6	4.67868	-0.963968	0.51922	1.78572	0.148291	1.27851	0.362657	3.84149	4.39329	2.80595	1.03512	2.31729	0	0	3.89657	10.9139	9.57893	11.0551	10.0306	0.962064	2.89195	10.2451	0.89157
ENSG00000213075.7	RPL31P11	16.7307	0.0402713	0.761761	-0.289076	0.763377	-0.321356	0.542818	19.2075	15.3765	21.5123	16.5619	17.3797	12.8369	25.3131	19.4829	16.3708	16.2842	13.0651	14.0428	16.3551	20.2437	11.1765	12.482
ENSG00000162746.14	FCRLB	11.1666	-0.625867	0.415003	0.15047	0.848401	0.113253	0.733632	13.4452	12.0816	16.8357	9.31609	4.63458	15.7993	3.03757	9.74143	13.0967	15.3263	15.0752	14.0428	3.84826	12.5318	5.58825	14.2651
ENSG00000081721.12	DUSP12	278.985	-0.0512785	0.667456	-0.00258222	0.885652	0.0321938	0.706536	289.072	266.893	289.013	283.623	280.392	244.888	266.294	299.062	294.675	250.01	278.388	305.932	278.999	299.799	271.03	265.688
ENSG00000118217.7	ATF6	1410.82	0.165523	0.000660288	0.0433886	0.706572	-0.037273	0.550828	1362.77	1319.09	1324.41	1311.5	1435.56	1466.37	1508.66	1550.84	1367.51	1407.14	1316.56	1389.23	1421.93	1513.46	1401.72	1476.44
ENSG00000229808.1	NA	2.67058	0.557655	0.65354	-0.165996	0.869466	-0.122903	0.751193	1.92075	2.19665	1.87063	3.10536	3.47594	5.92472	0	3.89657	1.09139	1.91579	4.02004	1.00306	6.73445	1.92797	1.86275	1.78314
ENSG00000162745.11	OLFML2B	12.8811	-0.629249	0.359588	0.201803	0.822689	0.419453	0.526982	18.2471	10.9832	9.35316	17.5971	16.221	7.89963	5.06262	7.79315	13.0967	17.2421	18.0902	16.0489	11.5448	7.71188	15.8334	13.3736
ENSG00000198929.13	NOS1AP	53.9227	0.0256404	0.760151	-0.124835	0.810185	-0.363516	0.253881	43.2168	66.9977	51.4424	70.3882	67.2015	56.2849	56.7014	55.5262	66.5748	63.2209	40.2004	42.1283	50.0273	50.1272	37.255	45.4701
ENSG00000239887.6	C1orf226	126.592	0.269708	0.173435	0.107169	0.774212	-0.0533855	0.694447	114.284	115.324	131.88	93.1609	143.672	149.105	116.44	140.277	135.332	104.41	113.566	138.422	138.537	130.138	138.775	122.145
ENSG00000198574.6	SH2D1B	2.54643	0.491307	0.67791	0.159858	0.869551	0.0840039	0.757633	2.88112	3.29497	0	2.07024	4.63458	1.97491	1.01252	3.89657	1.09139	2.87368	2.01002	3.00917	2.88619	0.963985	2.79412	5.34942
ENSG00000152332.16	UHMK1	3254.03	0.0923782	0.0632463	0.0744935	0.305087	0.0540245	0.343523	3191.32	3063.22	2938.76	3129.17	3205.97	3131.22	3285.64	3508.86	3279.63	3241.51	3098.45	3355.22	3452.85	3312.25	3358.54	3511.9
ENSG00000117143.13	UAP1	560.343	0.0729425	0.48868	-0.0373049	0.81538	-0.00608548	0.75781	557.017	579.915	543.419	521.701	571.213	576.673	533.6	632.219	524.958	551.746	562.806	504.537	556.073	597.671	584.903	567.039
ENSG00000272574.1	NA	4.37855	0.0286927	0.772988	-0.13504	0.865738	-0.858084	0.45189	3.84149	2.19665	4.67658	9.31609	3.47594	6.91217	5.06262	4.87072	5.45695	3.83157	3.01503	6.01833	3.84826	4.81992	0.931375	1.78314
ENSG00000162733.19	DDR2	17.555	0.594587	0.267603	0.21074	0.811524	-0.327568	0.523772	14.4056	18.6715	8.41785	16.5619	27.8075	17.7742	24.3006	17.5346	10.9139	18.2	17.0852	20.0611	15.393	14.4598	22.353	16.9398
ENSG00000132196.16	HSD17B7	253.94	0.143799	0.327362	-0.027921	0.85436	-0.196006	0.134137	262.182	255.909	222.605	262.921	286.186	270.562	293.632	258.148	245.563	227.021	249.243	261.797	271.302	230.392	233.775	231.808
ENSG00000143248.13	RGS5	8.714	0.380851	0.629258	0.654654	0.630097	-0.0120248	0.768286	2.88112	6.58994	12.1591	5.1756	11.5865	7.89963	5.06262	10.7156	10.9139	13.4105	5.02506	13.0397	16.3551	7.71188	4.65687	6.24099
ENSG00000232995.7	RGS5	9.12066	-0.14588	0.733547	0.247908	0.829314	0.0458732	0.758994	7.68299	12.0816	8.41785	8.28097	6.95188	7.89963	8.1002	9.74143	5.45695	17.2421	5.02506	15.0458	18.2792	3.85594	6.51962	5.34942
ENSG00000143228.13	NUF2	134.345	-0.5678	0.000478721	0.233417	0.412194	0.595166	0.000205228	160.382	119.717	115.979	159.409	82.2639	86.8959	115.428	89.6212	153.886	167.631	167.837	163.498	152.968	146.526	146.226	121.254
ENSG00000213070.3	HMGB3P6	81.6353	0.129168	0.606955	0.0215926	0.871026	-0.0279521	0.746937	74.9091	86.7675	76.6959	74.5287	89.2157	74.059	89.1022	89.6212	65.4834	88.1261	82.4109	80.2444	89.4719	65.551	101.52	78.4582
ENSG00000185630.19	PBX1	3961.27	-0.0916609	0.0117295	0.0697983	0.168998	0.08352	0.0250472	4026.85	4000.09	3993.8	3892.05	3698.4	3778.98	3641.04	3812.8	4300.07	4018.36	4121.55	4269	4007	4011.14	3963	3846.23
ENSG00000269887.1	NA	12.0441	-0.416066	0.564375	0.480262	0.661406	0.309696	0.622781	12.4849	16.4748	13.0944	5.1756	15.0624	7.89963	10.1252	2.92243	16.3708	15.3263	19.0952	15.0458	8.65858	8.67586	10.2451	16.0483
ENSG00000143198.13	MGST3	1987.3	-0.106181	0.0274499	-0.0260686	0.792485	-0.0130743	0.70912	2103.22	2081.32	2024.02	2090.94	1956.95	1942.32	1950.12	1862.56	1959.04	2088.21	2134.64	1963.98	1968.38	1840.25	1912.11	1918.66
ENSG00000143149.12	ALDH9A1	1235.22	0.0656291	0.35741	-0.0801002	0.410142	-0.142861	0.00895358	1239.84	1303.71	1259.87	1214.2	1330.13	1335.04	1282.87	1302.43	1143.78	1183	1168.83	1247.8	1168.91	1133.65	1197.75	1251.76
ENSG00000143183.18	TMCO1	2260.2	0.155355	2.53197e-05	-0.0584278	0.436148	-0.0738047	0.104278	2205.98	2190.06	2155.9	2200.67	2428.52	2427.16	2402.72	2486.99	2130.39	2151.43	2006	2116.45	2283.94	2332.84	2356.38	2287.77
ENSG00000224358.1	NA	6.0598	-0.836308	0.411125	0.0196665	0.885652	0.405175	0.638216	6.72261	9.88491	7.48253	5.1756	1.15865	5.92472	7.08767	1.94829	12.0053	5.74736	8.04009	4.01222	8.65858	6.74789	2.79412	3.56628
ENSG00000143179.16	UCK2	1048.12	-0.00746341	0.754859	0.0186392	0.84183	0.0414146	0.553382	1042.97	1082.95	1032.59	1002	1059	1068.42	1012.52	999.471	1022.63	1063.26	1075.36	1050.2	1095.79	1072.92	1020.79	1068.99
ENSG00000188859.7	FAM78B	8.87	-0.213295	0.699725	-0.19475	0.841432	0.302546	0.636934	7.68299	8.78659	9.35316	11.3863	11.5865	5.92472	6.07515	8.76729	9.8225	6.70525	8.04009	8.02444	13.4689	13.4958	7.451	5.34942
ENSG00000215835.2	LOC284685	158.375	-0.0442785	0.710803	0.060338	0.819977	0.111595	0.517987	160.382	158.159	161.81	143.882	135.562	157.993	155.929	154.889	156.069	172.421	168.842	153.467	161.627	160.022	176.03	156.916
ENSG00000232341.2	RPL4P2	10.3451	-0.637475	0.410609	-0.583001	0.633003	-0.0316373	0.762673	7.68299	16.4748	18.7063	13.4566	10.4278	4.93727	14.1753	6.819	9.8225	5.74736	14.0702	8.02444	8.65858	1.92797	12.1079	12.482
ENSG00000143157.12	POGK	1529.62	0.00431873	0.764212	-0.0268325	0.801023	-0.0449475	0.482746	1555.81	1513.49	1548.88	1566.14	1521.3	1626.34	1523.85	1530.38	1509.39	1498.14	1474.35	1589.84	1532.57	1522.13	1533.97	1427.4
ENSG00000152382.6	TADA1	237.261	0.0805697	0.60437	0.00236635	0.885653	-0.0563923	0.655247	242.014	203.19	220.735	264.991	247.95	244.888	236.931	255.226	260.842	239.473	202.007	231.706	222.237	214.005	250.54	259.447
ENSG00000272205.1	NA	3.2268	-0.0974813	0.760055	-1.24961	0.569205	-0.499025	0.644074	3.84149	3.29497	5.6119	4.14048	9.26917	0.987454	5.06262	0.974143	3.27417	0.957893	1.00501	2.00611	4.81032	0.963985	1.86275	3.56628
ENSG00000143190.23	POU2F1	765.653	-0.110367	0.215792	0.0798508	0.587819	0.0189858	0.71453	821.119	735.877	791.278	773.235	741.533	673.443	752.306	728.659	850.192	870.724	777.879	803.447	724.434	698.889	704.119	803.305
ENSG00000272033.1	NA	2.48627	-0.144134	0.755436	-0.252734	0.856497	-2.10356	0.251663	1.92075	7.68826	0.935316	3.10536	0	0.987454	6.07515	4.87072	5.45695	2.87368	1.00501	2.00611	1.92413	0	0.931375	0
ENSG00000198821.11	CD247	2.47696	-1.09598	0.511474	0.24731	0.855704	1.00034	0.525669	2.88112	1.09832	1.87063	5.1756	1.15865	0	4.0501	0	2.18278	3.83157	2.01002	5.01528	1.92413	3.85594	2.79412	1.78314
ENSG00000287218.1	NA	16.2864	-0.222326	0.674615	0.13734	0.847858	0.311212	0.595715	15.366	18.6715	13.0944	17.5971	23.1729	9.87454	17.2129	5.84486	16.3708	12.4526	19.0952	23.0703	28.8619	9.63985	19.5589	10.6988
ENSG00000143162.9	CREG1	4642.94	0.0621397	0.103637	0.0498854	0.390445	0.025743	0.533874	4335.13	4664.58	4528.8	4410.65	4714.53	4631.16	4611.04	4766.48	4670.06	4652.48	4592.9	4649.16	4710.27	4777.51	4892.51	4679.85
ENSG00000197965.12	MPZL1	4276.66	0.140495	3.21339e-07	-0.0264321	0.706373	-0.0361388	0.360278	4166.1	4097.84	4081.72	4104.25	4656.6	4554.14	4447.01	4483.01	4013.04	3999.2	4052.2	4087.45	4378.35	4420.84	4449.18	4435.56
ENSG00000143199.18	ADCY10	4.28708	-0.0473008	0.770269	-0.355849	0.828525	0.109109	0.749364	1.92075	3.29497	5.6119	7.24585	4.63458	2.96236	4.0501	5.84486	2.18278	3.83157	1.00501	7.02139	8.65858	4.81992	3.7255	1.78314
ENSG00000250762.1	NA	3.18393	0.570399	0.639283	0.843746	0.707688	-0.147688	0.745052	2.88112	3.29497	1.87063	1.03512	3.47594	1.97491	7.08767	0.974143	4.36556	2.87368	6.03007	3.00917	0.962064	3.85594	2.79412	4.45785
ENSG00000232194.1	NA	2.00939	0.0748818	0.770269	0.882245	0.756577	0.418633	0.697113	0.960374	1.09832	1.87063	2.07024	4.63458	1.97491	0	0	2.18278	3.83157	4.02004	1.00306	0.962064	3.85594	2.79412	0.89157
ENSG00000143158.11	MPC2	1195.37	-0.0911946	0.17843	-0.133269	0.0624284	-0.0945615	0.158429	1240.8	1226.83	1318.8	1340.48	1220.05	1144.46	1255.53	1196.25	1149.23	1206.94	1191.94	1126.43	1152.55	1093.16	1096.23	1166.17
ENSG00000143164.15	DCAF6	1844.1	0.0651732	0.266077	-0.109514	0.0680931	-0.189003	7.24985e-06	1939.95	1907.79	1885.6	1849.76	1959.27	2028.23	1928.86	2015.5	1756.05	1706.96	1838.17	1729.27	1656.67	1804.58	1784.51	1714.49
ENSG00000224837.1	NA	383.64	0.000468417	0.779014	-0.0941962	0.617136	0.120186	0.272082	382.229	377.823	368.515	397.486	384.671	376.22	368.559	396.476	331.782	370.704	361.804	363.106	431.005	412.586	405.148	410.122
ENSG00000143147.15	GPR161	364.396	-0.0869322	0.531611	0.31119	0.00469688	0.247796	0.0200135	329.408	337.185	353.55	335.379	332.531	347.584	283.507	313.674	379.804	383.157	458.285	460.402	402.143	350.891	388.383	374.46
ENSG00000143155.13	TIPRL	932.583	0.0417085	0.608823	-0.00372279	0.879205	0.0200027	0.702129	948.849	967.623	910.063	839.483	979.056	969.679	892.034	934.203	920.041	948.314	868.33	918.799	929.354	925.426	1015.2	954.872
ENSG00000213064.10	SFT2D2	2144.58	0.0516231	0.479695	0.17562	0.0023508	-0.0179604	0.69493	2047.52	2146.12	1988.48	2009.17	2182.89	2011.44	2188.07	2107.07	2530.93	2352.58	2256.25	2112.43	2130.01	2016.66	2096.52	2137.09
ENSG00000143178.13	TBX19	26.3126	0.0349836	0.759165	-0.438783	0.509614	-0.0456818	0.747097	27.8508	27.4581	29.9301	26.9131	27.8075	34.5609	22.2755	30.1984	17.4622	24.9052	20.1002	20.0611	23.0895	33.7395	27.0099	27.6387
ENSG00000143153.13	ATP1B1	14669.1	-0.0150531	0.638851	0.0860027	0.00309815	0.0126552	0.654058	14864.7	14693.4	14136.4	14266	14699.7	14215.4	14124.7	14324.8	15600.3	15084.9	15543.5	15293.6	14409.8	14486.8	14171.8	14790.3
ENSG00000143156.14	NME7	347.835	0.140904	0.253991	0.0117573	0.869845	0.00930701	0.755463	331.329	359.152	307.719	321.923	355.704	402.881	341.221	352.64	354.702	326.641	342.709	305.932	359.812	364.386	384.658	353.953
ENSG00000117475.14	BLZF1	427.902	0.00337901	0.772938	0.130003	0.419476	0.180975	0.0649726	430.247	380.02	394.703	411.978	395.098	359.433	429.31	437.39	436.556	448.294	449.24	436.329	451.208	429.937	480.589	476.099
ENSG00000117477.12	CCDC181	8.10023	-0.338075	0.652679	0.69157	0.566504	0.197819	0.7055	6.72261	6.58994	9.35316	7.24585	8.11052	3.94981	5.06262	6.819	8.73112	10.5368	16.0802	13.0397	10.5827	8.67586	1.86275	6.24099
ENSG00000117479.15	SLC19A2	534.284	0.028717	0.708898	-0.0082499	0.871763	-0.0743597	0.505496	539.73	538.178	540.613	526.877	543.405	555.936	539.676	549.417	594.807	527.799	523.611	489.491	579.163	510.912	442.403	546.533
ENSG00000234604.2	NA	8.16934	0.746052	0.361073	0.209781	0.842283	-0.604987	0.442421	2.88112	12.0816	5.6119	6.21073	10.4278	9.87454	13.1628	10.7156	9.8225	5.74736	11.0551	4.01222	4.81032	10.6038	7.451	6.24099
ENSG00000213062.5	NA	22.9681	-0.196242	0.646052	0.120206	0.840001	-0.153611	0.673018	19.2075	34.048	21.5123	23.8078	23.1729	26.6612	17.2129	18.5087	31.6503	29.6947	21.1052	24.0733	16.3551	24.0996	16.7647	19.6145
ENSG00000198734.12	F5	2419.58	0.145884	0.00112046	-0.0730493	0.36304	-0.16099	0.000233103	2469.12	2533.83	2218.57	2348.69	2757.58	2604.9	2619.4	2604.86	2334.48	2255.84	2238.16	2264.9	2255.08	2408.03	2410.4	2389.41
ENSG00000000460.17	C1orf112	141.834	-0.299943	0.0715827	-0.0182236	0.869845	0.267293	0.118813	157.501	144.979	144.974	153.198	114.706	124.419	124.541	123.716	149.52	141.768	172.862	129.394	146.234	154.238	150.883	136.41
ENSG00000188404.10	SELL	27.4743	-0.180803	0.639938	-0.0995556	0.845363	-0.287739	0.508916	37.4546	32.9497	27.1242	26.9131	24.3316	24.6863	25.3131	35.0692	22.9192	31.6105	31.1553	30.0917	18.2792	29.8835	18.6275	23.1808
ENSG00000171806.12	METTL18	123.458	-0.0889417	0.63985	-0.0793909	0.810004	0.124669	0.533956	107.562	125.209	141.233	130.425	122.816	113.557	122.515	115.923	130.967	100.579	129.646	117.357	127.955	132.066	142.5	115.013
ENSG00000000457.14	SCYL3	296.452	0.0058669	0.770269	0.027159	0.852287	0.0341633	0.697061	304.438	302.039	292.754	272.237	261.854	299.198	311.858	301.01	304.498	280.663	293.463	315.962	284.771	286.304	293.383	338.797
ENSG00000075945.13	KIFAP3	436.85	-0.0433503	0.677332	-0.0232086	0.855666	0.0194919	0.730762	479.226	467.886	470.464	356.082	444.92	406.831	440.448	431.545	409.271	460.746	429.14	446.36	474.298	410.658	448.923	412.797
ENSG00000235378.2	MRPS10P1	7.55095	0.134023	0.741316	0.576721	0.688199	0.112852	0.73969	5.76224	5.49162	2.80595	11.3863	5.79323	4.93727	8.1002	8.76729	13.0967	7.66314	11.0551	6.01833	7.69651	9.63985	2.79412	9.80727
ENSG00000120370.13	GORAB	177.363	0.14486	0.415222	0.113235	0.702514	0.0190576	0.745775	187.273	147.175	159.004	164.584	166.845	186.629	175.167	198.725	189.902	168.589	181.907	173.529	191.451	177.373	179.755	189.904
ENSG00000116132.12	PRRX1	2.14999	-1.07843	0.543589	-0.292981	0.854856	0.645483	0.653072	0.960374	4.39329	1.87063	4.14048	4.63458	0.987454	0	0	3.27417	1.91579	3.01503	1.00306	1.92413	0	0.931375	5.34942
ENSG00000007933.13	FMO3	12.8119	0.154336	0.715305	0.212595	0.823309	0.18481	0.681781	14.4056	13.1799	8.41785	9.31609	12.7451	13.8243	8.1002	15.5863	9.8225	18.2	16.0802	8.02444	9.62064	20.2437	15.8334	11.5904
ENSG00000094963.14	FMO2	4.26011	0.0488863	0.771123	0.586397	0.779968	0.0593285	0.760791	0.960374	1.09832	8.41785	4.14048	3.47594	6.91217	0	4.87072	3.27417	1.91579	5.02506	12.0367	2.88619	6.74789	3.7255	2.67471
ENSG00000076258.10	FMO4	19.0996	0.240828	0.636883	-0.0325833	0.874249	-0.224627	0.635089	12.4849	17.5732	19.6416	23.8078	10.4278	20.7365	34.4258	20.457	18.5536	23.9473	19.0952	10.0306	22.1275	20.2437	19.5589	12.482
ENSG00000285665.1	NA	37.0064	-0.24219	0.530272	-0.00625674	0.885652	-0.197286	0.584864	44.1772	45.0313	43.0245	33.1239	34.7594	43.448	34.4258	27.276	38.1986	46.9367	40.2004	39.1192	28.8619	39.5234	32.5981	21.3977
ENSG00000117523.17	PRRC2C	5093.38	-0.0116952	0.709002	0.0617836	0.269091	0.0404544	0.378363	4943.04	5176.4	4899.19	5078.3	4991.45	4919.49	4858.09	5157.11	5454.76	5167.83	5093.4	5258.02	5196.11	5269.14	5022.9	5008.84
ENSG00000233328.3	NA	381.842	-0.0190649	0.747631	-0.353852	0.00330629	0.0145315	0.748982	378.387	420.658	362.903	462.699	375.401	426.58	395.897	401.347	295.767	350.589	271.353	350.066	399.257	423.189	440.54	354.845
ENSG00000230364.1	RPL4P3	94.9276	-0.215371	0.608747	0.0943842	0.84793	0.442855	0.293822	84.5129	98.8491	129.074	57.9668	72.9947	101.708	56.7014	87.6729	70.9403	122.61	103.516	98.2994	111.599	78.0828	125.736	118.579
ENSG00000117533.15	VAMP4	209.244	-0.101424	0.554817	-0.0181117	0.869551	0.211112	0.16501	227.609	235.041	180.516	195.638	185.383	190.579	177.192	226.001	207.364	210.736	186.932	221.675	221.275	230.392	218.873	232.7
ENSG00000010165.20	EEF1AKNMT	910.545	0.114704	0.112726	0.0497632	0.723427	-0.0650178	0.420824	891.227	876.462	860.491	879.853	998.753	985.479	917.347	900.108	893.848	907.124	894.46	934.848	855.275	910.966	896.914	965.571
ENSG00000224600.5	RPLP1P3	7.45643	-0.0355984	0.770923	-0.170047	0.85436	0.301715	0.660376	4.80187	13.1799	6.54721	5.1756	4.63458	6.91217	11.1378	5.84486	4.36556	11.4947	7.03508	3.00917	3.84826	9.63985	6.51962	15.1567
ENSG00000197959.14	DNM3	146.06	-0.133058	0.508846	0.0211864	0.869368	0.134175	0.487422	137.333	149.372	157.133	151.128	151.783	133.306	108.34	150.018	145.155	161.884	141.707	154.471	143.348	160.985	133.187	157.808
ENSG00000135845.10	PIGC	348.984	0.0742649	0.568273	0.0676111	0.763038	0.00188355	0.768286	324.606	341.579	333.908	344.695	362.656	366.345	320.97	365.304	353.61	365.915	333.664	355.082	320.367	324.863	393.04	377.134
ENSG00000180999.11	C1orf105	1.96854	-1.54305	0.451644	0.291624	0.855401	1.44663	0.467248	5.76224	2.19665	0	1.03512	1.15865	0.987454	0	0.974143	1.09139	3.83157	4.02004	2.00611	0	3.85594	2.79412	1.78314
ENSG00000094975.14	SUCO	1007.83	0.0915629	0.265225	0.0189698	0.847428	0.0754426	0.358679	990.145	974.213	873.585	1003.03	984.849	977.579	1047.96	1076.43	1004.08	944.482	937.675	1004.06	1032.29	1076.77	1051.52	1146.56
ENSG00000229785.1	NA	4.27093	0.743264	0.490068	-0.756964	0.717436	-1.13118	0.282293	3.84149	4.39329	4.67658	4.14048	3.47594	11.8494	9.11272	3.89657	2.18278	3.83157	1.00501	3.00917	1.92413	2.89195	1.86275	6.24099
ENSG00000117586.11	TNFSF4	8.00366	0.614944	0.495213	0.493396	0.745986	0.124927	0.730179	3.84149	2.19665	9.35316	7.24585	10.4278	13.8243	6.07515	4.87072	7.63973	13.4105	4.02004	7.02139	9.62064	5.78391	10.2451	12.482
ENSG00000203739.4	PRDX6-AS1	8.01038	-0.129629	0.742066	0.822495	0.479806	0.0396592	0.760923	13.4452	3.29497	4.67658	6.21073	3.47594	5.92472	5.06262	10.7156	9.8225	17.2421	9.0451	13.0397	6.73445	5.78391	7.451	6.24099
ENSG00000117592.9	PRDX6	2966.94	0.0249523	0.612371	-0.0346482	0.690904	0.017848	0.658452	2964.67	3014.9	2870.49	2949.06	3092.43	3036.42	2975.81	2901.97	2881.27	2897.63	2835.14	2900.84	3017.03	2975.82	3202.07	2955.56
ENSG00000076321.11	KLHL20	336.134	0.251067	0.027041	0.0538741	0.809577	-0.0717634	0.575229	279.469	315.219	299.301	340.555	383.512	361.408	342.233	380.89	319.777	301.736	354.769	303.926	334.798	310.403	404.217	345.929
ENSG00000120334.16	CENPL	85.0022	-0.32763	0.179479	0.116522	0.78377	0.519465	0.00967281	95.077	84.5709	86.0491	72.4585	57.9323	75.0465	65.8141	70.1383	87.3112	94.8314	90.451	94.2872	74.0789	92.5426	107.108	112.338
ENSG00000117593.12	DARS2	1193.73	-0.211585	1.00158e-05	0.00165549	0.885336	0.0254056	0.652127	1287.86	1311.4	1243.04	1262.85	1060.16	1092.12	1124.91	1126.11	1222.36	1290.28	1286.41	1306.98	1118.88	1124.97	1123.24	1118.03
ENSG00000234741.8	GAS5	714.961	-0.0588977	0.560824	0.100741	0.488595	0.209599	0.00583238	693.39	695.239	703.358	670.758	592.068	669.494	747.243	640.012	696.306	786.43	770.844	707.154	756.182	784.684	726.472	799.739
ENSG00000270084.2	NA	32.5772	0.0387803	0.755758	-0.323548	0.643156	-0.0733546	0.720947	37.4546	30.7531	39.2833	28.9834	45.1872	36.5358	37.4634	22.4053	26.1933	19.1579	31.1553	33.1008	38.4826	28.9195	25.1471	41.0122
ENSG00000185278.15	ZBTB37	279.938	-0.146087	0.326944	0.174805	0.34713	0.216997	0.0882265	278.508	251.516	260.018	306.396	260.695	228.102	241.993	261.07	329.6	301.736	296.478	310.947	327.102	269.916	258.922	296.001
ENSG00000117601.15	SERPINC1	1.55284	0.078119	0.77048	0.0320055	0.885653	0.0632678	0.763513	0.960374	0	2.80595	2.07024	3.47594	0	0	2.92243	1.09139	0.957893	3.01503	1.00306	0.962064	0.963985	3.7255	0.89157
ENSG00000135870.12	RC3H1	738.881	0.0225973	0.714099	0.129051	0.256576	-0.0226966	0.702775	739.488	705.124	650.045	782.551	779.769	675.418	746.231	722.814	804.354	794.093	793.959	752.292	743.675	711.421	744.168	676.702
ENSG00000152061.24	RABGAP1L	329.144	-0.0973986	0.468927	0.0822621	0.707948	0.207533	0.0539199	346.695	344.874	290.883	311.571	302.407	293.274	295.657	316.597	354.702	319.936	346.729	348.06	331.912	367.278	340.883	354.845
ENSG00000287697.1	NA	2.07636	0.70042	0.627507	0.540791	0.81971	-1.2916	0.440696	1.92075	1.09832	1.87063	2.07024	3.47594	3.94981	3.03757	0.974143	4.36556	2.87368	3.01503	0	0	0.963985	0.931375	2.67471
ENSG00000116161.18	CACYBP	847.463	-0.0732676	0.410905	-0.00907592	0.869551	0.0803712	0.345765	838.406	876.462	872.65	845.694	870.143	801.812	751.293	842.634	834.913	884.135	809.034	881.686	878.364	848.307	908.09	815.787
ENSG00000120333.4	MRPS14	295.658	-0.0410785	0.690127	-0.0472072	0.817398	-0.00579397	0.761535	294.835	319.612	301.172	295.009	298.931	270.562	304.77	301.984	325.234	263.42	282.408	301.92	293.43	285.34	289.658	302.242
ENSG00000181101.7	NA	7.63197	-0.570208	0.507379	-0.282676	0.817678	0.21629	0.696171	10.5641	7.68826	8.41785	10.3512	11.5865	6.91217	4.0501	2.92243	9.8225	5.74736	7.03508	8.02444	10.5827	2.89195	8.38237	7.13256
ENSG00000235750.10	KIAA0040	190.256	-0.191827	0.263661	-0.0621876	0.816303	0.0997066	0.552924	198.797	227.353	191.74	189.427	206.239	183.666	176.179	142.225	207.364	185.831	203.012	176.538	193.375	176.409	185.344	200.603
ENSG00000227740.2	NA	5.59893	0.0373457	0.770923	-0.738308	0.654656	-0.642142	0.502232	6.72261	8.78659	6.54721	5.1756	8.11052	5.92472	8.1002	5.84486	4.36556	0	8.04009	4.01222	7.69651	3.85594	3.7255	2.67471
ENSG00000230777.1	NA	8.94526	0.0313843	0.771054	0.375155	0.777454	0.302415	0.639962	5.76224	10.9832	8.41785	6.21073	9.26917	7.89963	4.0501	10.7156	12.0053	13.4105	9.0451	6.01833	8.65858	7.71188	15.8334	7.13256
ENSG00000143207.21	COP1	541.957	0.0455671	0.621258	-0.0543194	0.748846	-0.0612889	0.517132	552.215	548.063	518.165	558.965	561.943	536.187	578.151	569.874	526.05	543.125	508.536	517.577	529.135	532.12	561.619	529.593
ENSG00000236021.2	NA	2.01253	0.118946	0.762603	-0.700806	0.80566	-0.913839	0.576342	3.84149	1.09832	4.67658	0	6.95188	2.96236	1.01252	0	1.09139	2.87368	1.00501	1.00306	0.962064	1.92797	2.79412	0
ENSG00000116183.11	PAPPA2	2.13132	-0.296163	0.734799	-0.156938	0.869845	-0.585198	0.672176	0.960374	4.39329	0	5.1756	4.63458	3.94981	0	0	4.36556	0	3.01503	2.00611	2.88619	0	0.931375	1.78314
ENSG00000237514.3	NA	3.53615	-0.961009	0.633155	-1.23388	0.746627	-2.33898	0.357503	2.88112	3.29497	0.935316	20.7024	1.15865	3.94981	9.11272	0	1.09139	8.62103	0	2.00611	0.962064	0	1.86275	0
ENSG00000120341.18	SEC16B	6.60409	-0.374726	0.662368	-0.475967	0.782013	0.248803	0.698538	5.76224	14.2782	0.935316	10.3512	8.11052	6.91217	3.03757	5.84486	4.36556	7.66314	7.03508	3.00917	11.5448	3.85594	11.1765	1.78314
ENSG00000254154.8	SEC16B	12.0113	0.0221282	0.77231	-0.202916	0.831038	0.297392	0.611515	8.64336	18.6715	10.2885	9.31609	10.4278	15.7993	10.1252	10.7156	6.54834	9.57893	14.0702	10.0306	7.69651	19.2797	15.8334	15.1567
ENSG00000242193.11	CRYZL2P	516.719	-0.0450399	0.637239	-0.0143893	0.864151	0.0547028	0.574486	520.522	528.293	509.747	526.877	469.252	489.777	537.651	521.167	533.689	491.399	520.596	519.583	545.49	540.796	475.933	536.725
ENSG00000224687.2	RASAL2-AS1	15.0564	0.247628	0.655169	0.108165	0.857059	-0.00950346	0.768286	15.366	17.5732	14.9651	6.21073	22.0143	19.7491	16.2004	6.819	9.8225	21.0736	12.0601	15.0458	17.3172	16.3877	20.4902	9.80727
ENSG00000075391.17	RASAL2	802.641	0.0498019	0.558937	0.00777813	0.869845	0.00209418	0.765483	830.723	780.908	778.183	759.779	792.514	800.825	800.907	865.039	795.623	791.219	814.059	767.337	809.096	781.792	831.718	842.534
ENSG00000213058.3	NA	13.1953	-0.0229531	0.77133	-0.216903	0.817678	-0.209333	0.663631	15.366	13.1799	11.2238	17.5971	11.5865	16.7867	12.1503	15.5863	5.45695	17.2421	13.0651	13.0397	11.5448	15.4238	11.1765	10.6988
ENSG00000213057.5	C1orf220	11.728	-0.0461674	0.763669	-0.0363756	0.875058	0.131544	0.715108	15.366	6.58994	13.0944	11.3863	12.7451	14.8118	12.1503	5.84486	13.0967	7.66314	14.0702	11.0336	14.431	14.4598	9.31375	11.5904
ENSG00000273062.1	NA	9.87664	-0.042108	0.767635	0.265013	0.810332	-0.220275	0.679491	7.68299	12.0816	7.48253	12.4215	12.7451	11.8494	7.08767	6.819	5.45695	13.4105	13.0651	15.0458	10.5827	7.71188	7.451	7.13256
ENSG00000116191.18	RALGPS2	856.721	-0.0401636	0.655169	0.00569105	0.874698	0.116969	0.225437	921.959	827.037	769.765	881.923	800.624	795.888	784.706	923.488	947.326	821.872	780.894	866.64	873.554	860.839	941.62	909.402
ENSG00000228196.1	NA	28.9371	0.0130466	0.772805	-0.0788835	0.855508	-0.245236	0.553623	39.3753	23.0648	29.9301	28.9834	24.3316	35.5483	34.4258	28.2502	26.1933	22.9894	39.1954	27.0825	30.786	19.2797	22.353	31.205
ENSG00000116194.13	ANGPTL1	2.03551	1.16871	0.561872	1.1711	0.735259	-0.0176069	0.769861	0	4.39329	0	0	3.47594	2.96236	2.02505	0.974143	6.54834	0	0	3.00917	0	1.92797	2.79412	4.45785
ENSG00000116199.12	FAM20B	1580.44	0.0741384	0.219005	0.0568581	0.564937	-0.0538055	0.389766	1540.44	1575	1534.85	1508.17	1539.84	1627.32	1633.2	1675.53	1677.47	1599.68	1596.96	1533.67	1533.53	1573.22	1603.83	1534.39
ENSG00000186283.14	TOR3A	682.583	0.120089	0.149401	-0.0195655	0.850919	-0.0306239	0.663029	706.835	641.421	645.368	644.88	687.077	754.415	687.504	737.426	682.118	636.999	657.277	629.919	720.586	721.061	685.492	682.943
ENSG00000143322.21	ABL2	1342.32	0.122884	0.0339465	0.0303023	0.796583	-0.107844	0.0713723	1297.46	1325.68	1283.25	1304.25	1539.84	1336.02	1371.97	1431.99	1383.88	1306.57	1326.61	1304.98	1338.23	1310.06	1346.77	1269.6
ENSG00000057252.13	SOAT1	2351.61	-0.0218906	0.657101	0.0404314	0.673822	0.0492423	0.381548	2302.98	2372.38	2303.68	2351.79	2352.05	2194.12	2355.13	2290.21	2432.71	2240.51	2416.05	2507.64	2394.58	2360.8	2376.87	2374.25
ENSG00000162779.22	AXDND1	4.2164	-0.764027	0.522631	-0.573304	0.771241	0.751053	0.509804	5.76224	3.29497	7.48253	4.14048	2.31729	4.93727	2.02505	2.92243	1.09139	6.70525	3.01503	3.00917	10.5827	3.85594	1.86275	4.45785
ENSG00000236539.3	NA	12.9316	-0.945471	0.180182	-0.00786053	0.885653	0.678062	0.372676	14.4056	14.2782	20.577	12.4215	11.5865	14.8118	6.07515	0	7.63973	9.57893	23.1153	21.0642	9.62064	13.4958	13.9706	14.2651
ENSG00000162782.16	TDRD5	16.786	-0.909387	0.0794946	-0.541403	0.534761	0.376805	0.529485	31.6923	18.6715	20.577	20.7024	22.0143	11.8494	11.1378	4.87072	22.9192	9.57893	14.0702	17.0519	14.431	15.4238	13.9706	19.6145
ENSG00000169905.13	TOR1AIP2	1524.06	0.0725358	0.243298	0.045812	0.674743	-0.0650599	0.298862	1460.73	1521.18	1459.09	1523.7	1630.22	1504.88	1540.05	1597.59	1570.51	1508.68	1482.39	1593.86	1535.45	1480.68	1459.46	1516.56
ENSG00000272906.1	NA	5.14348	-0.234935	0.717732	-0.461579	0.798053	1.20682	0.182722	3.84149	3.29497	2.80595	8.28097	3.47594	5.92472	3.03757	2.92243	3.27417	2.87368	4.02004	3.00917	10.5827	4.81992	12.1079	8.02413
ENSG00000143337.19	TOR1AIP1	1319.21	0.0584074	0.440868	0.0211699	0.833353	0.0350274	0.596775	1332.04	1308.1	1176.63	1305.29	1346.35	1375.52	1278.82	1329.71	1292.21	1318.06	1247.22	1336.07	1442.13	1317.77	1333.73	1367.67
ENSG00000260360.1	NA	1.98322	-1.04536	0.528473	-1.35616	0.619062	0.259966	0.730762	5.76224	0	1.87063	5.1756	3.47594	0.987454	0	1.94829	1.09139	1.91579	1.00501	1.00306	2.88619	0.963985	1.86275	1.78314
ENSG00000135837.16	CEP350	1494.11	-0.0156792	0.730408	0.0656138	0.631964	0.0124811	0.73304	1523.15	1395.97	1427.29	1579.59	1408.91	1368.61	1495.5	1586.88	1658.91	1540.29	1433.15	1572.79	1600.87	1445.98	1410.1	1457.72
ENSG00000116260.17	QSOX1	2049.45	0.138555	0.0104821	-0.0596343	0.594854	-0.0774328	0.234402	2108.02	2011.03	1990.35	1879.78	2268.63	2263.24	2210.34	2058.36	1856.45	1911.95	1989.92	1907.81	1910.66	2128.48	2162.65	2133.53
ENSG00000121454.6	LHX4	89.0925	-0.0317212	0.748619	0.147063	0.717436	0.116825	0.592589	81.6318	98.8491	84.1785	79.7043	82.2639	81.9586	84.0395	87.6729	91.6767	92.9156	90.451	105.321	100.055	96.3985	80.0982	88.2655
ENSG00000230124.8	ACBD6	745.904	0.0471584	0.584722	-0.02471	0.834796	-0.034606	0.636471	730.844	745.761	708.97	780.481	787.879	773.176	782.681	720.866	720.317	688.725	746.723	758.31	745.6	758.656	732.992	752.485
ENSG00000143324.14	XPR1	2315.1	0.086335	0.0793673	0.0525406	0.547615	0.0960701	0.0369989	2279.93	2201.04	2132.52	2136.49	2316.13	2246.46	2300.46	2425.62	2215.52	2209.86	2333.64	2315.05	2533.11	2402.25	2500.74	2492.83
ENSG00000225857.5	NA	13.5108	0.219769	0.672428	0.48558	0.626681	-0.0600831	0.749364	13.4452	10.9832	10.2885	11.3863	17.3797	16.7867	12.1503	7.79315	13.0967	19.1579	15.0752	17.0519	12.5068	11.5678	17.6961	9.80727
ENSG00000135835.12	KIAA1614	49.3403	-0.281538	0.406803	0.257755	0.611433	0.0622491	0.718861	57.6224	49.4245	46.7658	49.6858	40.5526	37.5232	41.5135	47.733	72.0317	56.5157	55.2756	60.1833	35.5964	49.1632	37.255	52.6027
ENSG00000243155.1	NA	8.26264	-0.198354	0.713443	-0.293995	0.817398	-0.471047	0.567024	16.3264	9.88491	8.41785	5.1756	8.11052	8.88708	4.0501	13.638	10.9139	4.78946	10.0501	7.02139	5.77238	4.81992	1.86275	12.482
ENSG00000232586.1	KIAA1614-AS1	8.92843	0.104531	0.7494	0.385846	0.777454	-0.043013	0.759349	5.76224	8.78659	5.6119	12.4215	5.79323	14.8118	7.08767	6.819	7.63973	16.2842	11.0551	7.02139	9.62064	4.81992	13.9706	5.34942
ENSG00000251520.1	NA	1.37479	0.562074	0.692303	-0.288162	0.863277	-2.27075	0.32331	1.92075	3.29497	0	1.03512	0	1.97491	3.03757	3.89657	0	0.957893	2.01002	2.00611	0	0	1.86275	0
ENSG00000135823.14	STX6	835.587	0.0621154	0.474725	0.0865081	0.479188	0.0625763	0.452746	837.446	801.776	787.536	758.744	826.115	826.499	810.02	863.091	869.837	805.588	879.385	830.53	881.251	828.063	855.002	908.51
ENSG00000153029.16	MR1	908.444	0.183003	0.00808018	0.0153178	0.856353	-0.0898295	0.294514	810.555	883.052	831.496	927.468	1013.82	963.755	922.41	1017.01	854.558	802.714	935.665	893.722	911.075	945.669	870.835	951.306
ENSG00000162783.11	IER5	1275.07	-0.00961526	0.74974	-0.10992	0.211259	-0.041358	0.563375	1318.59	1357.53	1270.16	1305.29	1375.31	1330.1	1291.98	1221.58	1200.53	1266.33	1171.84	1223.73	1383.45	1213.66	1243.39	1227.69
ENSG00000198216.12	CACNA1E	2.92621	0.191823	0.742873	-0.595238	0.798506	-0.890194	0.514405	5.76224	1.09832	6.54721	0	6.95188	3.94981	3.03757	1.94829	1.09139	1.91579	4.02004	2.00611	3.84826	1.92797	0.931375	1.78314
ENSG00000231684.3	NA	121.487	0.0629851	0.707328	0.360928	0.178323	-0.100607	0.632522	108.522	116.422	109.432	118.004	133.244	124.419	107.328	108.13	109.139	201.157	145.727	122.373	106.789	100.254	108.039	124.82
ENSG00000135821.19	GLUL	2872.08	0.220055	2.27232e-11	-0.0730986	0.216189	-0.127975	0.000393133	2739.95	2765.58	2787.24	2696.49	3199.02	3129.24	3190.46	3281.89	2696.82	2697.43	2566.8	2487.58	2921.79	2964.25	2892.85	2935.94
ENSG00000135828.11	RNASEL	296.605	-0.0339414	0.710561	-0.0936871	0.688445	-0.0553315	0.636199	280.429	329.497	323.619	299.15	266.489	297.224	332.108	304.907	273.939	285.452	296.478	297.907	278.999	310.403	298.04	271.037
ENSG00000143333.7	RGS16	3.65484	-0.324742	0.716287	-0.232361	0.857458	-0.349004	0.702775	0	6.58994	11.2238	0	2.31729	5.92472	3.03757	2.92243	5.45695	4.78946	0	5.01528	2.88619	3.85594	0	4.45785
ENSG00000135838.14	NPL	60.6381	0.154722	0.592554	0.215139	0.65453	0.0203515	0.756286	60.5035	50.5229	53.313	55.8965	60.2496	66.1594	48.6012	70.1383	62.2092	64.1788	68.3408	61.1864	57.7238	69.4069	54.0197	67.7594
ENSG00000287808.1	NA	12.2425	-0.174184	0.703813	-0.0160159	0.885336	-0.0100368	0.768286	11.5245	10.9832	13.0944	16.5619	10.4278	7.89963	15.1879	12.6639	13.0967	14.3684	17.0852	7.02139	17.3172	8.67586	8.38237	11.5904
ENSG00000135829.17	DHX9	3609.69	-0.0174281	0.660747	0.0437749	0.528558	0.0819011	0.0278699	3508.24	3621.17	3511.18	3574.27	3408.74	3515.33	3506.37	3602.38	3697.63	3646.7	3528.59	3776.5	3645.26	3709.41	3731.09	3772.23
ENSG00000224040.1	NA	50.701	0.272988	0.448224	0.255865	0.657119	0.0029286	0.770028	54.7413	26.3598	39.2833	54.8614	66.0428	50.3601	42.526	54.552	49.1125	62.263	47.2355	51.1558	52.9135	43.3793	54.0197	62.4099
ENSG00000176855.11	KRT18P28	39.9461	-0.0676983	0.754284	-0.233131	0.816933	0.0499874	0.755118	37.4546	25.2614	58.9249	46.5804	53.2977	61.2221	24.3006	22.4053	28.3761	55.5578	23.1153	36.11	29.824	43.3793	55.8825	37.446
ENSG00000135862.6	LAMC1	6133.21	0.0526218	0.117146	-0.0456747	0.351133	-0.0928099	0.000842664	6152.15	6200.03	6159.06	6150.69	6588.06	6431.29	6334.35	6233.54	6109.6	5920.73	5894.39	5972.19	6087.94	6038.4	5907.71	5951.23
ENSG00000058085.15	LAMC2	264.737	0.318735	0.00463058	0.02119	0.863855	-0.0107269	0.755298	261.222	215.271	218.864	245.324	318.628	290.311	294.645	272.76	223.735	259.589	223.112	247.755	276.112	274.736	299.903	313.833
ENSG00000157064.11	NMNAT2	316.941	0.275409	0.0108478	-0.0393313	0.835948	-0.0524256	0.641939	289.072	286.662	277.789	312.607	362.656	314.998	365.521	368.226	268.482	318.978	255.273	289.883	363.66	354.746	305.491	337.014
ENSG00000287929.1	NA	1.7364	1.59742	0.439249	1.18444	0.738186	-0.143992	0.75234	0	2.19665	0	1.03512	2.31729	1.97491	4.0501	0.974143	0	3.83157	3.01503	0	2.88619	0.963985	1.86275	2.67471
ENSG00000232860.8	SMG7-AS1	3.51843	0.226654	0.733736	-0.00114833	0.885951	-0.0517319	0.762633	4.80187	2.19665	0	6.21073	3.47594	4.93727	2.02505	4.87072	3.27417	4.78946	2.01002	3.00917	2.88619	2.89195	0	8.9157
ENSG00000116698.21	SMG7	1254.38	-0.00404934	0.767574	-0.012655	0.855129	0.0194155	0.683564	1230.24	1300.41	1243.97	1245.25	1287.26	1196.79	1248.44	1273.21	1225.63	1222.27	1240.18	1284.91	1245.87	1328.37	1228.48	1268.7
ENSG00000116701.15	NCF2	8.61838	-0.00295388	0.779189	0.389591	0.771576	-0.00519717	0.770504	6.72261	5.49162	10.2885	9.31609	9.26917	8.88708	5.06262	8.76729	18.5536	6.70525	8.04009	9.0275	4.81032	7.71188	12.1079	7.13256
ENSG00000286966.1	NA	18.9988	-0.474499	0.41641	0.214795	0.803926	0.649145	0.214243	20.1678	13.1799	21.5123	20.7024	16.221	14.8118	13.1628	10.7156	25.102	23.9473	19.0952	20.0611	12.5068	14.4598	29.804	28.5303
ENSG00000162704.16	ARPC5	3596.16	0.0520057	0.238478	0.00950292	0.851481	0.00732389	0.727784	3553.38	3468.5	3499.02	3564.96	3580.22	3653.58	3574.21	3790.39	3409.5	3608.38	3587.89	3568.87	3717.42	3682.42	3633.29	3646.52
ENSG00000143344.16	RGL1	858.827	0.365721	1.07053e-08	-0.0990325	0.492912	-0.290476	1.15776e-05	833.604	745.761	805.307	824.991	1134.31	1026.95	977.086	1005.32	857.832	679.146	733.658	733.234	863.933	842.523	826.129	851.45
ENSG00000198756.12	COLGALT2	5.53443	0.103829	0.753087	-0.281807	0.833115	0.0280161	0.7648	6.72261	6.58994	3.74126	5.1756	8.11052	4.93727	6.07515	4.87072	4.36556	4.78946	3.01503	6.01833	5.77238	2.89195	7.451	8.02413
ENSG00000198860.14	TSEN15	538.185	0.0548201	0.591743	-0.0357436	0.81971	-0.00852143	0.75366	500.355	585.406	497.588	548.614	554.991	545.074	539.676	569.874	491.125	541.209	509.541	531.619	557.997	517.66	552.305	567.93
ENSG00000116667.15	C1orf21	125.815	0.0348506	0.736635	0.0784742	0.810332	0.0427499	0.713411	129.65	107.636	109.432	139.741	136.72	110.595	124.541	127.613	120.053	132.189	135.676	125.382	122.182	133.994	145.294	112.338
ENSG00000116406.19	EDEM3	1498.53	0.023909	0.699876	0.106627	0.323961	0.247735	3.62925e-05	1454.97	1317.99	1282.32	1520.59	1341.71	1353.8	1439.81	1529.4	1593.43	1557.53	1385.91	1467.47	1705.74	1706.25	1716.52	1603.04
ENSG00000135842.17	NIBAN1	36.192	-0.986699	0.00113605	-0.00543515	0.885653	0.538815	0.161593	43.2168	45.0313	36.4773	54.8614	20.8556	26.6612	20.2505	22.4053	31.6503	51.7262	41.2055	53.1619	41.3688	29.8835	34.4609	25.8555
ENSG00000121481.11	RNF2	295.367	-0.0573872	0.649777	0.0785527	0.746352	0.174678	0.176538	307.32	276.777	273.112	293.974	311.676	277.474	254.144	265.941	323.051	318.02	300.498	274.837	301.126	340.287	282.207	325.423
ENSG00000121486.12	TRMT1L	730.328	-0.0343414	0.653079	0.054859	0.710481	0.0830694	0.325778	734.686	751.253	693.069	709.058	672.015	692.205	699.654	751.064	734.505	767.272	757.778	737.246	758.106	742.268	744.168	740.895
ENSG00000116668.13	SWT1	92.0345	0.0386074	0.739232	-0.0135023	0.874877	-0.014417	0.758088	101.8	96.6524	100.079	66.2477	77.6293	92.8206	108.34	95.466	88.4025	96.7472	84.4209	92.2811	97.1685	84.8307	98.7257	90.9402
ENSG00000213051.3	RPL5P5	5.16302	0.22388	0.717359	0.212989	0.850919	-0.461787	0.61437	3.84149	3.29497	7.48253	5.1756	1.15865	6.91217	5.06262	9.74143	3.27417	8.62103	7.03508	4.01222	3.84826	6.74789	3.7255	2.67471
ENSG00000279838.1	NA	9.12363	0.6817	0.367963	0.486136	0.707688	-0.633645	0.381548	6.72261	5.49162	10.2885	6.21073	15.0624	10.862	8.1002	12.6639	10.9139	7.66314	12.0601	10.0306	9.62064	5.78391	5.58825	8.9157
ENSG00000116679.16	IVNS1ABP	1472.69	0.095656	0.113711	0.0144287	0.851062	0.0132394	0.715108	1444.4	1441	1374.91	1406.73	1580.39	1450.57	1553.21	1474.85	1515.94	1384.15	1462.29	1364.16	1525.83	1574.19	1492.06	1518.34
ENSG00000143341.12	HMCN1	23.5186	0.402329	0.448224	0.539135	0.454736	0.402083	0.393526	18.2471	16.4748	18.7063	14.4917	30.1248	17.7742	24.3006	18.5087	20.7364	27.7789	22.1102	28.0856	17.3172	42.4153	29.804	29.4218
ENSG00000116690.13	PRG4	213.332	-0.0906042	0.580607	0.46919	8.49861e-05	0.406096	0.00049441	173.828	183.42	199.222	190.462	166.845	196.503	164.029	173.398	287.035	259.589	250.248	238.727	228.971	240.996	229.118	230.917
ENSG00000047410.14	TPR	3381.93	-0.136513	0.114073	0.0354239	0.814755	0.163504	0.0423432	3515.93	3354.28	3219.36	3599.12	2844.48	3005.81	3220.84	3376.38	3575.39	3506.84	3191.92	3754.44	3571.18	3384.55	3430.25	3560.04
ENSG00000157181.16	ODR4	789.666	0.127384	0.177736	0.0177428	0.856009	0.0617493	0.525732	789.427	764.433	694.94	729.76	716.043	828.474	831.283	870.884	774.886	775.893	697.478	766.334	937.05	801.072	796.325	860.365
ENSG00000229739.4	PDC-AS1	6.09485	-0.32728	0.673655	0.699476	0.612048	0.018465	0.767095	6.72261	6.58994	4.67658	5.1756	2.31729	5.92472	6.07515	3.89657	10.9139	8.62103	10.0501	8.02444	3.84826	2.89195	4.65687	7.13256
ENSG00000073756.13	PTGS2	4319.01	0.0913544	0.0109986	0.204626	7.60393e-11	0.155497	4.94599e-07	4053.74	3926.51	3817.96	3891.02	4217.47	4158.17	4133.12	4207.32	4565.28	4549.99	4627.07	4338.21	4575.58	4819.92	4618.69	4604.07
ENSG00000273129.2	NA	43.3467	-0.255997	0.500774	0.314195	0.564501	0.298198	0.414863	41.2961	40.638	42.0892	44.5102	38.2353	30.6111	41.5135	31.1726	52.3867	50.7683	62.3107	44.1344	38.4826	49.1632	56.8139	29.4218
ENSG00000116711.10	PLA2G4A	6203.93	-0.0214183	0.624507	-0.0437343	0.542325	-0.106142	0.00290052	6337.51	6584.45	6188.99	6541.96	6136.19	6334.51	6097.42	6690.42	6216.55	6403.51	6125.54	6131.68	5911.88	5740.53	5955.21	5866.53
ENSG00000230426.4	LINC01036	3.39639	-1.56662	0.262508	-1.01612	0.637766	1.73094	0.188123	3.84149	7.68826	1.87063	5.1756	2.31729	2.96236	0	0.974143	0	0.957893	4.02004	4.01222	7.69651	1.92797	4.65687	6.24099
ENSG00000225462.1	FDPSP1	1.67817	1.19983	0.5419	0.547338	0.83757	-1.56289	0.432519	0.960374	0	3.74126	0	2.31729	0.987454	1.01252	6.819	2.18278	0.957893	2.01002	2.00611	0	3.85594	0	0
ENSG00000162670.11	BRINP3	1.79821	0.329438	0.718889	-2.14694	0.49838	-0.783578	0.58944	1.92075	1.09832	2.80595	3.10536	2.31729	4.93727	3.03757	0.974143	0	0	1.00501	1.00306	1.92413	1.92797	0.931375	1.78314
ENSG00000285280.2	LOC105371664	2.00067	-1.19477	0.491365	-0.985594	0.72811	0.683973	0.639794	3.84149	3.29497	2.80595	2.07024	3.47594	0.987454	1.01252	0	1.09139	0.957893	4.02004	0	2.88619	2.89195	0	2.67471
ENSG00000226723.2	NA	139.979	-0.11308	0.580891	0.0890642	0.793185	0.101956	0.590032	137.333	158.159	135.621	132.495	130.927	135.281	122.515	131.509	157.16	146.558	143.717	151.461	124.106	113.75	143.432	175.639
ENSG00000236792.1	NA	44.2509	-0.010988	0.772774	-0.049009	0.864179	0.0938305	0.691384	36.4942	57.1128	46.7658	36.2292	40.5526	48.3852	48.6012	37.0174	44.747	40.2315	36.1804	49.1497	54.8376	35.6674	56.8139	39.2291
ENSG00000231767.4	RPS27AP5	24.2591	-0.260655	0.62497	-0.332358	0.738614	0.448221	0.429346	19.2075	25.2614	33.6714	24.8429	30.1248	21.724	17.2129	17.5346	16.3708	17.2421	27.1353	21.0642	19.2413	15.4238	22.353	59.7352
ENSG00000116741.8	RGS2	197.352	-0.125052	0.515044	0.293458	0.123778	0.393198	0.00477911	169.986	141.684	204.834	209.094	150.624	191.566	153.904	169.501	211.73	245.221	211.052	222.678	197.223	222.681	235.638	220.218
ENSG00000116750.14	UCHL5	555.115	0.0553572	0.588952	0.0972341	0.532278	0.136392	0.131772	508.998	505.229	514.424	561.036	542.246	569.761	496.137	562.081	567.523	562.283	524.616	580.769	619.569	607.311	561.619	598.244
ENSG00000116747.13	RO60	1052.54	0.0470729	0.611935	0.154865	0.128553	0.146463	0.0728757	981.502	1004.97	860.491	1081.7	960.518	968.692	1053.03	1069.61	1204.89	1044.1	1031.14	1092.33	1128.5	1151.96	1057.11	1150.13
ENSG00000023572.10	GLRX2	500.473	0.115085	0.26834	0.139183	0.282214	0.0129736	0.742823	444.653	440.428	513.489	472.015	493.583	511.501	492.087	529.934	521.684	521.094	507.531	512.561	508.932	496.452	548.58	493.038
ENSG00000134371.14	CDC73	971.612	-0.0256754	0.6798	0.0313317	0.803487	0.147684	0.0139582	964.215	964.328	892.292	980.26	914.172	921.294	982.149	912.772	959.331	990.461	986.921	943.875	1032.29	1033.39	1054.32	1013.72
ENSG00000233057.1	EEF1A1P14	6.17476	-0.164242	0.730105	-0.551663	0.72681	-0.487765	0.574748	7.68299	6.58994	10.2885	6.21073	4.63458	4.93727	8.1002	9.74143	3.27417	9.57893	4.02004	4.01222	3.84826	4.81992	8.38237	2.67471
ENSG00000162687.19	KCNT2	150.107	0.0400659	0.729747	0.336255	0.125062	-0.0145609	0.756507	132.532	154.864	138.427	132.495	134.403	143.181	155.929	139.302	194.267	185.831	150.752	173.529	136.613	114.714	128.53	186.338
ENSG00000000971.16	CFH	12462.3	0.0528391	0.331936	0.0145582	0.83892	-0.0151706	0.685475	12527.1	12548.3	11275.2	12602.6	12173.9	12516	12644.4	13429.5	12548.8	12724.6	11819.9	12348.6	12451	12308.2	12488.8	12990.2
ENSG00000116785.14	CFHR3	107.638	0.16055	0.487219	0.310642	0.227511	0.0829503	0.646001	98.9185	92.2592	89.7904	98.3365	108.913	87.8834	116.44	111.052	111.322	117.821	114.571	126.385	97.1685	108.93	122.941	119.47
ENSG00000244414.7	CFHR1	143.901	0.190394	0.366451	0.113603	0.751663	0.120469	0.533779	133.492	159.257	102.885	122.144	141.355	146.143	129.603	170.475	141.881	135.063	149.747	131.4	152.968	146.526	162.059	177.423
ENSG00000080910.13	CFHR2	4.09398	0.202504	0.733224	0.174832	0.860919	-0.498699	0.626368	1.92075	2.19665	4.67658	7.24585	4.63458	5.92472	2.02505	5.84486	2.18278	4.78946	2.01002	9.0275	1.92413	4.81992	0.931375	5.34942
ENSG00000143278.5	F13B	184.488	0.320171	0.028062	0.0235052	0.865694	-0.222745	0.167486	173.828	168.043	159.939	179.076	232.888	173.792	206.555	237.691	173.531	154.221	173.867	190.581	156.816	195.689	186.275	189.013
ENSG00000066279.19	ASPM	1077.9	-0.306073	1.54535e-05	0.147336	0.183843	0.387903	1.0956e-08	1095.79	1050	963.376	1232.83	797.149	863.034	954.811	891.341	1216.9	1179.17	1120.59	1289.93	1119.84	1135.57	1110.2	1225.91
ENSG00000177888.8	ZBTB41	903.748	0.0779301	0.439249	0.0470784	0.778278	0.0723209	0.45405	942.126	814.956	757.606	930.574	852.764	852.172	951.773	976.092	898.213	891.798	922.6	846.579	955.33	957.237	948.14	962.004
ENSG00000134376.17	CRB1	4.77205	-0.779878	0.500152	-0.151287	0.863277	0.064045	0.759128	0.960374	15.3765	5.6119	3.10536	2.31729	2.96236	5.06262	3.89657	4.36556	7.66314	5.02506	5.01528	2.88619	5.78391	1.86275	4.45785
ENSG00000213047.13	DENND1B	373.361	0.0584153	0.624296	-0.00784423	0.873418	0.0444365	0.657212	392.793	326.202	361.032	372.644	373.084	347.584	420.198	374.071	316.503	389.862	374.869	363.106	387.712	381.738	391.177	401.207
ENSG00000235582.2	RPL24P5	5.50185	-0.218821	0.721229	-0.68321	0.710653	-0.337931	0.671876	2.88112	10.9832	2.80595	11.3863	8.11052	9.87454	1.01252	4.87072	4.36556	3.83157	7.03508	2.00611	3.84826	5.78391	7.451	1.78314
ENSG00000203724.11	C1orf53	55.0023	0.0807522	0.703869	0.0223225	0.871763	0.0432715	0.734279	55.7017	48.3262	56.119	50.7209	60.2496	47.3978	64.8016	51.6296	53.4781	48.8525	48.2405	64.1955	63.4962	51.0912	58.6766	57.0605
ENSG00000143355.16	LHX9	133.365	-0.497069	0.00368176	0.370453	0.0746413	0.54821	0.000906044	127.73	117.521	135.621	148.022	69.5188	106.645	107.328	89.6212	160.434	186.789	189.947	146.446	126.03	149.418	123.873	148.892
ENSG00000151414.15	NEK7	733.122	-0.147712	0.064992	0.0662398	0.668269	0.270838	3.42315e-05	758.695	740.27	681.846	723.55	650	645.795	647.003	677.03	826.182	747.156	726.623	742.261	810.058	844.451	762.796	746.244
ENSG00000229989.4	NA	2.197	-0.481656	0.691878	0.511797	0.817678	-0.959576	0.580198	1.92075	2.19665	2.80595	3.10536	1.15865	0	4.0501	1.94829	5.45695	1.91579	3.01503	4.01222	0	0	0	3.56628
ENSG00000116833.14	NR5A2	471.421	-0.0272697	0.714099	0.0992235	0.585303	0.142396	0.173226	486.909	448.116	459.24	427.505	495.901	402.881	421.21	472.459	484.577	490.441	474.365	503.534	479.108	538.868	481.521	476.099
ENSG00000203721.7	LINC00862	35.5057	-0.204891	0.60368	0.343347	0.566718	0.14614	0.65348	32.6527	37.343	39.2833	28.9834	41.7113	21.724	32.4008	25.3277	53.4781	42.1473	48.2405	32.0978	29.824	35.6674	28.8726	38.3375
ENSG00000162702.8	ZNF281	2088.84	0.0346366	0.558294	0.0619148	0.455274	-0.0966213	0.0466628	2138.75	2121.96	1997.84	2044.36	2182.89	2081.55	2142.5	2099.28	2095.47	2197.41	2218.06	2150.55	2019.37	1896.16	2067.65	1967.7
ENSG00000282849.1	NA	6.05327	-0.515043	0.563798	-1.02428	0.438087	-0.31102	0.667314	9.60374	8.78659	8.41785	8.28097	4.63458	6.91217	5.06262	7.79315	6.54834	4.78946	3.01503	3.00917	4.81032	9.63985	4.65687	0.89157
ENSG00000118193.12	KIF14	223.78	-0.546707	1.35518e-06	0.25527	0.104173	0.589029	1.19178e-07	259.301	210.878	217.929	227.727	143.672	156.018	174.154	152.94	266.299	284.494	263.313	279.852	248.213	222.681	219.804	253.206
ENSG00000118197.14	DDX59	324.783	-0.0374008	0.698073	0.111821	0.59211	0.0766661	0.543241	301.557	308.629	328.296	334.344	307.041	307.098	340.208	286.398	331.782	360.168	338.689	344.048	350.191	327.755	291.52	338.797
ENSG00000260088.1	DDX59-AS1	3.9285	-0.291309	0.707925	-0.79838	0.696762	-0.494517	0.634931	7.68299	6.58994	2.80595	4.14048	1.15865	3.94981	7.08767	4.87072	2.18278	0.957893	6.03007	3.00917	5.77238	2.89195	3.7255	0
ENSG00000118200.14	CAMSAP2	1452.09	0.0582236	0.49668	0.056819	0.68649	0.0769924	0.343523	1355.09	1393.77	1315.99	1497.82	1301.16	1427.86	1466.14	1585.91	1503.93	1456	1333.65	1490.54	1555.66	1518.28	1465.98	1565.6
ENSG00000163362.11	INAVA	1128.95	0.0322069	0.628167	-0.0497636	0.684505	-0.103844	0.0983026	1182.22	1096.13	1180.37	1123.11	1135.47	1194.82	1202.88	1154.36	1061.92	1080.5	1122.6	1164.55	1079.44	1097.98	1100.88	1085.93
ENSG00000233217.2	MROH3P	5.50017	0.339482	0.686095	0.957897	0.540316	-0.0584771	0.758683	3.84149	7.68826	2.80595	2.07024	3.47594	5.92472	7.08767	3.89657	12.0053	11.4947	1.00501	7.02139	3.84826	4.81992	7.451	3.56628
ENSG00000116852.15	KIF21B	147.654	-0.25143	0.140319	-0.0672042	0.814755	0.0833333	0.619549	153.66	171.338	160.874	155.268	137.879	141.206	137.703	121.768	174.622	136.979	157.787	143.437	146.234	130.138	151.814	141.76
ENSG00000081248.12	CACNA1S	1.37489	-0.944186	0.619153	-3.45403	0.193475	1.13014	0.549099	1.92075	4.39329	0.935316	1.03512	3.47594	0.987454	0	0	0	0	0	0	0.962064	1.92797	2.79412	3.56628
ENSG00000232237.4	ASCL5	2.16633	0.163319	0.753157	-0.847376	0.763924	-1.12119	0.485834	1.92075	3.29497	5.6119	0	1.15865	1.97491	6.07515	2.92243	1.09139	0.957893	3.01503	1.00306	1.92413	1.92797	0	1.78314
ENSG00000116857.17	TMEM9	1326.83	-0.0217408	0.683831	-0.0511036	0.64685	-0.0922267	0.129991	1337.8	1341.05	1442.26	1354.97	1401.96	1348.86	1327.42	1322.89	1305.3	1322.85	1352.74	1306.98	1240.1	1340.9	1235.93	1247.31
ENSG00000163395.17	IGFN1	4.64721	-0.322725	0.703272	0.780258	0.676976	-0.0714147	0.758529	5.76224	3.29497	0	8.28097	9.26917	1.97491	3.03757	0	10.9139	6.70525	5.02506	7.02139	2.88619	2.89195	3.7255	3.56628
ENSG00000159166.15	LAD1	17.8224	-0.194219	0.668652	0.283208	0.750829	-0.137969	0.697884	21.1282	20.8681	17.771	13.4566	20.8556	15.7993	13.1628	14.6121	22.9192	21.0736	16.0802	29.0886	16.3551	16.3877	14.902	10.6988
ENSG00000174307.7	PHLDA3	715.992	0.00688183	0.76191	-0.151465	0.124344	-0.172951	0.0199455	762.537	730.385	749.188	774.27	802.942	781.076	719.905	730.607	643.92	706.925	700.493	663.02	650.355	730.701	684.56	624.991
ENSG00000159176.14	CSRP1	2083.6	0.141377	0.00171077	0.0286586	0.782013	-0.000462933	0.770129	1918.83	1987.97	2000.64	1981.22	2268.63	2108.21	2139.46	2188.9	1942.67	1940.69	2108.51	2053.25	2242.57	2220.06	2068.58	2167.41
ENSG00000224536.2	LOC107985246	39.1055	-0.130474	0.671597	-0.252205	0.690512	-0.0962962	0.694411	45.1376	56.0145	34.6067	38.2995	37.0767	36.5358	47.5887	37.0174	31.6503	40.2315	39.1954	34.1039	36.5584	33.7395	50.2942	27.6387
ENSG00000223396.4	NA	60.8003	0.295854	0.312459	0.116341	0.808066	-0.155935	0.564676	69.1469	43.9329	46.7658	60.037	69.5188	73.0716	64.8016	63.3193	61.1178	59.3893	54.2706	64.1955	66.3824	67.4789	55.8825	53.4942
ENSG00000134369.15	NAV1	1888.9	-0.00765323	0.749221	-0.0198955	0.820586	-0.159371	0.000205957	1978.37	1869.35	2046.47	1905.66	1969.7	1970.96	1961.26	1866.46	1925.21	1885.13	1943.69	1946.93	1686.5	1781.44	1736.08	1749.26
ENSG00000231871.5	IPO9-AS1	3.72883	0.062658	0.768565	0.454163	0.807291	-0.386291	0.672728	4.80187	4.39329	2.80595	2.07024	8.11052	2.96236	3.03757	0.974143	5.45695	4.78946	5.02506	4.01222	2.88619	0.963985	5.58825	1.78314
ENSG00000198700.10	IPO9	1675.35	-0.104575	0.0315459	0.00823793	0.863855	0.0554441	0.343402	1685.46	1671.65	1734.08	1776.27	1588.5	1587.83	1605.86	1605.39	1787.7	1691.64	1719.57	1712.22	1650.9	1698.54	1650.4	1639.6
ENSG00000198892.7	SHISA4	170.513	0.0919984	0.598931	-0.136774	0.646302	-0.0663277	0.648562	175.748	195.502	147.78	165.619	190.018	177.742	191.367	169.501	145.155	157.094	157.787	160.489	150.082	170.625	190.932	182.772
ENSG00000223774.5	NA	6.26765	-0.0317475	0.77231	0.826384	0.544005	0.364614	0.640051	2.88112	4.39329	7.48253	5.1756	5.79323	5.92472	4.0501	3.89657	9.8225	7.66314	11.0551	7.02139	8.65858	2.89195	4.65687	8.9157
ENSG00000134375.11	TIMM17A	1281.06	-0.0137454	0.726128	-0.0255603	0.812322	0.00178928	0.765483	1257.13	1283.94	1255.19	1376.71	1251.34	1279.74	1305.14	1282.95	1249.64	1332.43	1254.25	1240.78	1289.17	1305.24	1237.8	1295.45
ENSG00000176393.11	RNPEP	2045.91	0.00910795	0.739147	-0.110649	0.043733	-0.129204	0.00308411	2169.48	1989.06	2186.77	2145.81	2151.61	2136.85	2136.43	2128.5	1938.31	1953.14	1965.8	2013.13	1985.7	1880.73	2022.01	1931.14
ENSG00000234678.2	NA	230.698	-0.150061	0.354398	0.0101653	0.872879	0.0860442	0.566248	226.648	259.204	240.376	229.797	218.984	191.566	209.593	240.613	221.552	239.473	251.253	248.758	192.413	248.708	243.089	229.134
ENSG00000163435.16	ELF3	4268.09	0.0599498	0.155871	-0.119574	0.00153836	-0.234411	9.21753e-15	4456.13	4312.02	4555.93	4412.72	4654.28	4741.75	4656.6	4445.99	3953.01	4031.77	4121.55	4222.86	3994.49	3997.65	3883.83	3848.91
ENSG00000249007.1	NA	16.8545	-0.208795	0.661557	0.332402	0.714111	0.102044	0.719619	13.4452	20.8681	14.0297	18.6322	13.9038	14.8118	14.1753	14.6121	16.3708	24.9052	24.1203	18.055	11.5448	18.3157	15.8334	16.0483
ENSG00000170075.10	GPR37L1	11.0338	-0.0219758	0.772907	-0.583	0.642337	-0.746384	0.328559	17.2867	14.2782	7.48253	15.5268	15.0624	18.7616	10.1252	9.74143	5.45695	7.66314	8.04009	15.0458	18.2792	2.89195	4.65687	6.24099
ENSG00000143862.8	ARL8A	691.845	0.0396808	0.643624	-0.0384893	0.805039	-0.0145065	0.730644	669.38	682.059	659.398	743.217	740.375	682.33	734.08	675.081	712.677	669.567	621.097	678.065	724.434	716.241	711.57	649.955
ENSG00000243323.7	PTPRVP	13.9317	-0.195162	0.681603	-0.117061	0.851972	-0.0531768	0.752088	13.4452	13.1799	14.0297	20.7024	15.0624	15.7993	9.11272	13.638	8.73112	14.3684	17.0852	16.0489	14.431	13.4958	13.9706	9.80727
ENSG00000133067.18	LGR6	168.351	0.529815	0.000139506	0.143596	0.67153	0.325961	0.024729	134.452	130.7	123.462	113.863	191.177	185.641	171.117	178.268	158.251	145.6	117.586	134.409	185.678	237.14	258.922	227.35
ENSG00000077152.11	UBE2T	216.255	-0.201466	0.180817	0.0632149	0.805039	0.273325	0.0383472	234.331	220.763	190.805	227.727	191.177	195.516	186.305	186.061	202.998	236.599	226.127	244.746	226.085	210.149	253.334	227.35
ENSG00000077157.22	PPP1R12B	642.999	-0.0771029	0.414903	-0.0487672	0.758162	-0.0493914	0.568823	664.579	635.929	662.204	722.514	627.986	652.707	651.053	613.71	662.473	658.072	647.227	628.916	608.024	620.806	637.992	593.786
ENSG00000236439.4	NA	861.002	0.0526525	0.564097	0.092504	0.481456	0.184078	0.00721901	848.01	764.433	803.437	799.113	823.797	788.975	904.184	820.229	908.036	847.735	870.34	806.457	879.326	1011.22	957.453	943.281
ENSG00000143858.12	SYT2	2.4397	-0.97406	0.530113	0.135265	0.869845	0.289595	0.719688	2.88112	3.29497	2.80595	3.10536	1.15865	2.96236	0	1.94829	5.45695	2.87368	1.00501	4.01222	1.92413	2.89195	0.931375	1.78314
ENSG00000117139.18	KDM5B	1858.38	0.0423993	0.522188	0.0616827	0.525096	-0.0674165	0.280009	1872.73	1783.68	1906.17	1761.78	1954.64	1860.36	1894.43	1843.08	1972.14	1935.9	1945.7	1797.48	1800.98	1865.31	1838.53	1701.12
ENSG00000235449.2	NA	7.48112	-0.758904	0.502108	0.227665	0.847428	0.601587	0.563414	4.80187	3.29497	14.0297	10.3512	1.15865	4.93727	9.11272	3.89657	24.0106	8.62103	3.01503	3.00917	5.77238	15.4238	5.58825	2.67471
ENSG00000228288.7	PCAT6	35.6731	-0.0185371	0.769442	0.128669	0.81971	-0.145773	0.646681	33.6131	42.8346	37.4126	30.0185	32.4421	25.6738	44.5511	38.9657	42.5642	37.3578	36.1804	41.1253	25.9757	31.8115	37.255	32.9881
ENSG00000214796.8	NA	3.63034	-0.745252	0.579142	0.382927	0.823877	1.11557	0.391643	3.84149	1.09832	5.6119	3.10536	3.47594	0.987454	1.01252	2.92243	2.18278	5.74736	3.01503	7.02139	4.81032	8.67586	2.79412	1.78314
ENSG00000183155.5	RABIF	248.875	-0.00884455	0.767635	-0.0650853	0.797836	0.0823458	0.563414	231.45	254.811	247.859	261.886	221.301	270.562	278.444	217.234	235.74	240.431	217.082	257.785	278.999	258.348	252.403	257.664
ENSG00000117153.16	KLHL12	611.641	0.0739429	0.454751	0.108919	0.398064	-0.00890564	0.750307	621.362	572.226	588.314	560	593.227	629.995	612.577	629.297	642.828	626.462	641.197	617.882	576.276	630.446	594.217	649.955
ENSG00000199471.1	NA	1.55844	-1.84512	0.31398	-1.8426	0.495971	-1.14026	0.603331	6.72261	1.09832	3.74126	3.10536	1.15865	0.987454	1.01252	0.974143	3.27417	0	1.00501	0	0	0.963985	0	0.89157
ENSG00000159346.13	ADIPOR1	1888.28	0.026567	0.623571	-0.0386873	0.69418	-0.0411025	0.474059	1907.3	1952.82	1883.73	1843.55	1992.87	1958.12	1919.75	1860.61	1861.91	1885.13	1819.07	1818.54	1895.27	1884.59	1811.52	1917.77
ENSG00000159348.13	CYB5R1	355.011	0.147134	0.221093	-0.0792883	0.720672	-0.097798	0.434716	375.506	351.463	349.808	311.571	392.781	393.994	365.521	386.735	317.594	336.22	342.709	317.969	366.546	344.143	398.628	328.989
ENSG00000163444.12	TMEM183A	697.788	0.0824618	0.391765	-0.0765202	0.618898	-0.114353	0.18645	745.25	701.829	707.099	646.951	740.375	752.44	707.755	766.651	648.285	701.177	650.242	657.001	659.976	647.798	686.423	745.353
ENSG00000143847.15	PPFIA4	57.1267	-0.628878	0.236624	-0.241443	0.793185	-0.257467	0.612716	74.9091	52.7195	91.661	81.7746	47.5045	64.1845	66.8266	16.5604	63.3006	64.1788	66.3307	61.1864	31.7481	42.4153	31.6667	57.0605
ENSG00000163485.17	ADORA1	40.2928	-0.055179	0.74232	0.00518693	0.885653	-0.127566	0.662811	48.0187	37.343	39.2833	42.44	50.9804	42.4605	31.3883	37.0174	43.6556	47.8946	44.2205	32.0978	39.4446	42.4153	42.8432	23.1808
ENSG00000159388.6	BTG2	307.491	0.155766	0.279015	-0.000305392	0.885653	-0.359851	0.00106439	294.835	339.382	268.436	335.379	339.483	358.446	310.845	366.278	307.772	307.484	291.453	327.999	242.44	265.096	316.667	247.857
ENSG00000122176.12	FMOD	3.57345	0.231121	0.723996	-0.433542	0.816284	-0.433392	0.646333	2.88112	4.39329	4.67658	3.10536	6.95188	3.94981	5.06262	1.94829	3.27417	2.87368	2.01002	3.00917	1.92413	2.89195	4.65687	3.56628
ENSG00000058668.15	ATP2B4	1435.34	-0.184615	0.000779457	0.178824	0.00309815	0.157176	0.00631547	1418.47	1477.24	1505.86	1346.69	1320.86	1279.74	1238.32	1223.52	1691.65	1501.02	1701.48	1617.93	1467.15	1422.84	1384.95	1367.67
ENSG00000236035.2	NA	2.55901	-0.421694	0.698073	0.1238	0.869978	0.178951	0.744405	2.88112	3.29497	1.87063	3.10536	3.47594	1.97491	0	2.92243	3.27417	5.74736	0	3.00917	0.962064	4.81992	0.931375	2.67471
ENSG00000221643.1	SNORA77	1.05882	-2.21426	0.399111	0.498285	0.844335	0.588315	0.714444	0.960374	0	4.67658	0	1.15865	0	0	0	3.27417	0.957893	3.01503	1.00306	0	0.963985	0.931375	0
ENSG00000058673.17	ZC3H11A	8.00879	-0.220926	0.707328	-0.132725	0.859413	0.805011	0.314178	2.88112	4.39329	11.2238	11.3863	6.95188	2.96236	8.1002	7.79315	8.73112	7.66314	4.02004	7.02139	15.393	8.67586	10.2451	10.6988
ENSG00000257315.3	ZBED6	65.1006	-0.0254805	0.757887	-0.0884182	0.830062	0.0337613	0.745308	59.5432	71.391	58.9249	75.5638	76.4706	45.4229	71.8892	67.2159	63.3006	67.0525	50.2506	68.2078	79.8513	64.587	57.7452	64.1931
ENSG00000182004.13	SNRPE	304.507	0.0137429	0.755743	0.0110626	0.871508	0.166778	0.205708	305.399	261.401	296.495	309.501	313.993	315.985	266.294	290.295	279.396	340.052	266.328	295.901	326.14	329.683	362.305	312.941
ENSG00000232917.5	NA	10.246	-0.0597349	0.759165	-0.218083	0.830062	-0.618913	0.421318	16.3264	10.9832	13.0944	7.24585	6.95188	20.7365	10.1252	7.79315	4.36556	14.3684	9.0451	13.0397	4.81032	7.71188	9.31375	8.02413
ENSG00000143842.15	SOX13	378.043	0.0711157	0.564518	0.00646204	0.876072	-0.029417	0.699976	353.417	380.02	361.032	387.135	389.305	360.421	405.01	400.373	421.276	363.041	357.784	347.057	358.85	385.594	376.275	402.098
ENSG00000261065.1	NA	1.91637	0.548807	0.688447	-0.429571	0.847428	-0.264801	0.730099	1.92075	1.09832	2.80595	1.03512	0	0	8.1002	1.94829	3.27417	0	2.01002	0	1.92413	1.92797	3.7255	0.89157
ENSG00000143845.15	ETNK2	79.7104	-0.247609	0.344688	0.0190958	0.871508	0.363675	0.103324	76.8299	80.1776	76.6959	90.0555	64.8842	68.1343	71.8892	67.2159	100.408	74.7156	69.3458	84.2567	91.3961	92.5426	85.6865	81.1329
ENSG00000170498.9	KISS1	5.81824	-0.344238	0.668081	-0.344522	0.816031	0.142248	0.733456	8.64336	6.58994	5.6119	6.21073	1.15865	10.862	4.0501	4.87072	7.63973	5.74736	4.02004	4.01222	5.77238	9.63985	5.58825	2.67471
ENSG00000174567.8	GOLT1A	181.144	0.233407	0.136066	-0.0679245	0.809577	-0.357375	0.00824419	203.599	158.159	185.193	167.69	227.095	212.303	208.58	195.803	157.16	172.421	170.852	182.556	141.423	158.094	184.412	172.965
ENSG00000143850.16	PLEKHA6	1709.63	-0.0374882	0.57634	-0.119017	0.0781727	-0.066947	0.310247	1801.66	1872.64	1781.78	1693.46	1832.98	1750.76	1736.48	1650.2	1674.19	1587.23	1710.53	1611.91	1660.52	1677.33	1736.08	1576.3
ENSG00000219133.2	RPL21P19	1.63296	-1.1488	0.570494	0.141651	0.871508	-1.16263	0.608498	0	3.29497	0	6.21073	2.31729	0	2.02505	0	5.45695	1.91579	2.01002	1.00306	0.962064	0	0.931375	0
ENSG00000280924.1	LINC00628	3.93153	0.163087	0.751768	0.932073	0.674369	0.0590937	0.761222	0	5.49162	5.6119	1.03512	5.79323	1.97491	2.02505	3.89657	4.36556	10.5368	7.03508	1.00306	0.962064	8.67586	0.931375	3.56628
ENSG00000226330.1	NA	2.3149	0.261276	0.742195	1.11054	0.69028	0.639374	0.63843	2.88112	1.09832	0.935316	1.03512	1.15865	0	4.0501	1.94829	0	5.74736	6.03007	1.00306	1.92413	0.963985	5.58825	2.67471
ENSG00000158615.9	PPP1R15B	1427.76	0.00303404	0.769442	0.0126596	0.852487	0.0221732	0.660054	1442.48	1414.64	1373.04	1440.89	1421.66	1364.66	1458.04	1437.84	1422.08	1402.35	1482.39	1413.31	1485.43	1445.01	1413.83	1426.51
ENSG00000133056.14	PIK3C2B	844.17	0.033797	0.656402	-0.000697501	0.885653	-0.165791	0.0180248	827.842	836.922	843.655	923.328	896.792	894.633	906.209	816.332	854.558	815.167	866.32	893.722	757.144	843.487	746.031	784.582
ENSG00000198625.13	MDM4	633.053	-0.0614477	0.542412	0.1299	0.2649	0.081913	0.400472	614.639	626.044	607.02	644.88	536.453	619.133	608.527	618.581	707.22	702.135	681.398	635.937	672.483	606.347	601.668	646.389
ENSG00000170382.12	LRRN2	228.367	-0.102893	0.523737	0.13943	0.558977	0.0471179	0.678372	250.658	235.041	219.799	208.059	251.426	185.641	212.63	204.57	263.025	250.01	240.198	253.773	216.464	218.825	223.53	220.218
ENSG00000240219.1	NA	2.49211	0.433227	0.700981	-0.341121	0.851481	-0.13046	0.752831	1.92075	3.29497	1.87063	2.07024	1.15865	0	9.11272	1.94829	3.27417	0	4.02004	0	4.81032	0.963985	1.86275	3.56628
ENSG00000163531.17	NFASC	17.1608	-0.298835	0.569074	-0.425233	0.61975	-0.930774	0.0639034	30.732	23.0648	19.6416	18.6322	18.5383	19.7491	12.1503	24.3536	15.2795	22.0315	13.0651	18.055	9.62064	8.67586	11.1765	9.80727
ENSG00000174529.7	TMEM81	30.797	0.0952717	0.713962	0.226558	0.73995	-0.252299	0.521451	30.732	31.8514	33.6714	22.7727	30.1248	29.6236	31.3883	36.0433	30.5589	35.442	37.1854	36.11	29.824	31.8115	24.2157	21.3977
ENSG00000117222.14	RBBP5	606.902	0.0827335	0.418986	0.0289624	0.833115	-0.066428	0.496688	588.709	634.831	599.538	550.684	673.173	638.882	576.126	627.348	610.087	578.567	616.072	616.879	619.569	562.967	625.884	591.111
ENSG00000133059.17	DSTYK	766.853	0.0964843	0.230823	0.0258864	0.829606	-0.0587548	0.478608	731.805	774.318	751.059	725.62	807.576	787	821.157	773.47	790.166	748.114	720.593	778.371	741.751	778.9	772.11	767.642
ENSG00000133069.17	TMCC2	34.7556	-0.0795787	0.723397	-0.0727891	0.85436	-0.279392	0.477985	42.2564	34.048	34.6067	40.3697	26.6489	36.5358	33.4133	45.7847	43.6556	37.3578	30.1503	33.1008	27.8999	37.5954	22.353	30.3134
ENSG00000163545.11	NUAK2	584.933	0.161214	0.0577414	0.116427	0.386419	-0.122978	0.178066	519.562	564.538	588.314	540.333	599.02	619.133	619.665	635.141	591.533	575.693	590.947	640.952	574.352	611.166	562.55	526.027
ENSG00000162873.15	KLHDC8A	23.7757	0.336861	0.492245	0.226125	0.782013	-0.289797	0.525732	19.2075	24.1631	26.1889	15.5268	20.8556	25.6738	31.3883	29.2243	32.7417	17.2421	20.1002	30.0917	26.9378	16.3877	23.2844	21.3977
ENSG00000235363.1	NA	307.068	0.0383823	0.695917	-0.0557712	0.800813	-0.00120143	0.769861	320.765	337.185	282.465	284.658	309.359	314.01	320.97	311.726	302.315	311.315	297.483	265.81	323.253	304.619	300.834	326.315
ENSG00000117266.16	CDK18	208.186	-0.118423	0.470716	-0.027991	0.855704	-0.0639885	0.638216	233.371	208.681	245.988	190.462	203.922	201.441	205.542	200.674	222.643	200.2	231.153	210.642	188.565	201.473	191.863	194.362
ENSG00000174514.13	MFSD4A	30.9418	0.18355	0.626178	-0.10896	0.839917	-0.464601	0.238092	29.7716	37.343	34.6067	25.878	32.4421	27.6487	43.5386	40.914	21.8278	26.821	35.1754	34.1039	23.0895	33.7395	21.4216	26.7471
ENSG00000158711.14	ELK4	1022.36	0.035953	0.646037	0.0941341	0.446218	0.0105965	0.743627	1062.17	946.755	908.192	1048.58	946.614	980.541	1089.48	1045.26	1118.67	1045.06	1006.02	1065.24	1040.95	984.229	1036.62	1033.33
ENSG00000236942.1	NA	23.1587	0.251985	0.611222	-0.0772578	0.862208	-0.233918	0.611208	22.0886	17.5732	19.6416	30.0185	32.4421	29.6236	22.2755	22.4053	20.7364	34.4841	14.0702	15.0458	11.5448	24.0996	23.2844	31.205
ENSG00000158715.6	SLC45A3	67.1481	-0.0491229	0.734427	0.137373	0.77597	0.0462834	0.726766	71.0676	62.6044	69.2134	61.0721	75.312	75.0465	48.6012	57.4745	57.8436	75.6735	85.4259	71.2169	67.3445	61.695	66.1276	68.6509
ENSG00000069275.13	NUCKS1	7807.88	-0.00942547	0.701636	0.0276091	0.620058	0.0364906	0.270343	7740.61	7787.11	7603.19	7861.74	7574.07	7617.22	7735.69	7851.59	7839.45	7919.86	7957.68	7866.96	7770.59	7831.41	7990.26	7978.66
ENSG00000117280.13	RAB29	631.146	0.00715209	0.761773	0.0907378	0.523999	0.104932	0.23981	641.53	637.027	548.095	608.651	597.861	629.008	617.64	599.098	646.103	670.525	633.157	639.949	674.407	665.15	647.305	642.822
ENSG00000133065.11	SLC41A1	1067.02	0.0959264	0.170598	0.0493206	0.705378	-0.0309872	0.631136	1032.4	1048.9	997.982	1036.16	1137.79	1082.25	1066.19	1112.47	1012.81	1077.63	1092.45	1071.26	1126.58	1034.36	1120.44	1022.63
ENSG00000286619.1	NA	84.4794	0.0514167	0.724659	0.194035	0.631761	0.0414133	0.725146	77.7903	71.391	85.1138	83.8448	70.6774	84.921	76.9519	96.4402	92.7681	85.2524	82.4109	104.318	90.434	73.2629	94.0689	82.0245
ENSG00000174502.19	SLC26A9	256.527	0.0589053	0.656761	-0.0340064	0.847428	-0.0371521	0.699125	229.529	239.434	272.177	275.342	305.883	250.813	264.269	241.588	244.471	268.21	222.107	257.785	252.061	282.448	248.677	249.64
ENSG00000276600.5	RAB7B	2.64523	0.554429	0.654571	-0.353537	0.846971	-0.137726	0.749029	0	3.29497	1.87063	4.14048	3.47594	2.96236	6.07515	0.974143	3.27417	0	1.00501	3.00917	3.84826	3.85594	1.86275	2.67471
ENSG00000196550.11	FAM72A	37.5885	-0.361415	0.374367	0.0336947	0.869978	0.428923	0.255351	32.6527	41.7363	50.5071	31.0536	34.7594	34.5609	27.3382	25.3277	40.3814	41.1894	53.2656	25.0764	37.5205	40.4874	40.9805	44.5785
ENSG00000266028.8	SRGAP2	570.883	-0.18517	0.021715	-0.0116365	0.868085	0.0557623	0.559298	597.352	642.519	597.667	576.562	499.376	566.798	552.838	500.71	604.63	591.02	610.042	587.79	570.504	571.643	545.786	518.894
ENSG00000229509.1	NA	11.3773	-0.142289	0.72395	0.0953925	0.863467	0.0551087	0.754328	7.68299	16.4748	10.2885	12.4215	9.26917	10.862	12.1503	9.74143	12.0053	9.57893	17.0852	11.0336	8.65858	6.74789	9.31375	18.723
ENSG00000263528.8	IKBKE	150.022	0.138984	0.466996	0.190797	0.476477	-0.00326357	0.767502	135.413	139.487	145.909	131.46	161.052	149.105	163.016	136.38	165.891	161.884	145.727	157.48	152.968	163.877	147.157	143.543
ENSG00000261000.1	NA	2.36336	0.767841	0.615226	1.25086	0.616223	-0.445084	0.680562	1.92075	1.09832	1.87063	1.03512	1.15865	5.92472	2.02505	0.974143	4.36556	1.91579	6.03007	2.00611	2.88619	1.92797	0	2.67471
ENSG00000266094.8	RASSF5	83.6217	-0.104082	0.641967	-0.250655	0.500173	-0.0818886	0.667977	99.8789	81.2759	100.079	84.8799	75.312	84.921	83.027	97.4143	76.3973	77.5893	80.4009	74.2261	79.8513	65.551	97.7943	79.3498
ENSG00000234981.1	RPL7AP20	10.7674	-0.744192	0.304012	-0.373517	0.756293	0.86901	0.19222	13.4452	7.68826	14.9651	13.4566	6.95188	10.862	5.06262	6.819	10.9139	9.57893	9.0451	9.0275	22.1275	8.67586	11.1765	12.482
ENSG00000143486.16	EIF2D	796.678	-0.0383005	0.624507	0.0191613	0.846468	0.00995585	0.744352	825.921	821.546	781.924	784.622	777.452	787.988	794.832	768.599	791.257	811.335	827.124	825.515	773.499	733.593	819.61	822.028
ENSG00000143479.18	DYRK3	389.073	-0.0821924	0.491247	0.101215	0.568746	0.0655481	0.551999	387.031	383.315	375.997	407.838	368.449	363.383	371.596	364.33	436.556	422.431	406.024	402.225	384.826	403.91	357.648	389.616
ENSG00000162889.11	MAPKAPK2	1690	0.0241866	0.651631	-0.0379867	0.717627	-0.0870456	0.101021	1749.8	1700.2	1717.24	1677.93	1761.14	1746.81	1720.28	1735.92	1715.66	1609.26	1657.26	1690.15	1677.84	1686.97	1645.74	1547.77
ENSG00000224114.1	RPS14P1	38.4668	-0.023139	0.773592	0.363895	0.807154	0.5324	0.547338	48.9791	20.8681	39.2833	21.7375	33.6007	45.4229	36.4509	13.638	42.5642	49.8104	68.3408	8.02444	47.1411	75.1908	26.0785	38.3375
ENSG00000162894.12	FCMR	14.2187	-0.822924	0.143949	-0.550389	0.548872	0.661361	0.272397	24.0093	20.8681	11.2238	16.5619	6.95188	10.862	10.1252	12.6639	10.9139	16.2842	11.0551	11.0336	20.2033	16.3877	16.7647	11.5904
ENSG00000226945.1	NA	7.30595	0.0311918	0.771615	-0.487987	0.755745	-0.517358	0.547801	8.64336	3.29497	7.48253	14.4917	4.63458	8.88708	15.1879	5.84486	6.54834	8.62103	8.04009	1.00306	3.84826	5.78391	7.451	7.13256
ENSG00000162896.6	PIGR	5.08744	0.755686	0.488355	-0.102816	0.869845	0.328676	0.659812	2.88112	3.29497	1.87063	6.21073	8.11052	4.93727	8.1002	2.92243	2.18278	1.91579	4.02004	5.01528	11.5448	4.81992	4.65687	8.9157
ENSG00000182795.13	C1orf116	486.119	0.296587	0.000329079	-0.425536	1.25596e-06	-0.504527	3.71066e-11	527.245	522.802	518.165	457.523	639.573	628.02	656.116	566.951	375.438	381.241	354.769	397.21	427.156	382.702	473.138	469.858
ENSG00000123836.15	PFKFB2	696.336	0.144163	0.0731058	-0.0711167	0.648496	-0.112702	0.189095	711.637	697.435	660.333	663.513	716.043	782.063	779.644	739.375	604.63	624.546	719.588	650.983	675.369	680.573	714.364	721.28
ENSG00000180667.11	YOD1	441.75	0.135837	0.207895	0.176238	0.155095	0.0832978	0.454956	400.476	414.068	380.674	416.119	414.795	422.63	442.473	486.098	439.83	471.283	444.215	462.409	481.032	446.325	449.854	495.713
ENSG00000123843.13	C4BPB	7.11465	0.325234	0.65477	-0.249372	0.834796	-0.569389	0.497234	6.72261	2.19665	9.35316	10.3512	11.5865	9.87454	9.11272	5.84486	7.63973	7.66314	2.01002	7.02139	7.69651	5.78391	6.51962	4.45785
ENSG00000123838.11	C4BPA	1238.19	0.366557	2.26692e-13	0.085485	0.437319	0.221044	1.79059e-05	1005.51	1075.26	1021.37	981.295	1325.49	1346.89	1234.27	1355.03	1149.23	1046.02	1070.34	1068.25	1425.78	1572.26	1569.37	1564.71
ENSG00000196352.16	CD55	2585.87	0.0550689	0.352752	0.19478	4.9176e-06	0.225302	4.85144e-09	2302.98	2481.11	2270.95	2358.01	2481.82	2386.68	2467.52	2438.28	2625.88	2843.03	2739.66	2552.78	2879.46	2906.41	2863.98	2775.46
ENSG00000244703.3	CD46P1	33.6095	0.357463	0.40213	-0.0767247	0.855704	-0.133778	0.66712	44.1772	23.0648	32.7361	21.7375	35.918	45.4229	38.4759	37.0174	31.6503	39.2736	28.1403	17.0519	28.8619	39.5234	37.255	37.446
ENSG00000117335.20	CD46	13102.2	-0.0385116	0.411958	0.0985302	0.0145401	0.11483	0.000626392	12953.5	13184.3	12152.6	12866.6	11746.4	12384.6	12810.5	12847	13786.4	14097.3	13504.3	13374.7	13387.1	13561.3	13284.2	13693.6
ENSG00000234219.1	NA	2.10119	0.0317962	0.774793	1.12258	0.689472	1.23451	0.452651	0.960374	3.29497	0.935316	0	2.31729	0	1.01252	1.94829	2.18278	5.74736	1.00501	2.00611	3.84826	2.89195	2.79412	2.67471
ENSG00000203709.12	NA	393.769	-0.0630855	0.625314	0.146901	0.450264	-0.135501	0.326156	355.338	454.706	371.321	422.329	373.084	377.207	398.935	381.864	460.566	494.273	458.285	358.091	339.609	362.458	342.746	349.496
ENSG00000174059.17	CD34	1.87122	-0.961249	0.598954	0.00133876	0.885951	1.16961	0.513546	2.88112	2.19665	0	3.10536	2.31729	0.987454	0	0.974143	1.09139	0	3.01503	4.01222	2.88619	0.963985	3.7255	1.78314
ENSG00000076356.7	PLXNA2	630.107	0.391049	2.88265e-09	-0.0134028	0.865512	-0.187222	0.0139391	549.334	549.162	602.344	560	778.61	734.665	709.78	746.194	604.63	510.557	566.826	562.714	652.279	700.817	610.982	642.822
ENSG00000230937.12	MIR205HG	1.73668	-0.728265	0.680395	0.298821	0.86066	2.12191	0.281688	0	2.19665	1.87063	1.03512	0	2.96236	0	0	4.36556	0	1.00501	1.00306	4.81032	5.78391	1.86275	0.89157
ENSG00000008118.10	CAMK1G	3.35975	-1.27223	0.354259	-0.380257	0.827879	0.314028	0.710078	8.64336	3.29497	3.74126	4.14048	2.31729	3.94981	2.02505	0	7.63973	4.78946	2.01002	1.00306	3.84826	0.963985	0.931375	4.45785
ENSG00000196878.15	LAMB3	721.628	0.199751	0.00883555	-0.15673	0.150492	-0.270145	0.000120835	774.061	673.272	734.223	702.847	871.302	835.386	881.909	731.582	649.377	594.851	677.377	670.041	669.597	692.141	686.423	701.666
ENSG00000227591.5	HSD11B1-AS1	3.05462	-0.328332	0.716287	-0.0609616	0.87921	-0.0963924	0.756902	5.76224	4.39329	3.74126	0	0	2.96236	4.0501	3.89657	7.63973	1.91579	3.01503	1.00306	5.77238	1.92797	2.79412	0
ENSG00000123689.6	G0S2	65.4025	0.132815	0.61927	0.127951	0.788503	-0.384284	0.134418	69.1469	66.9977	63.6015	60.037	74.1533	81.9586	57.7139	71.1125	62.2092	78.5472	71.3558	71.2169	44.2549	68.4429	53.0884	52.6027
ENSG00000117594.10	HSD11B1	17.7846	-0.312065	0.586041	0.0628834	0.869022	0.28206	0.593691	18.2471	14.2782	14.9651	26.9131	18.5383	12.8369	15.1879	13.638	16.3708	25.8631	11.0551	24.0733	11.5448	20.2437	15.8334	24.964
ENSG00000162757.4	C1orf74	88.494	0.135912	0.596745	0.0329762	0.866149	0.0969815	0.646333	72.028	92.2592	72.0193	94.196	88.0571	84.921	93.1523	95.466	74.2145	74.7156	81.4059	106.324	118.334	92.5426	77.3041	98.9643
ENSG00000117595.12	IRF6	27.69	-0.309551	0.503735	-0.121568	0.837197	-0.588688	0.190107	46.0979	24.1631	31.8008	33.1239	35.918	23.6989	23.2881	27.276	38.1986	30.6526	36.1804	20.0611	12.5068	14.4598	24.2157	21.3977
ENSG00000117597.18	UTP25	708.356	0.0707013	0.445308	0.0264036	0.831048	0.00788043	0.75162	660.737	747.958	680.91	660.407	727.63	749.477	702.692	705.28	689.758	684.893	738.683	684.084	738.865	731.665	722.747	707.907
ENSG00000203706.8	NA	30.8482	0.283411	0.519532	-0.358424	0.628033	-0.100133	0.702489	21.1282	30.7531	36.4773	31.0536	41.7113	38.5107	29.3632	36.0433	18.5536	15.3263	32.1604	27.0825	39.4446	29.8835	23.2844	42.7954
ENSG00000082497.12	SERTAD4	139.302	0.0629544	0.688821	0.0251539	0.866464	0.134495	0.494838	155.581	110.931	125.332	136.636	154.1	148.118	132.641	119.82	123.327	135.063	142.712	137.419	152.968	133.994	169.51	150.675
ENSG00000228110.4	ST13P19	240.345	-0.0223105	0.743178	0.0566028	0.811347	0.0151705	0.749364	255.459	235.041	209.511	257.745	214.35	243.901	223.768	258.148	234.649	254.799	246.228	258.788	251.099	250.636	235.638	215.76
[truncated: 20,413 more rows]

## Sheet: WT-mock vs KO-mock
WT-mock vs KO-mock: Gene ontology analysis_ GO-BP (Biological processess)
[truncated: 65 more rows]

[truncated: 2 more sheets: WT-mock vs WT-infected, KO-mock vs KO-infected]
